# Supplementary material for: Deciphering Genome Content and Evolutionary Relationships of Isolates from the Fungus Magnaporthe oryzae Attacking Different Host Plants
Source: Genome Biol Evol. 2015 Oct 9;7(10):2896–912. doi: 10.1093/gbe/evv187 (PMC4684704; doi:10.1093/gbe/evv187)
Supplement: Supplementary Data [file supp_evv187_Chiapello-SupS3-rev.xlsx]

## Sheet: MetabII-distribution
Supplementary S3: Distribution of genes involved in secondary metabolism before and after manual curation.
The number of genes in each strain is presented before Blast-based manual curation in black and after Blast-based manual curation in red,
on two consecutive lines.
Genes belonging to the same OrthoMCL familiy are grouped in a same uniformely-colored rectangle delimitated with a full line.
Manual curation allowed divided some OrthoMCL families in sub-families that are separated by a dotted line.
Gene annotation was inferred from Blast Results against the 70-15 reference list of 48 genes involved in secondary metabolism.
PKS: polyketide synthase, NRPS: non-ribosomal peptide synthase, PKS-NRPS and NRPS-PKS: hybrid genes between PKS and NRPS,
TSD: diterpene synthase, TSS: sesquiterpene synthase, DMATS: dimethylallyl tryptophane synthase.
Note that manual curation allowed indentifying three sub-families with no gene in 70-15.
The subsequent sheets give the list of secondary metabolism genes in each isolate, along with their annotation.
Annotation	70-15	FR13	GY11	PH14	TH12	TH16	US71	BR32	CD156	BR29	Total
	rice	rice	rice	rice	rice	rice	setaria	wheat	eleusine	digitaria
PKS	1	3	1	2	2	0	2	2	2	2	17
	1	1	0	2	1	0	1	1	1	0	8
PKS	1	2	2	2	4	1	2	2	2	1	19
	1	1	1	1	1	1	1	1	1	1	10
PKS	1	2	1	2	1	1	1	1	1	1	12
	1	1	1	1	1	1	1	1	1	1	10
PKS	1	1	1	2	1	2	2	2	3	1	16
	1	1	1	1	1	1	1	1	1	1	10
PKS	1	1	2	1	1	1	1	1	2	2	13
	1	1	1	1	1	1	0	0	0	0	6
PKS	1	4	2	3	3	2	2	3	1	2	23
	1	1	1	1	1	1	1	1	1	0	9
PKS	1	3	2	2	2	1	1	3	1	1	17
	1	1	1	1	1	1	1	1	1	1	10
PKS	1	2	2	1	2	1	2	2	1	3	17
	1	1	1	1	1	1	1	1	1	1	10
PKS	1	1	3	2	2	1	1	1	1	1	14
	1	1	1	1	1	1	1	1	1	1	10
PKS	1	3	1	1	1	1	1	1	1	1	12
	1	1	1	1	1	1	1	1	1	1	10
PKS	1	1	2	2	1	1	1	1	3	2	15
	1	1	1	1	1	1	1	1	1	1	10
PKS	1	3	2	1	2	1	1	2	1	2	16
	1	1	1	1	1	1	1	1	1	1	10
PKS	1	3	2	2	2	1	3	3	2	3	22
	1	1	1	1	1	1	1	1	1	1	10
PKS	1	3	2	2	2	2	2	5	2	1	22
	1	1	1	1	1	1	1	1	1	1	10
PKS-NRPS	1	3	3	3	6	2	1	2	2	1	24
	1	1	1	1	1	1	1	1	1	0	9
PKS-NRPS	1	3	3	4	4	2	1	3	2	2	25
	1	1	1	1	1	1	1	1	1	1	10
PKS-NRPS	1	2	1	2	1	1	1	2	2	1	14
	1	1	1	1	1	1	1	1	1	0	9
PKS-NRPS	1	2	3	1	1	2	1	1	3	1	16
	1	1	1	1	1	1	1	1	1	1	10
PKS-NRPS	1	4	4	1	3	2	2	2	1	2	22
	1	1	1	1	1	1	1	1	1	2	11
PKS-NRPS	1	4	4	5	2	3	2	1	1	0	23
	1	1	1	1	1	1	1	1	1	0	9
PKS-NRPS	1	3	4	1	2	1	0	3	2	3	20
	1	1	1	1	1	1	0	2	1	2	11
PKS-NRPS	1	1	3	2	3	2	2	3	2	3	22
	1	1	1	1	1	2	1	1	1	1	11
NRPS	1	1	3	1	5	3	0	5	3	1	23
	1	0	1	1	1	1	0	1	1	1	8
NRPS	1	1	4	1	2	1	2	6	1	2	21
	1	1	1	1	1	1	1	1	1	1	10
NRPS	1	1	1	1	1	1	2	3	3	1	15
	1	0	0	1	1	1	1	1	1	1	8
PKS	1	2	0	1	0	0	1	1	1	0	7
	1	1	0	1	0	0	1	1	1	0	6
PKS-like	0	0	0	0	0	0	0	1	1	0	2
	0	0	0	0	0	0	0	1	1	0	2
PKS	1	1	1	1	2	1	1	1	1	0	10
	1	1	1	1	1	1	1	1	1	0	9
PKS	1	2	2	1	1	1	1	1	1	1	12
	1	1	1	1	1	1	1	1	1	1	10
PKS	1	3	2	2	1	2	1	2	1	0	15
	1	1	1	1	1	1	1	1	1	0	9
PKS-like	0	0	0	0	0	0	0	0	0	2	2
	0	0	0	0	0	0	0	0	0	2	2
TSD	1	1	1	1	1	1	1	1	1	1	10
	1	1	1	1	1	1	1	1	1	1	10
TSD	1	1	1	1	1	1	2	1	1	1	11
	1	1	1	1	1	1	1	1	1	1	10
TSD-like	0	2	0	0	0	0	3	3	3	3	14
	0	2	0	0	0	0	3	3	3	3	14
TSD	1	1	1	1	1	1	0	1	1	1	9
	1	1	1	1	1	1	0	1	1	1	9
TSD	1	1	1	1	1	1	1	1	1	1	10
	1	1	1	1	1	1	1	1	1	1	10
TSD-like	1	1	1	1	1	1	1	1	1	1	10
	1	1	1	1	1	1	1	1	1	1	10
NRPS	1	3	3	2	2	3	1	2	2	0	19
	1	1	1	1	1	1	1	1	1	0	9
PKS	1	2	2	2	2	2	1	2	1	1	16
	1	1	1	1	1	1	1	1	1	1	10
PKS	1	1	1	1	1	1	1	1	1	1	10
	1	1	1	1	2	1	1	0	0	0	8
NRPS	1	2	2	3	1	0	1	1	1	2	14
	1	1	1	1	1	0	1	1	1	2	10
NRPS	1	2	2	1	2	1	1	1	1	1	13
	1	1	1	1	1	1	1	1	1	1	10
TSS	1	1	1	1	2	1	1	1	2	1	12
	1	1	1	1	1	1	1	1	1	1	10
NRPS	1	1	2	1	1	1	2	1	1	0	11
	1	1	1	1	1	1	1	1	1	0	9
NRPS-PKS	1	1	2	1	1	1	1	1	1	1	11
	1	1	1	1	1	1	1	1	1	1	10
PKS	1	1	2	1	1	1	1	1	1	1	11
	1	1	1	1	1	1	1	1	1	1	10
NRPS	1	1	1	1	1	1	1	1	1	1	10
	1	1	1	1	1	1	1	1	1	1	10
TSS	1	1	1	1	1	1	1	1	1	1	10
	1	1	1	1	1	1	1	1	1	1	10
DMATS	1	1	1	1	1	1	1	1	1	1	10
	1	1	1	1	1	1	1	1	1	1	10
DMATS	1	1	1	1	1	1	1	1	1	1	10
	1	1	1	1	1	1	1	1	1	1	10
DMATS	1	1	1	1	1	1	1	1	1	1	10
	1	1	1	1	1	1	1	1	1	1	10
Total before curation	48	91	90	75	84	61	63	89	73	63	737
Total after curation	48	48	45	49	47	46	47	52	51	45	478

## Sheet: MetabII-7015
gene-ID	Annotation
MGG_00022T0	NRPS
MGG_00233T0	PKS
MGG_00241T0	PKS
MGG_00428T0	PKS
MGG_00806T0	PKS
MGG_01701T0	TSD-like
MGG_01949T0	TSD
MGG_02351T0	NRPS
MGG_03401T0	NRPS
MGG_03432T0	TSD
MGG_03810T0	PKS-NRPS
MGG_03833T0	TSS
MGG_04775T0	PKS
MGG_05589T0	PKS
MGG_06540T0	DMATS
MGG_07219T0	PKS
MGG_07803T0	NRPS-PKS
MGG_07858T0	NRPS
MGG_08236T0	PKS
MGG_08281T0	PKS
MGG_08285T0	PKS
MGG_09589T0	PKS-NRPS
MGG_09645T0	PKS
MGG_10011T0	PKS
MGG_10671T0	TSS
MGG_10912T0	PKS
MGG_10953T0	DMATS
MGG_11638T0	PKS
MGG_12175T0	NRPS
MGG_12214T0	PKS
MGG_12447T0	PKS-NRPS
MGG_12480T0	DMATS
MGG_12613T0	PKS
MGG_13405T0	TSD
MGG_13591T0	PKS
MGG_13767T0	PKS
MGG_14042T0	PKS
MGG_14722T0	TSD
MGG_14767T0	NRPS
MGG_14831T0	PKS
MGG_14897T0	PKS-NRPS
MGG_14943T0	PKS-NRPS
MGG_14945T0	PKS
MGG_14967T0	NRPS
MGG_15097T0	PKS-NRPS
MGG_15100T0	PKS-NRPS
MGG_15248T0	NRPS
MGG_15272T0	PKS-NRPS

## Sheet: MetabII-FR13
gene-ID	Annotation
M_FR13_EuGene_00003251	PKS
M_FR13_EuGene_00004711	PKS
M_FR13_EuGene_00007921	TSD
M_FR13_EuGene_00020241	NRPS
M_FR13_EuGene_00021311	TSD
M_FR13_EuGene_00022101	PKS
M_FR13_EuGene_00024491	PKS
M_FR13_EuGene_00029301	PKS-NRPS
M_FR13_EuGene_00036191	PKS-NRPS
M_FR13_EuGene_00036201	PKS-NRPS
M_FR13_EuGene_00036361	PKS-NRPS
M_FR13_EuGene_00036371	PKS-NRPS
M_FR13_EuGene_00036381	PKS-NRPS
M_FR13_EuGene_00036541	PKS-NRPS
M_FR13_EuGene_00036551	PKS-NRPS
M_FR13_EuGene_00036561	PKS-NRPS
M_FR13_EuGene_00037311	TSS
M_FR13_EuGene_00041631	NRPS
M_FR13_EuGene_00041641	NRPS
M_FR13_EuGene_00041651	NRPS
M_FR13_EuGene_00049941	PKS
M_FR13_EuGene_00049951	PKS
M_FR13_EuGene_00050001	PKS
M_FR13_EuGene_00050011	PKS
M_FR13_EuGene_00053141	PKS
M_FR13_EuGene_00057401	NRPS
M_FR13_EuGene_00059781	NRPS
M_FR13_EuGene_00067291	PKS
M_FR13_EuGene_00067301	PKS
M_FR13_EuGene_00067361	PKS
M_FR13_EuGene_00067371	PKS
M_FR13_EuGene_00075051	NRPS-PKS
M_FR13_EuGene_00078201	PKS
M_FR13_EuGene_00080671	NRPS
M_FR13_EuGene_00080681	NRPS
M_FR13_EuGene_00082221	TSD
M_FR13_EuGene_00083671	DMATS
M_FR13_EuGene_00085421	PKS
M_FR13_EuGene_00085781	NRPS
M_FR13_EuGene_00085791	NRPS
M_FR13_EuGene_00085831	TSD
M_FR13_EuGene_00086701	PKS-NRPS
M_FR13_EuGene_00086711	PKS-NRPS
M_FR13_EuGene_00086721	PKS-NRPS
M_FR13_EuGene_00086851	PKS-NRPS
M_FR13_EuGene_00086861	PKS-NRPS
M_FR13_EuGene_00087251	NRPS
M_FR13_EuGene_00088131	TSD
M_FR13_EuGene_00088841	DMATS
M_FR13_EuGene_00093791	PKS
M_FR13_EuGene_00097251	TSD
M_FR13_EuGene_00103091	PKS-NRPS
M_FR13_EuGene_00103101	PKS-NRPS
M_FR13_EuGene_00103111	PKS-NRPS
M_FR13_EuGene_00104141	PKS
M_FR13_EuGene_00105221	PKS
M_FR13_EuGene_00105231	PKS
M_FR13_EuGene_00105241	PKS
M_FR13_EuGene_00106821	PKS
M_FR13_EuGene_00106831	PKS
M_FR13_EuGene_00107841	PKS-NRPS
M_FR13_EuGene_00107851	PKS-NRPS
M_FR13_EuGene_00111471	TSD
M_FR13_EuGene_00115321	PKS
M_FR13_EuGene_00115421	PKS
M_FR13_EuGene_00115431	PKS
M_FR13_EuGene_00115811	PKS-NRPS
M_FR13_EuGene_00116281	PKS
M_FR13_EuGene_00116291	PKS
M_FR13_EuGene_00116301	PKS
M_FR13_EuGene_00122721	PKS
M_FR13_EuGene_00124241	PKS
M_FR13_EuGene_00125261	PKS
M_FR13_EuGene_00125271	PKS
M_FR13_EuGene_00125971	TSS
M_FR13_EuGene_00128601	NRPS
M_FR13_EuGene_00131051	PKS
M_FR13_EuGene_00132311	PKS
M_FR13_EuGene_00135181	PKS
M_FR13_EuGene_00135511	DMATS
M_FR13_EuGene_00136731	PKS
M_FR13_EuGene_00136821	PKS
M_FR13_EuGene_00137811	PKS-NRPS
M_FR13_EuGene_00137941	PKS
M_FR13_EuGene_00139411	PKS
M_FR13_EuGene_00139461	PKS
M_FR13_EuGene_00146481	PKS
M_FR13_EuGene_00147421	PKS-NRPS
M_FR13_EuGene_00148051	PKS
M_FR13_EuGene_00148391	PKS
M_FR13_EuGene_00149261	PKS-NRPS

## Sheet: MetabII-GY11
gene-ID	annotation
M_GY11_EuGene_00007401	PKS
M_GY11_EuGene_00007411	PKS
M_GY11_EuGene_00007441	DMATS
M_GY11_EuGene_00007871	NRPS
M_GY11_EuGene_00013841	PKS
M_GY11_EuGene_00026301	NRPS
M_GY11_EuGene_00026311	NRPS
M_GY11_EuGene_00026641	PKS-NRPS
M_GY11_EuGene_00026651	PKS-NRPS
M_GY11_EuGene_00026661	PKS-NRPS
M_GY11_EuGene_00032781	DMATS
M_GY11_EuGene_00033521	PKS-NRPS
M_GY11_EuGene_00033531	PKS-NRPS
M_GY11_EuGene_00033541	PKS-NRPS
M_GY11_EuGene_00033551	PKS-NRPS
M_GY11_EuGene_00033621	PKS-NRPS
M_GY11_EuGene_00033631	PKS-NRPS
M_GY11_EuGene_00033641	PKS-NRPS
M_GY11_EuGene_00033651	PKS-NRPS
M_GY11_EuGene_00033881	TSS
M_GY11_EuGene_00044671	PKS
M_GY11_EuGene_00044681	PKS
M_GY11_EuGene_00047761	PKS
M_GY11_EuGene_00047771	PKS
M_GY11_EuGene_00048541	TSD
M_GY11_EuGene_00055541	PKS
M_GY11_EuGene_00067661	PKS
M_GY11_EuGene_00072361	NRPS-PKS
M_GY11_EuGene_00072371	NRPS-PKS
M_GY11_EuGene_00077301	PKS
M_GY11_EuGene_00077311	PKS
M_GY11_EuGene_00081481	TSS
M_GY11_EuGene_00093861	TSD
M_GY11_EuGene_00095581	PKS-NRPS
M_GY11_EuGene_00095591	PKS-NRPS
M_GY11_EuGene_00095771	PKS-NRPS
M_GY11_EuGene_00095781	PKS-NRPS
M_GY11_EuGene_00095791	PKS-NRPS
M_GY11_EuGene_00095961	PKS-NRPS
M_GY11_EuGene_00095971	PKS-NRPS
M_GY11_EuGene_00097901	NRPS
M_GY11_EuGene_00097911	NRPS
M_GY11_EuGene_00097921	NRPS
M_GY11_EuGene_00099561	NRPS
M_GY11_EuGene_00099571	NRPS
M_GY11_EuGene_00100591	PKS
M_GY11_EuGene_00100601	PKS
M_GY11_EuGene_00100611	PKS
M_GY11_EuGene_00102471	PKS
M_GY11_EuGene_00102481	PKS
M_GY11_EuGene_00104311	TSD
M_GY11_EuGene_00104441	PKS-NRPS
M_GY11_EuGene_00104451	PKS-NRPS
M_GY11_EuGene_00105261	NRPS
M_GY11_EuGene_00105271	NRPS
M_GY11_EuGene_00105281	NRPS
M_GY11_EuGene_00108391	DMATS
M_GY11_EuGene_00110341	NRPS
M_GY11_EuGene_00116271	PKS
M_GY11_EuGene_00116281	PKS
M_GY11_EuGene_00118121	NRPS
M_GY11_EuGene_00118131	NRPS
M_GY11_EuGene_00118641	PKS
M_GY11_EuGene_00118741	PKS
M_GY11_EuGene_00120441	PKS
M_GY11_EuGene_00120591	PKS
M_GY11_EuGene_00125011	PKS
M_GY11_EuGene_00134261	PKS-NRPS
M_GY11_EuGene_00136881	TSD
M_GY11_EuGene_00138011	PKS
M_GY11_EuGene_00138021	PKS
M_GY11_EuGene_00139851	PKS
M_GY11_EuGene_00142201	PKS
M_GY11_EuGene_00142211	PKS
M_GY11_EuGene_00142891	PKS
M_GY11_EuGene_00146931	NRPS
M_GY11_EuGene_00150301	TSD
M_GY11_EuGene_00153391	PKS
M_GY11_EuGene_00153401	PKS
M_GY11_EuGene_00158121	PKS
M_GY11_EuGene_00163921	PKS
M_GY11_EuGene_00187571	PKS-NRPS
M_GY11_EuGene_00187581	PKS-NRPS
M_GY11_EuGene_00187821	PKS-NRPS
M_GY11_EuGene_00187831	PKS-NRPS
M_GY11_EuGene_00198781	PKS
M_GY11_EuGene_00201231	NRPS
M_GY11_EuGene_00201721	NRPS
M_GY11_EuGene_00203341	NRPS
M_GY11_EuGene_00204131	PKS-NRPS

## Sheet: MetabII-TH12
gene-ID	annotation
M_TH12-rn_EuGene_00003991	DMATS
M_TH12-rn_EuGene_00008321	NRPS
M_TH12-rn_EuGene_00027351	TSS
M_TH12-rn_EuGene_00032061	NRPS
M_TH12-rn_EuGene_00032071	NRPS
M_TH12-rn_EuGene_00032391	PKS-NRPS
M_TH12-rn_EuGene_00032401	PKS-NRPS
M_TH12-rn_EuGene_00032411	PKS-NRPS
M_TH12-rn_EuGene_00033091	PKS
M_TH12-rn_EuGene_00046721	PKS
M_TH12-rn_EuGene_00046731	PKS
M_TH12-rn_EuGene_00049891	PKS
M_TH12-rn_EuGene_00060391	PKS
M_TH12-rn_EuGene_00063761	PKS
M_TH12-rn_EuGene_00063871	PKS
M_TH12-rn_EuGene_00066491	PKS
M_TH12-rn_EuGene_00066501	PKS
M_TH12-rn_EuGene_00068821	PKS
M_TH12-rn_EuGene_00071441	NRPS
M_TH12-rn_EuGene_00075891	PKS
M_TH12-rn_EuGene_00075901	PKS
M_TH12-rn_EuGene_00075911	PKS
M_TH12-rn_EuGene_00075921	PKS
M_TH12-rn_EuGene_00076411	DMATS
M_TH12-rn_EuGene_00079721	TSD
M_TH12-rn_EuGene_00084391	TSD
M_TH12-rn_EuGene_00090211	PKS
M_TH12-rn_EuGene_00090221	PKS
M_TH12-rn_EuGene_00090541	NRPS-PKS
M_TH12-rn_EuGene_00091451	NRPS
M_TH12-rn_EuGene_00091691	PKS-NRPS
M_TH12-rn_EuGene_00091861	TSD
M_TH12-rn_EuGene_00102181	NRPS
M_TH12-rn_EuGene_00103821	PKS-NRPS
M_TH12-rn_EuGene_00103831	PKS-NRPS
M_TH12-rn_EuGene_00104441	NRPS
M_TH12-rn_EuGene_00104451	NRPS
M_TH12-rn_EuGene_00110111	PKS-NRPS
M_TH12-rn_EuGene_00110121	PKS-NRPS
M_TH12-rn_EuGene_00110321	PKS-NRPS
M_TH12-rn_EuGene_00110741	NRPS
M_TH12-rn_EuGene_00110751	NRPS
M_TH12-rn_EuGene_00116651	PKS
M_TH12-rn_EuGene_00116661	PKS
M_TH12-rn_EuGene_00118631	NRPS
M_TH12-rn_EuGene_00118641	NRPS
M_TH12-rn_EuGene_00118651	NRPS
M_TH12-rn_EuGene_00118661	NRPS
M_TH12-rn_EuGene_00118671	NRPS
M_TH12-rn_EuGene_00119891	PKS
M_TH12-rn_EuGene_00120301	DMATS
M_TH12-rn_EuGene_00120361	PKS
M_TH12-rn_EuGene_00121871	TSS
M_TH12-rn_EuGene_00121881	TSS
M_TH12-rn_EuGene_00122881	PKS
M_TH12-rn_EuGene_00122891	PKS
M_TH12-rn_EuGene_00125731	PKS
M_TH12-rn_EuGene_00126991	PKS-NRPS
M_TH12-rn_EuGene_00127001	PKS-NRPS
M_TH12-rn_EuGene_00127021	PKS-NRPS
M_TH12-rn_EuGene_00127151	PKS
M_TH12-rn_EuGene_00127161	PKS
M_TH12-rn_EuGene_00127201	PKS-NRPS
M_TH12-rn_EuGene_00127221	PKS-NRPS
M_TH12-rn_EuGene_00127231	PKS-NRPS
M_TH12-rn_EuGene_00127891	PKS
M_TH12-rn_EuGene_00127901	PKS
M_TH12-rn_EuGene_00127981	PKS
M_TH12-rn_EuGene_00127991	PKS
M_TH12-rn_EuGene_00128481	PKS
M_TH12-rn_EuGene_00131861	PKS-NRPS
M_TH12-rn_EuGene_00131961	PKS-NRPS
M_TH12-rn_EuGene_00131971	PKS-NRPS
M_TH12-rn_EuGene_00131981	PKS-NRPS
M_TH12-rn_EuGene_00147431	PKS-NRPS
M_TH12-rn_EuGene_00151001	PKS
M_TH12-rn_EuGene_00163651	PKS-NRPS
M_TH12-rn_EuGene_00172541	TSD
M_TH12-rn_EuGene_00176671	PKS
M_TH12-rn_EuGene_00178141	PKS
M_TH12-rn_EuGene_00178151	PKS
M_TH12-rn_EuGene_00178891	TSD
M_TH12-rn_EuGene_00192891	PKS-NRPS
M_TH12-rn_EuGene_00195331	PKS

## Sheet: MetabII-PH14
gene-ID	annotation
M_PH14-rn_EuGene_00000101	NRPS
M_PH14-rn_EuGene_00004831	DMATS
M_PH14-rn_EuGene_00009051	TSD
M_PH14-rn_EuGene_00020251	TSS
M_PH14-rn_EuGene_00024971	NRPS
M_PH14-rn_EuGene_00025301	PKS-NRPS
M_PH14-rn_EuGene_00025331	PKS-NRPS
M_PH14-rn_EuGene_00025861	PKS
M_PH14-rn_EuGene_00030581	PKS
M_PH14-rn_EuGene_00044991	PKS
M_PH14-rn_EuGene_00051331	PKS
M_PH14-rn_EuGene_00051341	PKS
M_PH14-rn_EuGene_00069311	PKS
M_PH14-rn_EuGene_00069321	PKS
M_PH14-rn_EuGene_00069471	PKS
M_PH14-rn_EuGene_00076841	PKS
M_PH14-rn_EuGene_00083121	TSD
M_PH14-rn_EuGene_00104311	PKS
M_PH14-rn_EuGene_00111891	NRPS
M_PH14-rn_EuGene_00123591	NRPS
M_PH14-rn_EuGene_00138561	PKS-NRPS
M_PH14-rn_EuGene_00139151	PKS
M_PH14-rn_EuGene_00139231	PKS
M_PH14-rn_EuGene_00139241	PKS
M_PH14-rn_EuGene_00148401	PKS
M_PH14-rn_EuGene_00150951	PKS
M_PH14-rn_EuGene_00156401	PKS
M_PH14-rn_EuGene_00156411	PKS
M_PH14-rn_EuGene_00157131	NRPS-PKS
M_PH14-rn_EuGene_00159091	PKS
M_PH14-rn_EuGene_00159171	PKS
M_PH14-rn_EuGene_00160261	NRPS
M_PH14-rn_EuGene_00160371	PKS
M_PH14-rn_EuGene_00160381	PKS
M_PH14-rn_EuGene_00160801	TSS
M_PH14-rn_EuGene_00162021	PKS-NRPS
M_PH14-rn_EuGene_00162441	NRPS
M_PH14-rn_EuGene_00162451	NRPS
M_PH14-rn_EuGene_00162611	PKS-NRPS
M_PH14-rn_EuGene_00162771	PKS-NRPS
M_PH14-rn_EuGene_00162951	PKS-NRPS
M_PH14-rn_EuGene_00162961	PKS-NRPS
M_PH14-rn_EuGene_00166151	PKS
M_PH14-rn_EuGene_00166161	PKS
M_PH14-rn_EuGene_00166221	DMATS
M_PH14-rn_EuGene_00172951	PKS
M_PH14-rn_EuGene_00172961	PKS
M_PH14-rn_EuGene_00174301	DMATS
M_PH14-rn_EuGene_00175311	TSD
M_PH14-rn_EuGene_00177971	PKS-NRPS
M_PH14-rn_EuGene_00178071	PKS-NRPS
M_PH14-rn_EuGene_00178821	TSD
M_PH14-rn_EuGene_00180621	PKS-NRPS
M_PH14-rn_EuGene_00183561	NRPS
M_PH14-rn_EuGene_00183571	NRPS
M_PH14-rn_EuGene_00183581	NRPS
M_PH14-rn_EuGene_00184371	PKS
M_PH14-rn_EuGene_00186241	PKS-NRPS
M_PH14-rn_EuGene_00186681	PKS
M_PH14-rn_EuGene_00186711	PKS-NRPS
M_PH14-rn_EuGene_00189811	PKS
M_PH14-rn_EuGene_00190191	PKS
M_PH14-rn_EuGene_00190641	PKS
M_PH14-rn_EuGene_00191221	NRPS
M_PH14-rn_EuGene_00191691	NRPS
M_PH14-rn_EuGene_00192301	PKS
M_PH14-rn_EuGene_00192731	PKS-NRPS
M_PH14-rn_EuGene_00194561	PKS-NRPS
M_PH14-rn_EuGene_00194751	PKS-NRPS
M_PH14-rn_EuGene_00194771	PKS-NRPS
M_PH14-rn_EuGene_00195441	NRPS
M_PH14-rn_EuGene_00195521	PKS
M_PH14-rn_EuGene_00195751	TSD
M_PH14-rn_EuGene_00196331	NRPS
M_PH14-rn_EuGene_00198201	PKS-NRPS

## Sheet: MetabII-TH16
gene-ID	annotation
M_TH16_EuGene_00010911	PKS-NRPS
M_TH16_EuGene_00014821	DMATS
M_TH16_EuGene_00019521	NRPS
M_TH16_EuGene_00019861	PKS
M_TH16_EuGene_00024721	PKS
M_TH16_EuGene_00029341	PKS
M_TH16_EuGene_00040211	PKS-NRPS
M_TH16_EuGene_00040341	PKS-NRPS
M_TH16_EuGene_00040351	PKS-NRPS
M_TH16_EuGene_00040531	TSS
M_TH16_EuGene_00045181	NRPS
M_TH16_EuGene_00045521	PKS-NRPS
M_TH16_EuGene_00045531	PKS-NRPS
M_TH16_EuGene_00047431	PKS
M_TH16_EuGene_00056151	TSD
M_TH16_EuGene_00070951	PKS
M_TH16_EuGene_00070961	PKS
M_TH16_EuGene_00071081	PKS
M_TH16_EuGene_00073721	PKS
M_TH16_EuGene_00073731	PKS
M_TH16_EuGene_00080081	TSD
M_TH16_EuGene_00085271	TSD
M_TH16_EuGene_00092711	PKS
M_TH16_EuGene_00096741	NRPS-PKS
M_TH16_EuGene_00097341	NRPS
M_TH16_EuGene_00103471	PKS
M_TH16_EuGene_00107951	DMATS
M_TH16_EuGene_00108001	PKS
M_TH16_EuGene_00108011	PKS
M_TH16_EuGene_00108021	PKS
M_TH16_EuGene_00108031	PKS
M_TH16_EuGene_00108991	PKS-NRPS
M_TH16_EuGene_00109001	PKS-NRPS
M_TH16_EuGene_00109181	PKS-NRPS
M_TH16_EuGene_00109191	PKS-NRPS
M_TH16_EuGene_00109371	PKS-NRPS
M_TH16_EuGene_00109381	PKS-NRPS
M_TH16_EuGene_00110721	NRPS
M_TH16_EuGene_00111211	NRPS
M_TH16_EuGene_00111221	NRPS
M_TH16_EuGene_00111231	NRPS
M_TH16_EuGene_00119021	PKS
M_TH16_EuGene_00120041	TSD
M_TH16_EuGene_00120211	PKS-NRPS
M_TH16_EuGene_00120461	NRPS
M_TH16_EuGene_00121091	PKS
M_TH16_EuGene_00121161	PKS
M_TH16_EuGene_00121491	NRPS
M_TH16_EuGene_00121501	NRPS
M_TH16_EuGene_00121511	NRPS
M_TH16_EuGene_00121871	DMATS
M_TH16_EuGene_00122861	PKS
M_TH16_EuGene_00123321	PKS
M_TH16_EuGene_00126451	PKS-NRPS
M_TH16_EuGene_00126841	TSS
M_TH16_EuGene_00128331	PKS
M_TH16_EuGene_00128411	PKS
M_TH16_EuGene_00128421	PKS
M_TH16_EuGene_00129351	TSD
M_TH16_EuGene_00131561	PKS
M_TH16_EuGene_00132241	PKS

## Sheet: MetabII-US71
gene-ID	annotation
M_US71_EuGene_00013711	NRPS
M_US71_EuGene_00022891	PKS
M_US71_EuGene_00027601	PKS
M_US71_EuGene_00029761	PKS
M_US71_EuGene_00029811	PKS
M_US71_EuGene_00029821	PKS
M_US71_EuGene_00032701	PKS
M_US71_EuGene_00041181	PKS
M_US71_EuGene_00043121	PKS-NRPS
M_US71_EuGene_00043441	NRPS
M_US71_EuGene_00047981	TSS
M_US71_EuGene_00048151	PKS-NRPS
M_US71_EuGene_00048161	PKS-NRPS
M_US71_EuGene_00048251	PKS-NRPS
M_US71_EuGene_00050001	PKS
M_US71_EuGene_00054761	DMATS
M_US71_EuGene_00058931	NRPS
M_US71_EuGene_00066051	TSD
M_US71_EuGene_00066061	TSD
M_US71_EuGene_00071821	TSS
M_US71_EuGene_00075481	NRPS
M_US71_EuGene_00078201	NRPS
M_US71_EuGene_00078211	NRPS
M_US71_EuGene_00080471	TSD
M_US71_EuGene_00089021	PKS
M_US71_EuGene_00097901	NRPS-PKS
M_US71_EuGene_00098461	NRPS
M_US71_EuGene_00101681	NRPS
M_US71_EuGene_00103441	PKS
M_US71_EuGene_00107491	PKS
M_US71_EuGene_00111281	PKS
M_US71_EuGene_00113161	PKS
M_US71_EuGene_00115741	PKS
M_US71_EuGene_00115831	PKS-NRPS
M_US71_EuGene_00116521	PKS
M_US71_EuGene_00116551	DMATS
M_US71_EuGene_00120951	DMATS
M_US71_EuGene_00121641	PKS-NRPS
M_US71_EuGene_00121821	PKS-NRPS
M_US71_EuGene_00121831	PKS-NRPS
M_US71_EuGene_00122301	PKS-NRPS
M_US71_EuGene_00122851	TSD
M_US71_EuGene_00122891	NRPS
M_US71_EuGene_00123461	PKS
M_US71_EuGene_00123471	PKS
M_US71_EuGene_00123591	PKS
M_US71_EuGene_00124191	PKS-NRPS
M_US71_EuGene_00124551	PKS
M_US71_EuGene_00124641	PKS
M_US71_EuGene_00125151	PKS
M_US71_EuGene_00125201	TSD
M_US71_EuGene_00125631	PKS
M_US71_EuGene_00126251	PKS
M_US71_EuGene_00126261	PKS
M_US71_EuGene_00126331	PKS
M_US71_EuGene_00129501	TSD
M_US71_EuGene_00129591	PKS
M_US71_EuGene_00129611	PKS
M_US71_EuGene_00129621	PKS
M_US71_EuGene_00133291	NRPS
M_US71_EuGene_00135461	PKS
M_US71_EuGene_00135921	PKS
M_US71_EuGene_00138711	TSD

## Sheet: MetabII-BR32
gene-ID	annotation
M_BR32_EuGene_00041021	DMATS
M_BR32_EuGene_00031041	DMATS
M_BR32_EuGene_00133491	DMATS
M_BR32_EuGene_00099911	NRPS-PKS
M_BR32_EuGene_00016211	NRPS
M_BR32_EuGene_00084931	NRPS
M_BR32_EuGene_00084941	NRPS
M_BR32_EuGene_00084951	NRPS
M_BR32_EuGene_00084961	NRPS
M_BR32_EuGene_00146201	NRPS
M_BR32_EuGene_00036161	NRPS
M_BR32_EuGene_00099161	NRPS
M_BR32_EuGene_00100531	NRPS
M_BR32_EuGene_00100541	NRPS
M_BR32_EuGene_00100551	NRPS
M_BR32_EuGene_00146451	NRPS
M_BR32_EuGene_00146471	NRPS
M_BR32_EuGene_00146481	NRPS
M_BR32_EuGene_00006361	NRPS
M_BR32_EuGene_00006371	NRPS
M_BR32_EuGene_00088511	NRPS
M_BR32_EuGene_00073771	NRPS
M_BR32_EuGene_00125391	NRPS
M_BR32_EuGene_00125401	NRPS
M_BR32_EuGene_00103241	PKS-NRPS
M_BR32_EuGene_00103251	PKS-NRPS
M_BR32_EuGene_00138031	PKS-NRPS
M_BR32_EuGene_00139611	PKS-NRPS
M_BR32_EuGene_00126541	PKS-NRPS
M_BR32_EuGene_00139781	PKS-NRPS
M_BR32_EuGene_00139791	PKS-NRPS
M_BR32_EuGene_00139801	PKS-NRPS
M_BR32_EuGene_00110061	PKS-NRPS
M_BR32_EuGene_00110071	PKS-NRPS
M_BR32_EuGene_00068841	PKS-NRPS
M_BR32_EuGene_00068921	PKS-NRPS
M_BR32_EuGene_00068931	PKS-NRPS
M_BR32_EuGene_00139971	PKS-NRPS
M_BR32_EuGene_00035971	PKS-NRPS
M_BR32_EuGene_00134701	PKS-NRPS
M_BR32_EuGene_00134711	PKS-NRPS
M_BR32_EuGene_00074111	PKS-NRPS
M_BR32_EuGene_00074121	PKS-NRPS
M_BR32_EuGene_00074151	PKS-NRPS
M_BR32_EuGene_00018951	PKS
M_BR32_EuGene_00018961	PKS
M_BR32_EuGene_00019041	PKS
M_BR32_EuGene_00021421	PKS
M_BR32_EuGene_00026271	PKS
M_BR32_EuGene_00089801	PKS
M_BR32_EuGene_00031491	PKS
M_BR32_EuGene_00097181	PKS
M_BR32_EuGene_00066671	PKS
M_BR32_EuGene_00133901	PKS
M_BR32_EuGene_00133451	PKS
M_BR32_EuGene_00103361	PKS
M_BR32_EuGene_00133431	PKS
M_BR32_EuGene_00133441	PKS
M_BR32_EuGene_00110711	PKS
M_BR32_EuGene_00110721	PKS
M_BR32_EuGene_00114891	PKS
M_BR32_EuGene_00110631	PKS
M_BR32_EuGene_00122781	PKS
M_BR32_EuGene_00122791	PKS
M_BR32_EuGene_00018561	PKS
M_BR32_EuGene_00018571	PKS
M_BR32_EuGene_00106611	PKS
M_BR32_EuGene_00126171	PKS
M_BR32_EuGene_00059141	PKS
M_BR32_EuGene_00103351	PKS
M_BR32_EuGene_00134771	PKS
M_BR32_EuGene_00126651	PKS
M_BR32_EuGene_00137951	PKS
M_BR32_EuGene_00137961	PKS
M_BR32_EuGene_00089641	PKS
M_BR32_EuGene_00089651	PKS
M_BR32_EuGene_00089661	PKS
M_BR32_EuGene_00089671	PKS
M_BR32_EuGene_00089681	PKS
M_BR32_EuGene_00016251	TSD
M_BR32_EuGene_00031541	TSD
M_BR32_EuGene_00106321	TSD
M_BR32_EuGene_00130131	TSD
M_BR32_EuGene_00130141	TSD
M_BR32_EuGene_00013541	TSD
M_BR32_EuGene_00035781	TSD
M_BR32_EuGene_00140291	TSS
M_BR32_EuGene_00119041	TSD
M_BR32_EuGene_00069111	TSS

## Sheet: MetabII-CD156
gene-ID	annotation
M_CD156_EuGene_00006591	NRPS
M_CD156_EuGene_00007321	NRPS-PKS
M_CD156_EuGene_00007891	NRPS
M_CD156_EuGene_00013371	DMATS
M_CD156_EuGene_00017961	NRPS
M_CD156_EuGene_00018201	PKS-NRPS
M_CD156_EuGene_00018211	PKS-NRPS
M_CD156_EuGene_00021241	PKS
M_CD156_EuGene_00023561	PKS
M_CD156_EuGene_00023611	PKS
M_CD156_EuGene_00023621	PKS
M_CD156_EuGene_00023951	PKS
M_CD156_EuGene_00030391	PKS
M_CD156_EuGene_00035711	TSD
M_CD156_EuGene_00061261	TSD
M_CD156_EuGene_00061551	TSS
M_CD156_EuGene_00061561	TSS
M_CD156_EuGene_00065111	NRPS
M_CD156_EuGene_00065451	PKS-NRPS
M_CD156_EuGene_00065461	PKS-NRPS
M_CD156_EuGene_00066441	PKS
M_CD156_EuGene_00066561	PKS
M_CD156_EuGene_00066571	PKS
M_CD156_EuGene_00067781	NRPS
M_CD156_EuGene_00067791	NRPS
M_CD156_EuGene_00072661	NRPS
M_CD156_EuGene_00079141	PKS
M_CD156_EuGene_00081461	TSD
M_CD156_EuGene_00086521	NRPS
M_CD156_EuGene_00087601	PKS
M_CD156_EuGene_00088051	PKS-NRPS
M_CD156_EuGene_00088061	PKS-NRPS
M_CD156_EuGene_00088141	PKS-NRPS
M_CD156_EuGene_00088301	TSS
M_CD156_EuGene_00094361	PKS
M_CD156_EuGene_00094471	PKS-NRPS
M_CD156_EuGene_00095971	PKS
M_CD156_EuGene_00099741	PKS
M_CD156_EuGene_00099771	PKS
M_CD156_EuGene_00099891	TSD
M_CD156_EuGene_00103211	PKS
M_CD156_EuGene_00103641	DMATS
M_CD156_EuGene_00103671	PKS
M_CD156_EuGene_00103681	PKS
M_CD156_EuGene_00104671	PKS-NRPS
M_CD156_EuGene_00104841	PKS-NRPS
M_CD156_EuGene_00105241	PKS
M_CD156_EuGene_00106061	NRPS
M_CD156_EuGene_00106071	NRPS
M_CD156_EuGene_00108211	TSD
M_CD156_EuGene_00108221	TSD
M_CD156_EuGene_00113591	PKS
M_CD156_EuGene_00116741	PKS
M_CD156_EuGene_00116861	PKS
M_CD156_EuGene_00120661	DMATS
M_CD156_EuGene_00121121	PKS
M_CD156_EuGene_00121131	PKS
M_CD156_EuGene_00121171	TSD
M_CD156_EuGene_00122481	PKS-NRPS
M_CD156_EuGene_00124821	PKS
M_CD156_EuGene_00127001	NRPS
M_CD156_EuGene_00129401	PKS
M_CD156_EuGene_00131891	PKS-NRPS
M_CD156_EuGene_00131991	PKS
M_CD156_EuGene_00133111	PKS
M_CD156_EuGene_00133221	PKS-NRPS
M_CD156_EuGene_00133571	PKS
M_CD156_EuGene_00134731	NRPS
M_CD156_EuGene_00134741	NRPS
M_CD156_EuGene_00135141	PKS-NRPS
M_CD156_EuGene_00135151	PKS-NRPS
M_CD156_EuGene_00137571	NRPS
M_CD156_EuGene_00137611	TSD

[truncated: 1 more sheets: MetabII-BR29]
