# Supplementary material for: Deciphering Genome Content and Evolutionary Relationships of Isolates from the Fungus Magnaporthe oryzae Attacking Different Host Plants
Source: Genome Biol Evol. 2015 Oct 9;7(10):2896–912. doi: 10.1093/gbe/evv187 (PMC4684704; doi:10.1093/gbe/evv187)
Supplement: Supplementary Data [file supp_evv187_Chiapello-SupS4-rev.xlsx]

## Sheet: CAZy distribution
Supplementary S4: Distribution of CAZy genes before manula curation
The number of genes in each strain is presented before manual curation.
Each line represent genes belonging to the same OrthoMCL family.
Annotation is given from the reference genome 70-15 v8 and from de novo annotation using the CAZy database.
Stars indicate the 6 genomes in which de novo annotation of CAZy genes was performed using the CAZy database.
Subsequent sheets contain the list of CAZy genes for each of these 6 genomes, as well as their annotation according to de novo annotation.
annotation from 70-15 v8	de novo annotation from CAZy database	7015*	FR13	GY11	PH14	TH12	TH16*	US71*	BR32*	CD156*	BR29*
		rice	rice	rice	rice	rice	rice	setaria	wheat	eleusine	digitaria
beta-glucosidase	Glycoside Hydrolase Family 3 protein	5	5	5	5	6	5	5	6	5	5
beta-galactosidase	Glycoside Hydrolase Family 2 protein	3	3	3	3	3	3	4	3	4	3
beta-fructofuranosidase / levanase	Glycoside Hydrolase Family 32 protein	4	3	5	3	4	2	4	3	2	3
beta-glucosidase 1	Glycoside Hydrolase Family 3 protein	3	3	4	4	3	3	3	4	3	3
beta 1,3 exoglucanase	Glycoside Hydrolase Family 55 protein	3	3	3	3	3	3	3	3	3	3
glycosyl hydrolase	Glycoside Hydrolase Family 92 protein	3	2	3	3	3	3	3	3	3	3
hypothetical protein	Glycoside Hydrolase Family 115 protein	3	3	3	3	3	3	2	3	3	3
beta-xylosidase	Glycoside Hydrolase Family 3 protein	2	2	1	2	2	3	2	2	2	2
glycosyltransferase family 28 domain-containing protein	Glycosyltransferase Family 1 protein	2	2	2	3	2	2	2	2	2	2
cellobiose dehydrogenase	Iron reductase domain / Cellobiose dehydrogenase / Carbohydrate-Binding Module Family 1 protein	2	2	2	3	2	2	2	3	2	2
beta-glucosidase	Glycoside Hydrolase Family 3 protein	2	2	3	2	2	2	2	2	2	2
chitin synthase	Glycosyltransferase Family 2 protein	2	4	2	2	2	2	2	2	2	2
alpha-N-arabinofuranosidase A / peroxisomal copper amine oxidase	Glycoside Hydrolase Family 51 protein	2	2	2	2	2	2	2	1	1	2
beta-mannosidase	Glycoside Hydrolase Family 2 protein	2	2	2	2	2	2	2	2	2	2
glycosyl hydrolase	Glycoside Hydrolase Family 92 protein	2	2	2	2	2	2	2	2	2	2
chitin synthase	Glycosyltransferase Family 2 protein	2	2	2	2	2	2	2	2	2	2
alpha-mannosidase	Glycoside Hydrolase Family 38 protein	2	2	2	2	2	2	2	2	2	2
laccase-1	Laccase-like multicopper oxidase	2	2	2	2	2	2	2	2	2	2
hypothetical protein	Glycosyltransferase Family 61 protein	2	2	2	2	2	2	2	2	2	2
mannan endo-1,4-beta-mannosidase 1	Glycoside Hydrolase Family 5 protein	2	2	2	2	2	2	2	2	2	1
cellulose 1,4-beta-cellobiosidase	Glycoside Hydrolase Family 7 protein	2	1	2	2	2	2	2	2	2	2
beta-glucosidase 1	Glycoside Hydrolase Family 3 protein	2	1	2	2	2	2	2	2	2	2
hypothetical protein	Carbohydrate-Binding Module Family 18 protein	1	1	0	1	1	2	2	1	1	1
hypothetical protein	Glycosyltransferase Family 2 protein	1	2	1	2	2	1	2	1	1	1
beta-glucosidase C	Glycoside Hydrolase Family 3 protein	1	1	1	2	2	1	2	4	3	1
exoglucanase 2	Carbohydrate-Binding Module Family 1 / Glycoside Hydrolase Family 6 protein	1	2	2	1	1	1	2	1	1	2
hypothetical protein	Glycoside Hydrolase Family 79 protein	1	1	2	1	1	1	2	1	1	1
hypothetical protein	Glycosyltransferase Family 71 protein	1	1	1	1	1	1	2	1	1	1
laccase TilA	Multicopper oxidase	1	1	1	1	1	1	2	1	1	0
hypothetical protein	Glycosyltransferase Family 25 protein	1	1	1	1	1	1	2	1	2	1
#N/A	Glycoside Hydrolase Family 16 protein	0	1	1	1	1	1	2	1	1	2
hypothetical protein	Glycosyltransferase Family 25 protein	2	0	2	2	2	2	1	1	1	1
glycosyl hydrolase	Glycoside Hydrolase Family 92 protein	1	2	2	1	1	2	1	1	1	1
oxidoreductase	GMC oxidoreductase	1	1	2	1	1	2	1	1	1	1
hypothetical protein	GMC oxidoreductase	1	1	2	1	1	2	1	1	1	1
pectinesterase	Carbohydrate Esterase Family 8 protein	1	1	2	1	1	2	1	2	1	1
hypothetical protein	Carbohydrate Esterase Family 3 protein	1	2	1	1	1	2	1	2	1	2
beta-hexosaminidase	Glycoside Hydrolase Family 3 protein	1	1	1	1	1	2	1	1	1	1
alpha-xylosidase	Glycoside Hydrolase Family 31 protein	1	1	1	1	1	2	1	2	1	1
UDP-N-acetylglucosaminyltransferase	Glycosyltransferase Family 41 protein	1	2	2	2	1	1	1	1	1	2
glycogen phosphorylase	Glycosyltransferase Family 35 protein	1	1	2	2	2	1	1	1	1	1
hypothetical protein	Carbohydrate-Binding Module Family 50 protein	1	1	2	2	1	1	1	1	1	1
hypothetical protein	Glycosyltransferase Family 61 protein	1	2	1	2	1	1	1	1	1	1
hypothetical protein	Carbohydrate-Binding Module Family 18 protein	1	1	1	2	1	1	1	1	1	1
hypothetical protein	Glycosyltransferase Family 90 protein	1	1	1	2	1	1	1	1	1	1
chitin deacetylase 1	Carbohydrate Esterase Family 4 / Carbohydrate-Binding Module Family 18 protein	1	1	1	2	1	1	1	1	1	1
glycogen debranching enzymye	Glycoside Hydrolase Family 13 / Glycoside Hydrolase Family 133 protein	1	2	2	1	1	1	1	1	1	1
hypothetical protein	Carbohydrate-Binding Module Family 18 protein	1	2	2	1	1	1	1	1	1	1
hypothetical protein	Carbohydrate-Binding Module Family 18 protein	1	2	2	1	1	1	1	1	1	1
alpha-glucuronidase	Glycoside Hydrolase Family 67 protein	1	1	2	1	1	1	1	1	1	1
GPI mannosyltransferase 1	Glycosyltransferase Family 50 protein	1	1	2	1	1	1	1	1	1	1
endo-beta-1,3-glucanase	Glycoside Hydrolase Family 17 protein	1	1	2	1	1	1	1	1	1	1
endoglucanase	Lytic polysaccharide monooxygenase	1	1	2	1	1	1	1	1	1	1
fungal cellulose binding domain-containing protein	Carbohydrate-Binding Module Family 1 / Carbohydrate Esterase Family 1 protein	1	1	2	1	1	1	1	1	1	1
hypothetical protein	GMC oxidoreductase	1	1	2	1	1	1	1	1	1	1
agglutinin isolectin 1	Carbohydrate-Binding Module Family 18 protein	1	1	2	1	1	1	1	1	2	1
class III chitinase	Glycoside Hydrolase Family 18 / Carbohydrate-Binding Module Family 1 protein	2	1	2	1	1	1	1	1	1	1
dolichyl-phosphate-mannose-protein mannosyltransferase 4	Glycosyltransferase Family 39 protein	1	0	2	1	2	1	1	1	1	1
alpha-galactosidase	Glycoside Hydrolase Family 36 protein	1	3	1	1	1	1	1	1	1	1
galactose oxidase	Galactose oxidase	1	2	1	1	2	1	1	1	1	1
glucan 1,3-beta-glucosidase	Glycoside Hydrolase Family 55 protein	1	2	1	1	2	1	1	1	1	1
dolichyl-phosphate-mannose-protein mannosyltransferase 1	Glycosyltransferase Family 39 protein	1	2	1	1	1	1	1	1	1	1
Atg26p	Glycosyltransferase Family 1 protein	1	2	1	1	1	1	1	1	1	1
glycosyl hydrolase	Carbohydrate Esterase Family 4 protein	1	2	1	1	1	1	1	1	1	1
hypothetical protein	Glycoside Hydrolase Family 28 protein	1	2	1	1	1	1	1	1	1	1
hypothetical protein	Carbohydrate Esterase Family 4 / Carbohydrate-Binding Module Family 18 protein	1	2	1	1	1	1	1	1	1	1
hypothetical protein	Glycosyltransferase Family 25 protein	1	2	1	1	1	1	1	2	2	1
alpha-1,3-glucan synthase Ags2	Glycoside Hydrolase Family 13 / Glycosyltransferase Family 5 protein	1	2	1	1	1	1	1	2	2	1
acetyl xylan esterase	Carbohydrate Esterase Family 1 protein	1	2	1	1	1	1	1	2	2	1
hypothetical protein	Glycoside Hydrolase Family 94 protein	1	1	1	1	2	1	1	1	1	1
hypothetical protein	Glycosyltransferase Family 20 protein	1	1	1	1	2	1	1	1	1	1
#N/A	Lytic polysaccharide monooxygenase (formerly GH61) / Carbohydrate-Binding Module Family 1 protein	0	1	1	1	2	1	1	1	1	1
hypothetical protein	Glycoside Hydrolase Family 95 protein	1	1	1	1	1	1	1	1	1	1
hypothetical protein	Iron reductase domain protein	1	1	1	1	1	1	1	1	1	1
mannosyl-oligosaccharide 1,2-alpha-mannosidase IB	Glycoside Hydrolase Family 47 protein	1	1	1	1	1	1	1	1	1	1
hypothetical protein	Carbohydrate Esterase Family 3 protein	1	1	1	1	1	1	1	1	1	1
hypothetical protein	Glycosyltransferase Family 32 protein	1	1	1	1	1	1	1	1	1	1
galactosyltransferase	Glycosyltransferase Family 34 protein	1	1	1	1	1	1	1	1	1	1
mannan polymerase complexes MNN9 subunit	Glycosyltransferase Family 62 protein	1	1	1	1	1	1	1	1	1	1
clock-controlled-9 protein	Glycosyltransferase Family 4 protein	1	1	1	1	1	1	1	1	1	1
fungal cellulose binding domain-containing protein	Carbohydrate Esterase Family 16 protein	1	1	1	1	1	1	1	1	1	1
tissue alpha-L-fucosidase	Glycoside Hydrolase Family 29 protein	1	1	1	1	1	1	1	1	1	1
endoglucanase VIII	Glycoside Hydrolase Family 5 protein	1	1	1	1	1	1	1	1	1	1
hypothetical protein	Glycoside Hydrolase Family 16 protein	1	1	1	1	1	1	1	1	1	1
glucanase B	Glycoside Hydrolase Family 64 protein	1	1	1	1	1	1	1	1	1	1
septation protein SUN4	Glycoside Hydrolase Family 132 protein	1	1	1	1	1	1	1	1	1	1
endoglucanase E1	Glycoside Hydrolase Family 5 protein	1	1	1	1	1	1	1	1	1	1
hypothetical protein	Glycosyltransferase Family 69 protein	1	1	1	1	1	1	1	1	1	1
hypothetical protein	Glycoside Hydrolase Family 43 protein	1	1	1	1	1	1	1	1	1	1
galactan 1,3-beta-galactosidase	Glycoside Hydrolase Family 43 / Carbohydrate-Binding Module Family 35 protein	1	1	1	1	1	1	1	1	1	1
hypothetical protein	Auxilliary Activities Family 12 protein	1	1	1	1	1	1	1	1	1	1
cell wall glucanosyltransferase	Glycoside Hydrolase Family 16 protein	1	1	1	1	1	1	1	1	1	1
N-acetylglucosamine-6-phosphate deacetylase	Carbohydrate Esterase Family 9 protein	1	1	1	1	1	1	1	1	1	1
GPI mannosyltransferase 2	Glycosyltransferase Family 76 protein	1	1	1	1	1	1	1	1	1	1
hypothetical protein	Glycoside Hydrolase Family 47 protein	1	1	1	1	1	1	1	1	1	1
cutinase 1	Carbohydrate Esterase Family 5 protein	1	1	1	1	1	1	1	1	1	1
hypothetical protein	Glycosyltransferase Family 90 protein	1	1	1	1	1	1	1	1	1	1
choline dehydrogenase	GMC oxidoreductase	1	1	1	1	1	1	1	1	1	1
hypothetical protein	Glycoside Hydrolase Family 17 protein	1	1	1	1	1	1	1	1	1	1
1,3-beta-glucan synthase component FKS1	Glycosyltransferase Family 48 protein	1	1	1	1	1	1	1	1	1	1
glycosyl hydrolase	Glycoside Hydrolase Family 5 protein	1	1	1	1	1	1	1	1	1	1
mannan endo-1,6-alpha-mannosidase DCW1	Glycoside Hydrolase Family 76 protein	1	1	1	1	1	1	1	1	1	1
mannosyl-oligosaccharide 1,2-alpha-mannosidase IC	Glycoside Hydrolase Family 47 protein	1	1	1	1	1	1	1	1	1	1
endo-1,3(4)-beta-glucanase 1	Glycoside Hydrolase Family 81 protein	1	1	1	1	1	1	1	1	1	1
glucoamylase	Glycoside Hydrolase Family 15 / Carbohydrate-Binding Module Family 20 protein	1	1	1	1	1	1	1	1	1	1
cell wall glucanase	Carbohydrate-Binding Module Family 18 / Glycoside Hydrolase Family 16 protein	1	1	1	1	1	1	1	1	1	1
alpha-1,2 mannosyltransferase KTR1	Glycosyltransferase Family 15 protein	1	1	1	1	1	1	1	1	1	1
acetylxylan esterase	Carbohydrate Esterase Family 5 protein	1	1	1	1	1	1	1	1	1	1
alpha-N-arabinofuranosidase A	Glycoside Hydrolase Family 51 protein	1	1	1	1	1	1	1	1	1	1
acetylesterase	Carbohydrate Esterase Family 12 protein	1	1	1	1	1	1	1	1	1	1
chitinase 1	Glycoside Hydrolase Family 18 protein	1	1	1	1	1	1	1	1	1	1
hypothetical protein	Iron reductase domain protein	1	1	1	1	1	1	1	1	1	1
trehalase	Glycoside Hydrolase Family 37 protein	1	1	1	1	1	1	1	1	1	1
glycosyl hydrolase	Glycoside Hydrolase Family 15 protein	1	1	1	1	1	1	1	1	1	1
alpha-N-arabinofuranosidase C	Glycoside Hydrolase Family 51 protein	1	1	1	1	1	1	1	1	1	1
periplasmic beta-glucosidase	Glycoside Hydrolase Family 3 protein	1	1	1	1	1	1	1	1	1	1
BNR/Asp-box repeat domain-containing protein	Glycoside Hydrolase Family 93 protein	1	1	1	1	1	1	1	1	1	1
fungal cellulose binding domain-containing protein	Carbohydrate Esterase Family 1 protein	1	1	1	1	1	1	1	1	1	1
hypothetical protein	Carbohydrate-Binding Module Family 50 protein	1	1	1	1	1	1	1	1	1	1
minor allergen Alt a 7	Benzoquinone reductase	1	1	1	1	1	1	1	1	1	1
copper radical oxidase	Copper radical oxidase	1	1	1	1	1	1	1	1	1	1
hypothetical protein	Polysaccharide Lyase Family 20 protein	1	1	1	1	1	1	1	1	1	1
hypothetical protein	Glycosyltransferase Family 90 protein	1	1	1	1	1	1	1	1	1	1
chitin deacetylase	Carbohydrate Esterase Family 4 protein	1	1	1	1	1	1	1	1	1	1
cutinase	Carbohydrate Esterase Family 5 protein	1	1	1	1	1	1	1	1	1	1
hypothetical protein	Glycoside Hydrolase Family 131 protein	1	1	1	1	1	1	1	1	1	1
hypothetical protein	Glycosyltransferase Family 31 protein	1	1	1	1	1	1	1	1	1	1
hypothetical protein	Glycosyltransferase Family 90 protein	1	1	1	1	1	1	1	1	1	1
glycoside hydrolase	Glycoside Hydrolase Family 31 protein	1	1	1	1	1	1	1	1	1	1
alcohol oxidase	Alcohol oxidase	1	1	1	1	1	1	1	1	1	1
iron transport multicopper oxidase FET5	Ferroxidase	1	1	1	1	1	1	1	1	1	1
glycosyltransferase	Glycosyltransferase Family 1 protein	1	1	1	1	1	1	1	1	1	1
endoglucanase type F	Carbohydrate-Binding Module Family 1 / Glycoside Hydrolase Family 10 protein	1	1	1	1	1	1	1	1	1	1
hypothetical protein	Glycosyltransferase Family 25 protein	1	1	1	1	1	1	1	1	1	1
cell wall glycosyl hydrolase YteR	Glycoside Hydrolase Family 105 protein	1	1	1	1	1	1	1	1	1	1
alcohol dehydrogenase	GMC oxidoreductase	1	1	1	1	1	1	1	1	1	1
arabinan endo-1,5-alpha-L-arabinosidase A	Glycoside Hydrolase Family 43 protein	1	1	1	1	1	1	1	1	1	1
mannosyltransferase	Glycosyltransferase Family 4 protein	1	1	1	1	1	1	1	1	1	1
cutinase	Carbohydrate Esterase Family 5 protein	1	1	1	1	1	1	1	1	1	1
hypothetical protein	Lytic polysaccharide monooxygenase (formerly GH61)	1	1	1	1	1	1	1	1	1	1
inulinase	Glycoside Hydrolase Family 32 protein	1	1	1	1	1	1	1	1	1	1
endoglucanase 1	Glycoside Hydrolase Family 7 protein	1	1	1	1	1	1	1	1	1	1
initiation-specific alpha-1,6-mannosyltransferase	Glycosyltransferase Family 32 protein	1	1	1	1	1	1	1	1	1	1
beta-1,3-glucan-binding protein	Glycoside Hydrolase Family 16 protein	1	1	1	1	1	1	1	1	1	1
glycosyl hydrolase family 76 protein	Glycoside Hydrolase Family 76 protein	1	1	1	1	1	1	1	1	1	1
initiation-specific alpha-1,6-mannosyltransferase	Glycosyltransferase Family 32 protein	1	1	1	1	1	1	1	1	1	1
laccase-1	Laccase-like multicopper oxidase	1	1	1	1	1	1	1	1	1	1
xylosidase/arabinosidase	Glycoside Hydrolase Family 43 protein	1	1	1	1	1	1	1	1	1	1
hypothetical protein	Glycosyltransferase Family 25 protein	1	1	1	1	1	1	1	1	1	1
hypothetical protein	Carbohydrate Esterase Family 15 protein	1	1	1	1	1	1	1	1	1	1
1,4-alpha-glucan-branching enzyme	Carbohydrate-Binding Module Family 48 / Glycoside Hydrolase Family 13 protein	1	1	1	1	1	1	1	1	1	1
glycolipid-anchored surface protein 5	Glycoside Hydrolase Family 72 protein	1	1	1	1	1	1	1	1	1	1
plasma alpha-L-fucosidase	Glycoside Hydrolase Family 29 protein	1	1	1	1	1	1	1	1	1	1
alpha-amylase	Glycoside Hydrolase Family 13 protein	1	1	1	1	1	1	1	1	1	1
hypothetical protein	Carbohydrate-Binding Module Family 50 protein	1	1	1	1	1	1	1	1	1	1
hypothetical protein	Glycoside Hydrolase Family 16 protein	1	1	1	1	1	1	1	1	1	1
cellulose-binding protein	Carbohydrate Esterase Family 3 protein	1	1	1	1	1	1	1	1	1	1
hypothetical protein	Carbohydrate Esterase Family 5 protein	1	1	1	1	1	1	1	1	1	1
trehalose-phosphatase	Glycosyltransferase Family 20 protein	1	1	1	1	1	1	1	1	1	1
chitin deacetylase	Carbohydrate Esterase Family 4 protein	1	1	1	1	1	1	1	1	1	1
intracellular hyphae protein 1	Carbohydrate-Binding Module Family 50 protein	1	1	1	1	1	1	1	1	1	1
UDP-glucose:glycoprotein glucosyltransferase	Glycosyltransferase Family 24 protein	1	1	1	1	1	1	1	1	1	1
acidic endochitinase SE2	Glycoside Hydrolase Family 18 / Carbohydrate-Binding Module Family 18 protein	1	1	1	1	1	1	1	1	1	1
hypothetical protein	Glycoside Hydrolase Family 76 protein	1	1	1	1	1	1	1	1	1	1
hypothetical protein	Carbohydrate Esterase Family 5 protein	1	1	1	1	1	1	1	1	1	1
glycosyl hydrolase family 43 protein	Glycoside Hydrolase Family 43 / Carbohydrate-Binding Module Family 35 protein	1	1	1	1	1	1	1	1	1	1
alpha,alpha-trehalose-phosphate synthase 1	Glycosyltransferase Family 20 protein	1	1	1	1	1	1	1	1	1	1
alpha-1,2-mannosyltransferase alg-11	Glycosyltransferase Family 4 protein	1	1	1	1	1	1	1	1	1	1
phosphatidylinositol N-acetylglucosaminyltransferase GPI3 subunit	Glycosyltransferase Family 4 protein	1	1	1	1	1	1	1	1	1	1
hypothetical protein	Carbohydrate Esterase Family 1 protein	1	1	1	1	1	1	1	1	1	1
alpha-1,2 glucosyltransferase ALG10	Glycosyltransferase Family 59 protein	1	1	1	1	1	1	1	1	1	1
mannan endo-1,6-alpha-mannosidase DCW1	Glycoside Hydrolase Family 76 protein	1	1	1	1	1	1	1	1	1	1
mannosyl-oligosaccharide glucosidase	Glycoside Hydrolase Family 63 protein	1	1	1	1	1	1	1	1	1	1
hypothetical protein	Lytic polysaccharide monooxygenase (formerly GH61) / Carbohydrate-Binding Module Family 1 protein	1	1	1	1	1	1	1	1	1	1
class III chitinase	Glycoside Hydrolase Family 18 protein	1	1	1	1	1	1	1	1	1	1
glycosyl transferase	Glycosyltransferase Family 8 protein	1	1	1	1	1	1	1	1	1	1
hypothetical protein	Glycoside Hydrolase Family 125 protein	1	1	1	1	1	1	1	1	1	1
pectate lyase	Polysaccharide Lyase Family 1 protein	1	1	1	1	1	1	1	1	1	1
exoglucanase-6A	Glycoside Hydrolase Family 6 protein	1	1	1	1	1	1	1	1	1	1
glycolipid 2-alpha-mannosyltransferase	Glycosyltransferase Family 15 protein	1	1	1	1	1	1	1	1	1	1
glycosyl transferase family 17 protein	Glycosyltransferase Family 17 protein	1	1	1	1	1	1	1	1	1	1
LysM domain-containing protein	Carbohydrate-Binding Module Family 50 protein	1	1	1	1	1	1	1	1	1	1
chitinase	Carbohydrate-Binding Module Family 18 / Glycoside Hydrolase Family 18 protein	1	1	1	1	1	1	1	1	1	1
endoglucanase II	Lytic polysaccharide monooxygenase (formerly GH61)	1	1	1	1	1	1	1	1	1	1
hypothetical protein	Glycoside Hydrolase Family 17 protein	1	1	1	1	1	1	1	1	1	1
glucan 1,3-beta-glucosidase	Glycoside Hydrolase Family 17 protein	1	1	1	1	1	1	1	1	1	1
chitooligosaccharide deacetylase	Carbohydrate Esterase Family 4 protein	1	1	1	1	1	1	1	1	1	1
acidic mammalian chitinase	Glycoside Hydrolase Family 18 protein	1	1	1	1	1	1	1	1	1	1
hypothetical protein	Glycoside Hydrolase Family 76 protein	1	1	1	1	1	1	1	1	1	1
oligosaccharyl transferase STT3 subunit	Glycosyltransferase Family 66 protein	1	1	1	1	1	1	1	1	1	1
hypothetical protein	Lytic polysaccharide monooxygenase	1	1	1	1	1	1	1	1	1	1
hypothetical protein	Carbohydrate-Binding Module Family 13 protein	1	1	1	1	1	1	1	1	1	1
GPI mannosyltransferase 4	Glycosyltransferase Family 22 protein	1	1	1	1	1	1	1	1	1	1
initiation-specific alpha-1,6-mannosyltransferase	Glycosyltransferase Family 32 protein	1	1	1	1	1	1	1	1	1	1
hypothetical protein	Lytic polysaccharide monooxygenase	1	1	1	1	1	1	1	1	1	1
hypothetical protein	Carbohydrate-Binding Module Family 52 protein	1	1	1	1	1	1	1	1	1	1
alpha-L-rhamnosidase A	Glycoside Hydrolase Family 78 protein	1	1	1	1	1	1	1	1	1	1
glucooligosaccharide oxidase	Glucooligosaccharide oxidase	1	1	1	1	1	1	1	1	1	1
endoglucanase-4	Lytic polysaccharide monooxygenase (formerly GH61)	1	1	1	1	1	1	1	1	1	1
endo alpha-1,4 polygalactosaminidase precusor	Glycoside Hydrolase Family 114 protein	1	1	1	1	1	1	1	1	1	1
endo-1,4-beta-xylanase	Glycoside Hydrolase Family 10 protein	1	1	1	1	1	1	1	1	1	1
xylosidase/arabinosidase	Glycoside Hydrolase Family 43 protein	1	1	1	1	1	1	1	1	1	1
chitinase 1	Glycoside Hydrolase Family 18 protein	1	1	1	1	1	1	1	1	1	1
unsaturated glucuronyl hydrolase	Glycoside Hydrolase Family 88 protein	1	1	1	1	1	1	1	1	1	1
dolichyl pyrophosphate Glc1Man9GlcNAc2 alpha-1,3-glucosyltransferase	Glycosyltransferase Family 57 protein	1	1	1	1	1	1	1	1	1	1
hypothetical protein	Glycosyltransferase Family 31 protein	1	1	1	1	1	1	1	1	1	1
Poly(3-hydroxybutyrate) depolymerase	Carbohydrate Esterase Family 1 protein	1	1	1	1	1	1	1	1	1	1
hypothetical protein	Glycosyltransferase Family 71 protein	1	1	1	1	1	1	1	1	1	1
hypothetical protein	Carbohydrate Esterase Family 5 protein	1	1	1	1	1	1	1	1	1	1
hypothetical protein	Glycosyltransferase Family 1 protein	1	1	1	1	1	1	1	1	1	1
chitin deacetylase 1	Carbohydrate Esterase Family 4 protein	1	1	1	1	1	1	1	1	1	1
exo-beta-D-glucosaminidase	Glycoside Hydrolase Family 2 protein	1	1	1	1	1	1	1	1	1	1
pectate lyase	Polysaccharide Lyase Family 3 protein	1	1	1	1	1	1	1	1	1	1
hypothetical protein	Carbohydrate Esterase Family 3 protein	1	1	1	1	1	1	1	1	1	1
alpha-N-arabinofuranosidase B	Glycoside Hydrolase Family 54 / Carbohydrate-Binding Module Family 42 protein	1	1	1	1	1	1	1	1	1	1
GPI-anchored cell wall beta-1,3-endoglucanase EglC	Glycoside Hydrolase Family 17 protein	1	1	1	1	1	1	1	1	1	1
rhamnogalacturonan lyase	Polysaccharide Lyase Family 4 protein	1	1	1	1	1	1	1	1	1	1
chitin synthase D	Glycosyltransferase Family 2 protein	1	1	1	1	1	1	1	1	1	1
endoglucanase	Lytic polysaccharide monooxygenase (formerly GH61) / Carbohydrate-Binding Module Family 18 protein	1	1	1	1	1	1	1	1	1	1
dolichyl-phosphate beta-glucosyltransferase	Glycosyltransferase Family 2 protein	1	1	1	1	1	1	1	1	1	1
mannan polymerase II complex ANP1 subunit	Glycosyltransferase Family 62 protein	1	1	1	1	1	1	1	1	1	1
hypothetical protein	Iron reductase domain protein	1	1	1	1	1	1	1	1	1	1
hypothetical protein	Glycosyltransferase Family 90 protein	1	1	1	1	1	1	1	1	1	1
GPI mannosyltransferase 3	Glycosyltransferase Family 22 protein	1	1	1	1	1	1	1	1	1	1
cellulase	Glycoside Hydrolase Family 5 protein	1	1	1	1	1	1	1	1	1	1
beta-glucanase	Glycoside Hydrolase Family 16 protein	1	1	1	1	1	1	1	1	1	1
glucan 1,3-beta-glucosidase 2	Glycoside Hydrolase Family 5 protein	1	1	1	1	1	1	1	1	1	1
glucose dehydrogenase short protein	GMC oxidoreductase	1	1	1	1	1	1	1	1	1	1
hypothetical protein	Lytic polysaccharide monooxygenase (formerly GH61)	1	1	1	1	1	1	1	1	1	1
1,3-beta-glucanosyltransferase gel2	Glycoside Hydrolase Family 72 protein	1	1	1	1	1	1	1	1	1	1
hypothetical protein	Carbohydrate-Binding Module Family 18 protein	1	1	1	1	1	1	1	1	1	1
alpha-L-fucosidase 1	Glycoside Hydrolase Family 29 protein	1	1	1	1	1	1	1	1	1	1
alpha-N-arabinofuranosidase 2	Glycoside Hydrolase Family 43 / Carbohydrate-Binding Module Family 42 protein	1	1	1	1	1	1	1	1	1	1
hypothetical protein	Carbohydrate-Binding Module Family 48 protein	1	1	1	1	1	1	1	1	1	1
mannan endo-1,6-alpha-mannosidase DCW1	Glycoside Hydrolase Family 76 protein	1	1	1	1	1	1	1	1	1	1
dolichyl-phosphate-mannose-protein mannosyltransferase 2	Glycosyltransferase Family 39 protein	1	1	1	1	1	1	1	1	1	1
iron transport multicopper oxidase FET3	Ferroxidase	1	1	1	1	1	1	1	1	1	1
hypothetical protein	Glycosyltransferase Family 1 protein	1	1	1	1	1	1	1	1	1	1
glycogen synthase	Glycosyltransferase Family 3 protein	1	1	1	1	1	1	1	1	1	1
feruloyl esterase B	Carbohydrate Esterase Family 1 protein	1	1	1	1	1	1	1	1	1	1
cellulose-growth-specific protein	Lytic polysaccharide monooxygenase (formerly GH61)	1	1	1	1	1	1	1	1	1	1
mixed-linked glucanase	Glycoside Hydrolase Family 16 protein	1	1	1	1	1	1	1	1	1	1
1,3-beta-glucanosyltransferase gel1	Glycoside Hydrolase Family 72 protein	1	1	1	1	1	1	1	1	1	1
glycosyl hydrolase	Glycoside Hydrolase Family 16 protein	1	1	1	1	1	1	1	1	1	1
glycogenin	Glycosyltransferase Family 8 protein	1	1	1	1	1	1	1	1	1	1
alpha-glucosidase	Glycoside Hydrolase Family 13 protein	1	1	1	1	1	1	1	1	1	1
hypothetical protein	Distantly related to plant expansins / Carbohydrate-Binding Module Family 63 protein	1	1	1	1	1	1	1	1	1	1
hypothetical protein	Polysaccharide Lyase Family 1 protein	1	1	1	1	1	1	1	1	1	1
cellobiose dehydrogenase	Cellobiose dehydrogenase	1	1	1	1	1	1	1	1	1	1
LysM domain-containing protein	Carbohydrate-Binding Module Family 50 protein	1	1	1	1	1	1	1	1	1	1
endoglucanase-4	Lytic polysaccharide monooxygenase (formerly GH61)	1	1	1	1	1	1	1	1	1	1
hypothetical protein	Carbohydrate-Binding Module Family 18 protein	1	1	1	1	1	1	1	1	1	1
fungal cellulose binding domain-containing protein	Lytic polysaccharide monooxygenase (formerly GH61)	1	1	1	1	1	1	1	1	1	1
glycosyl hydrolase family 62 protein	Carbohydrate Esterase Family 1 protein	1	1	1	1	1	1	1	1	1	1
chitosanase	Glycoside Hydrolase Family 75 protein	1	1	1	1	1	1	1	1	1	1
hypothetical protein	Carbohydrate-Binding Module Family 21 protein	1	1	1	1	1	1	1	1	1	1
rhamnogalacturonan acetylesterase	Carbohydrate Esterase Family 12 protein	1	1	1	1	1	1	1	1	1	1
endoglucanase II	Lytic polysaccharide monooxygenase (formerly GH61)	1	1	1	1	1	1	1	1	1	1
hypothetical protein	Glycoside Hydrolase Family 16 protein	1	1	1	1	1	1	1	1	1	1
hypothetical protein	Glycosyltransferase Family 71 protein	1	1	1	1	1	1	1	1	1	1
hypothetical protein	Glycoside Hydrolase Family 131 protein	1	1	1	1	1	1	1	1	1	1
diphenol oxidase	Multicopper oxidase	1	1	1	1	1	1	1	1	1	1
ligninase H2	Class II peroxidase	1	1	1	1	1	1	1	1	1	1
glycosyl hydrolase family 10	Glycoside Hydrolase Family 10 protein	1	1	1	1	1	1	1	1	1	1
exoglucanase 3	Glycoside Hydrolase Family 6 protein	1	1	1	1	1	1	1	1	1	1
endochitinase 1	Glycoside Hydrolase Family 18 protein	1	1	1	1	1	1	1	1	1	1
hypothetical protein	Iron reductase domain protein	1	1	1	1	1	1	1	1	1	1
dolichyl-P-Man:Man(5)GlcNAc(2)-PP-dolichyl mannosyltransferase	Glycosyltransferase Family 58 protein	1	1	1	1	1	1	1	1	1	1
endoglucanase-4	Lytic polysaccharide monooxygenase (formerly GH61)	1	1	1	1	1	1	1	1	1	1
hypothetical protein	Carbohydrate-Binding Module Family 1 protein	1	1	1	1	1	1	1	1	1	1
chitinase 1	Glycoside Hydrolase Family 18 protein	1	1	1	1	1	1	1	1	1	1
beta-glucuronidase	Glycoside Hydrolase Family 79 protein	1	1	1	1	1	1	1	1	1	1
cellulose-growth-specific protein	Lytic polysaccharide monooxygenase (formerly GH61)	1	1	1	1	1	1	1	1	1	1
laccase-2	Laccase-like multicopper oxidase	1	1	1	1	1	1	1	1	1	1
glycolipid 2-alpha-mannosyltransferase	Glycosyltransferase Family 15 protein	1	1	1	1	1	1	1	1	1	1
endo-1,4-beta-xylanase B	Glycoside Hydrolase Family 11 protein	1	1	1	1	1	1	1	1	1	1
polysaccharide deacetylase	Carbohydrate Esterase Family 4 protein	1	1	1	1	1	1	1	1	1	1
endo-1,4-beta-xylanase I	Glycoside Hydrolase Family 11 protein	1	1	1	1	1	1	1	1	1	1
hypothetical protein	Glycoside Hydrolase Family 18 protein	1	1	1	1	1	1	1	1	1	1
cellobiose dehydrogenase	Cellobiose dehydrogenase	1	1	1	1	1	1	1	1	1	1
endo-1,4-beta-xylanase D	Glycoside Hydrolase Family 43 / Carbohydrate-Binding Module Family 6 protein	1	1	1	1	1	1	1	1	1	1
hypothetical protein	Glycosyltransferase Family 31 protein	1	1	1	1	1	1	1	1	1	1
laccase-1	Multicopper oxidase	1	1	1	1	1	1	1	1	1	1
lipolytic enzyme	Carbohydrate Esterase Family 2 protein	1	1	1	1	1	1	1	1	1	1
hypothetical protein	Glycoside Hydrolase Family 128 protein	1	1	1	1	1	1	1	1	1	1
glycosyl hydrolase	Glycoside Hydrolase Family 33 protein	1	1	1	1	1	1	1	1	1	1
neutral alpha-glucosidase AB	Glycoside Hydrolase Family 31 protein	1	1	1	1	1	1	1	1	1	1
initiation-specific alpha-1,6-mannosyltransferase	Glycosyltransferase Family 32 protein	1	1	1	1	1	1	1	1	1	1
alpha-1,2 mannosyltransferase KTR1	Glycosyltransferase Family 15 protein	1	1	1	1	1	1	1	1	1	1
hypothetical protein	Carbohydrate-Binding Module Family 18 protein	1	1	1	1	1	1	1	1	1	1
exopolygalacturonase	Glycoside Hydrolase Family 28 protein	1	1	1	1	1	1	1	1	1	1
hypothetical protein	Glycoside Hydrolase Family 16 protein	1	1	1	1	1	1	1	1	1	1
hypothetical protein	Glycoside Hydrolase Family 28 protein	1	1	1	1	1	1	1	1	1	1
alcohol oxidase	Alcohol oxidase	1	1	1	1	1	1	1	1	1	1
alpha-L-arabinofuranosidase axhA-2	Glycoside Hydrolase Family 62 protein	1	1	1	1	1	1	1	1	1	1
endo-1,4-beta-xylanase	Glycoside Hydrolase Family 43 protein	1	1	1	1	1	1	1	1	1	1
cutinase	Carbohydrate Esterase Family 5 protein	1	1	1	1	1	1	1	1	1	1
laccase-1	Multicopper oxidase	1	1	1	1	1	1	1	1	1	1
hypothetical protein	Multicopper oxidase	1	1	1	1	1	1	1	1	1	1
hypothetical protein	Glycoside Hydrolase Family 43 protein	1	1	1	1	1	1	1	1	1	1
hypothetical protein	Glycoside Hydrolase Family 43 protein	1	1	1	1	1	1	1	1	1	1
alpha-amylase	Glycoside Hydrolase Family 13 protein	1	1	1	1	1	1	1	1	1	1
cellobiose dehydrogenase	Cellobiose dehydrogenase	1	1	1	1	1	1	1	1	1	1
alpha-N-arabinofuranosidase 2	Glycoside Hydrolase Family 43 protein	1	1	1	1	1	1	1	1	1	1
dolichyl pyrophosphate Man9GlcNAc2 alpha-1,3-glucosyltransferase	Glycosyltransferase Family 57 protein	1	1	1	1	1	1	1	1	1	1
hypothetical protein	Glycoside Hydrolase Family 131 protein	1	1	1	1	1	1	1	1	1	1
beta-glucosidase 1	Glycoside Hydrolase Family 3 protein	1	1	1	1	1	1	1	1	1	1
endoglucanase family 5 glycoside hydrolase	Glycoside Hydrolase Family 5 protein	1	1	1	1	1	1	1	1	1	1
hypothetical protein	Lytic polysaccharide monooxygenase (formerly GH61)	1	1	1	1	1	1	1	1	1	1
neutral trehalase	Glycoside Hydrolase Family 37 protein	1	1	1	1	1	1	1	1	1	1
hypothetical protein	Lytic polysaccharide monooxygenase	1	1	1	1	1	1	1	1	1	1
alpha-amylase 1	Glycoside Hydrolase Family 13 protein	1	1	1	1	1	1	1	1	1	1
endoglucanase II	Lytic polysaccharide monooxygenase (formerly GH61)	1	1	1	1	1	1	1	1	1	1
mannosyl-oligosaccharide glucosidase	Glycoside Hydrolase Family 63 protein	1	1	1	1	1	1	1	1	1	1
arabinogalactan endo-1,4-beta-galactosidase	Glycoside Hydrolase Family 53 protein	1	1	1	1	1	1	1	1	1	1
secreted glucosidase	Glycoside Hydrolase Family 16 protein	1	1	1	1	1	1	1	1	1	1
beta-glucosidase A	Glycoside Hydrolase Family 1 protein	1	1	1	1	1	1	1	1	1	1
neutral alpha-glucosidase ab	Glycoside Hydrolase Family 31 protein	1	1	1	1	1	1	1	1	1	1
acetylxylan esterase 2	Carbohydrate Esterase Family 5 protein	1	1	1	1	1	1	1	1	1	1
hypothetical protein	Iron reductase domain protein	1	1	1	1	1	1	1	1	1	1
beta-glucanase	Glycoside Hydrolase Family 16 protein	1	1	1	1	1	1	1	1	1	1
alpha-1,6-mannosyltransferase subunit	Glycosyltransferase Family 22 protein	1	1	1	1	1	1	1	1	1	1
hypothetical protein	Glycoside Hydrolase Family 16 protein	1	1	1	1	1	1	1	1	1	1
beta-hexosaminidase subunit beta	Glycoside Hydrolase Family 20 protein	1	1	1	1	1	1	1	1	1	1
glycosyl hydrolase family 43 protein	Glycoside Hydrolase Family 43 protein	1	1	1	1	1	1	1	1	1	1
endoglucanase 3	Carbohydrate-Binding Module Family 1 / Glycoside Hydrolase Family 5 protein	1	1	1	1	1	1	1	1	1	1
starch binding domain-containing protein	Auxilliary Activities Family 13 / Carbohydrate-Binding Module Family 20 protein	1	1	1	1	1	1	1	1	1	1
GPI-anchored cell wall beta-1,3-endoglucanase EglC	Glycoside Hydrolase Family 17 protein	1	1	1	1	1	1	1	1	1	1
cellulase	Glycoside Hydrolase Family 5 protein	1	1	1	1	1	1	1	1	1	1
hypothetical protein	Distantly related to plant expansins	1	1	1	1	1	1	1	1	1	1
hypothetical protein	Glycoside Hydrolase Family 16 / Carbohydrate-Binding Module Family 18 protein	1	1	1	1	1	1	1	1	1	1
secreted glucosidase	Glycoside Hydrolase Family 16 protein	1	1	1	1	1	1	1	1	1	1
hypothetical protein	Carbohydrate Esterase Family 3 protein	1	1	1	1	1	1	1	1	1	1
chitobiosyldiphosphodolichol beta-mannosyltransferase	Glycosyltransferase Family 33 protein	1	1	1	1	1	1	1	1	1	1
alpha-glucosidase	Glycoside Hydrolase Family 31 protein	1	1	1	1	1	1	1	1	1	1
ceramide glucosyltransferase	Glycosyltransferase Family 21 protein	1	1	1	1	1	1	1	1	1	1
hypothetical protein	Glycoside Hydrolase Family 128 protein	1	1	1	1	1	1	1	1	1	1
hypothetical protein	Glycosyltransferase Family 90 protein	1	1	1	1	1	1	1	1	1	1
hypothetical protein	Class II peroxidase	1	1	1	1	1	1	1	1	1	1
galactose oxidase	Galactose oxidase	1	1	1	1	1	1	1	1	1	1
alcohol dehydrogenase	GMC oxidoreductase	1	1	1	1	1	1	1	1	1	1
endoglucanase	Glycoside Hydrolase Family 12 / Carbohydrate-Binding Module Family 1 protein	1	1	1	1	1	1	1	1	1	1
hypothetical protein	Glycoside Hydrolase Family 132 protein	1	1	1	1	1	1	1	1	1	1
hypothetical protein	Glycoside Hydrolase Family 18 protein	1	1	1	1	1	1	1	1	1	1
alpha-galactosidase	Glycoside Hydrolase Family 27 protein	1	1	1	1	1	1	1	1	1	1
endo-1,4-beta-xylanase D	Glycoside Hydrolase Family 43 / Carbohydrate-Binding Module Family 66 protein	1	1	1	1	1	1	1	1	1	1
endoplasmic reticulum mannosyl-oligosaccharide 1,2-alpha-mannosidase	Glycoside Hydrolase Family 47 protein	1	1	1	1	1	1	1	1	1	1
hypothetical protein	Glycoside Hydrolase Family 47 protein	1	1	1	1	1	1	1	1	1	1
hypothetical protein	Glycosyltransferase Family 31 protein	1	1	1	1	1	1	1	1	1	1
xyloglucanase	Glycoside Hydrolase Family 74 protein	1	1	1	1	1	1	1	1	1	1
seed imbibition protein	Glycoside Hydrolase Family 36 protein	1	1	1	1	1	1	1	1	1	1
endoplasmic reticulum mannosyl-oligosaccharide 1,2-alpha-mannosidase	Glycoside Hydrolase Family 47 protein	1	1	1	1	1	1	1	1	1	1
laccase-2	Laccase-like multicopper oxidase	1	1	1	1	1	1	1	1	1	1
hypothetical protein	Glycoside Hydrolase Family 125 protein	1	1	1	1	1	1	1	1	1	1
hypothetical protein	Glycoside Hydrolase Family 16 protein	1	1	1	1	1	1	1	1	1	1
1,3-beta-glucanosyltransferase gel4	Glycoside Hydrolase Family 72 / Carbohydrate-Binding Module Family 43 protein	1	1	1	1	1	1	1	1	1	1
hypothetical protein	Glycoside Hydrolase Family 128 protein	1	1	1	1	1	1	1	1	1	1
mannan endo-1,4-beta-mannosidase C	Glycoside Hydrolase Family 5 protein	1	1	1	1	1	1	1	1	1	1
glucanase B	Glycoside Hydrolase Family 64 protein	1	1	1	1	1	1	1	1	1	1
hypothetical protein	Carbohydrate Esterase Family 5 protein	1	1	1	1	1	1	1	1	1	1
hypothetical protein	Glycoside Hydrolase Family 20 protein	1	1	1	1	1	1	1	1	1	1
mannan polymerase II complex ANP1 subunit	Glycosyltransferase Family 62 protein	1	1	1	1	1	1	1	1	1	1
alpha-amylase	Glycoside Hydrolase Family 13 protein	1	1	1	1	1	1	1	1	1	1
glucan endo-1,3-alpha-glucosidase agn1	Glycoside Hydrolase Family 71 protein	1	1	1	1	1	1	1	1	1	1
cellulose-growth-specific protein	Lytic polysaccharide monooxygenase (formerly GH61)	1	1	1	1	1	1	1	1	1	1
hypothetical protein	Lytic polysaccharide monooxygenase (formerly GH61) / Carbohydrate-Binding Module Family 1 protein	1	1	1	1	1	1	1	1	1	1
hypothetical protein	Glycoside Hydrolase Family 131 protein	1	1	1	1	1	1	1	1	1	1
hypothetical protein	Carbohydrate-Binding Module Family 18 / Carbohydrate Esterase Family 4 protein	1	1	1	1	1	1	1	1	1	1
endoglucanase IV	Lytic polysaccharide monooxygenase (formerly GH61) / Carbohydrate-Binding Module Family 1 protein	1	1	1	1	1	1	1	1	1	1
hypothetical protein	Carbohydrate-Binding Module Family 18 protein	1	1	1	1	1	1	1	1	1	1
hypothetical protein	Carbohydrate-Binding Module Family 18 protein	1	1	1	1	1	1	1	1	1	1
glycoside hydrolase	Glycoside Hydrolase Family 20 protein	1	1	1	1	1	1	1	1	1	1
hypothetical protein	Glycoside Hydrolase Family 76 protein	1	1	1	1	1	1	1	1	1	1
laccase	Laccase-like multicopper oxidase	1	1	1	1	1	1	1	1	1	1
hypothetical protein	Carbohydrate-Binding Module Family 1 protein	1	1	1	1	1	1	1	1	1	1
hypothetical protein	Lytic polysaccharide monooxygenase	1	1	1	1	1	1	1	1	1	1
fungal cellulose binding domain-containing protein	Lytic polysaccharide monooxygenase (formerly GH61)	1	1	1	1	1	1	1	1	1	1
alpha-galactosidase	Glycoside Hydrolase Family 27 protein	1	1	1	1	1	1	1	1	1	1
hypothetical protein	Lytic polysaccharide monooxygenase	1	1	1	1	1	1	1	1	1	1
MIPC synthase	Glycosyltransferase Family 32 protein	1	1	1	1	1	1	1	1	1	1
beta-glucanase	Glycoside Hydrolase Family 16 protein	1	1	1	1	1	1	1	1	1	1
beta-galactosidase	Glycoside Hydrolase Family 2 protein	1	1	1	1	1	1	1	1	1	1
hypothetical protein	Glycoside Hydrolase Family 39 protein	1	1	1	1	1	1	1	1	1	1
endo-1,4-beta-xylanase	Glycoside Hydrolase Family 10 protein	1	1	1	1	1	1	1	1	1	1
beta-xylosidase	Glycoside Hydrolase Family 43 protein	1	1	1	1	1	1	1	1	1	1
L-ascorbate oxidase	Multicopper oxidase	1	1	1	1	1	1	1	1	1	1
glycosyltransferase	Glycosyltransferase Family 1 protein	1	1	1	1	1	1	1	1	1	1
endo-1,6-beta-D-glucanase	Glycoside Hydrolase Family 30 protein	1	1	1	1	1	1	1	1	1	1
hypothetical protein	Glycoside Hydrolase Family 125 protein	1	1	1	1	1	1	1	1	1	1
mannosyl transferase	Glycosyltransferase Family 22 protein	1	1	1	1	1	1	1	1	1	1
riboflavin aldehyde-forming enzyme	Distantly related to plant expansins	1	1	1	1	1	1	1	1	1	1
ligninase C	Class II peroxidase	1	1	1	1	1	1	1	1	1	1
cutinase	Carbohydrate Esterase Family 5 protein	1	1	1	1	1	1	1	1	1	1
hypothetical protein	GMC oxidoreductase	1	1	1	1	1	1	1	1	1	1
hypothetical protein	Lytic polysaccharide monooxygenase	1	1	1	1	1	1	1	1	1	1
hypothetical protein	Glycosyltransferase Family 25 protein	1	1	1	1	1	1	1	1	1	1
hypothetical protein	Glycosyltransferase Family 2 protein	1	1	1	1	1	1	1	1	1	1
hypothetical protein	Carbohydrate Esterase Family 3 protein	1	1	1	1	1	1	1	1	1	1
hypothetical protein	Carbohydrate Esterase Family 5 protein	1	1	1	1	1	1	1	1	1	1
endo-1,4-beta-xylanase A	Glycoside Hydrolase Family 10 / Carbohydrate-Binding Module Family 1 protein	1	1	1	1	1	1	1	1	1	1
hypothetical protein	Carbohydrate Esterase Family 12 protein	1	1	1	1	1	1	1	1	1	1
hypothetical protein	Glycoside Hydrolase Family 47 protein	1	1	1	1	1	1	1	1	1	1
hypothetical protein	GMC oxidoreductase	1	1	1	1	1	1	1	1	1	1
hypothetical protein	GMC oxidoreductase	1	1	1	1	1	1	1	1	1	1
hypothetical protein	Glycosyltransferase Family 34 protein	1	1	1	1	1	1	1	1	1	1
hypothetical protein	Glycoside Hydrolase Family 125 protein	1	1	1	1	1	1	1	1	1	1
hypothetical protein	Glycoside Hydrolase Family 47 protein	1	1	1	1	1	1	1	1	1	1
hypothetical protein	Glycoside Hydrolase Family 27 / Carbohydrate-Binding Module Family 35 protein	1	1	1	1	1	1	1	1	1	1
hypothetical protein	Glycosyltransferase Family 1 protein	1	1	1	1	1	1	1	1	1	1
hypothetical protein	GMC oxidoreductase	1	1	1	1	1	1	1	1	1	1
hypothetical protein	Glycosyltransferase Family 2 protein	1	1	1	1	1	1	1	1	1	1
hypothetical protein	Glycoside Hydrolase Family 18 / Carbohydrate-Binding Module Family 18 protein	1	1	1	1	1	1	1	1	1	1
hypothetical protein	Glycoside Hydrolase Family 11 protein	1	1	1	1	1	1	1	1	1	1
hypothetical protein	Multicopper oxidase	1	1	1	1	1	1	1	1	1	1
hypothetical protein	Glycosyltransferase Family 1 protein	1	1	1	1	1	1	1	1	1	1
glycosyl hydrolase family 88	Glycoside Hydrolase Family 105 protein	1	1	1	1	1	1	1	1	1	1
hypothetical protein	Glycoside Hydrolase Family 28 protein	1	1	1	1	1	1	1	1	1	1
hypothetical protein	Glycoside Hydrolase Family 29 protein	1	1	1	1	1	1	1	1	1	0
hypothetical protein	Glycoside Hydrolase Family 55 protein	1	1	1	1	1	1	1	1	1	0
hypothetical protein	Glycoside Hydrolase Family 55 protein	1	1	1	1	1	1	1	2	1	1
glucose oxidase	GMC oxidoreductase	1	1	1	1	1	1	1	2	1	1
GPI-anchored cell wall beta-1,3-endoglucanase EglC	Glycoside Hydrolase Family 17 protein	1	1	1	1	1	1	1	2	1	1
hypothetical protein	Lytic polysaccharide monooxygenase (formerly GH61)	1	1	1	1	1	1	1	2	1	1
SnodProt1	Distantly related to plant expansins	1	1	1	1	1	1	1	1	1	1
hypothetical protein	Glucooligosaccharide oxidase	1	1	1	1	1	1	1	1	1	1
1,3-beta-glucanosyltransferase gel3	Glycoside Hydrolase Family 72 / Carbohydrate-Binding Module Family 43 protein	1	1	1	1	1	1	1	1	1	1
acetyl esterase	Carbohydrate Esterase Family 16 protein	1	1	1	1	1	1	1	1	1	0
hypothetical protein	Carbohydrate-Binding Module Family 18 protein	1	1	1	1	1	1	1	1	1	0
hypothetical protein	Carbohydrate-Binding Module Family 50 protein	1	1	1	1	1	1	1	1	1	0
alpha-1,3-mannosyltransferase CMT1	Glycosyltransferase Family 69 protein	1	1	1	1	1	1	1	1	1	0
hypothetical protein	Lytic polysaccharide monooxygenase (formerly GH61)	1	1	1	1	1	1	1	1	1	0
endo-1,4-beta-xylanase B	Glycoside Hydrolase Family 11 protein	1	1	1	1	1	1	1	1	1	0
LysM domain-containing protein	Carbohydrate-Binding Module Family 50 protein	1	1	1	1	1	1	1	1	1	0
alpha-xylosidase	Glycoside Hydrolase Family 31 protein	1	1	1	1	1	1	1	1	1	0
xylosidase/arabinosidase	Glycoside Hydrolase Family 43 / Carbohydrate-Binding Module Family 6 / Carbohydrate-Binding Module Family 1 protein	1	1	1	1	1	1	1	1	1	0
hypothetical protein	Carbohydrate Esterase Family 5 protein	1	1	1	1	1	1	1	1	1	0
choline dehydrogenase	GMC oxidoreductase	1	1	1	1	1	1	1	1	1	0
hypothetical protein	Carbohydrate-Binding Module Family 18 protein	1	1	1	1	1	1	1	0	1	1
hypothetical protein	Carbohydrate-Binding Module Family 48 protein	1	1	1	1	1	1	1	1	2	1
hypothetical protein	Carbohydrate Esterase Family 5 protein	1	1	1	1	1	1	1	1	2	1
glycosyl hydrolase family 43 protein	Glycoside Hydrolase Family 43 protein	1	1	1	1	1	1	1	1	0	1
hypothetical protein	Glycoside Hydrolase Family 55 protein	1	1	1	1	1	1	1	1	0	0
endo-1,3(4)-beta-glucanase 1	Glycoside Hydrolase Family 81 protein	2	1	1	1	1	1	1	1	1	1
endoglucanase-1	Glycoside Hydrolase Family 12 protein	2	1	1	1	1	1	1	1	1	1
glycosyltransferase family 28 domain-containing protein	Glycosyltransferase Family 1 protein	2	1	1	1	1	1	1	1	1	1
chitin synthase 4	Glycosyltransferase Family 2 protein	2	1	1	1	1	1	1	1	1	1
cutinase	Carbohydrate Esterase Family 5 protein	2	1	1	1	1	1	1	1	1	1
#N/A	Glycoside Hydrolase Family 18 protein	0	1	1	1	1	1	1	1	1	1
#N/A	Glycoside Hydrolase Family 7 protein	0	1	1	1	1	1	1	1	1	1
#N/A	GMC oxidoreductase	0	1	1	1	1	1	1	1	1	1
#N/A	Glycosyltransferase Family 1 protein	0	1	1	1	1	1	1	1	1	1
#N/A	Carbohydrate Esterase Family 5 protein	0	1	1	1	1	1	1	1	1	1
#N/A	Galactose oxidase	0	1	1	1	1	1	1	1	1	1
#N/A	Glycosyltransferase Family 55 protein	0	1	1	1	1	1	1	1	1	1
#N/A	Glycoside Hydrolase Family 24 protein	0	1	1	1	1	1	1	1	1	1
#N/A	Glycoside Hydrolase Family 13 / Carbohydrate-Binding Module Family 20 protein	0	1	1	1	1	1	1	1	1	1
#N/A	Glycoside Hydrolase Family 18 protein	0	1	1	1	1	1	1	1	1	0
#N/A	Carbohydrate Esterase Family 3 protein	0	1	1	1	1	1	1	1	1	0
#N/A	Glycoside Hydrolase Family 3 protein	0	1	1	1	1	1	1	0	1	1
choline dehydrogenase	GMC oxidoreductase	1	0	1	1	2	1	1	1	1	1
bacteriodes thetaiotaomicron symbiotic chitinase	Carbohydrate-Binding Module Family 18 / Glycoside Hydrolase Family 18 protein	1	0	1	1	1	1	1	1	1	1
glycosyl hydrolase	Glycoside Hydrolase Family 76 protein	1	0	1	1	1	1	1	1	1	1
glycosyl hydrolase family 10	Glycoside Hydrolase Family 10 protein	1	0	1	1	1	1	1	1	1	1
chitin synthase 1	Glycosyltransferase Family 2 protein	1	0	1	1	1	1	1	1	1	1
beta-1,6-galactanase	Glycoside Hydrolase Family 5 protein	1	0	1	1	1	1	1	1	1	1
cytochrome c peroxidase	Cytochrome c peroxidase	1	0	1	1	1	1	1	1	1	1
alpha-N-arabinofuranosidase 2	Glycoside Hydrolase Family 43 protein	1	0	1	1	1	1	1	1	1	1
hypothetical protein	Auxilliary Activities Family 12 protein	1	0	1	1	1	1	1	1	1	1
beta-1,6-galactanase	Glycoside Hydrolase Family 5 protein	1	0	1	1	1	1	1	1	1	1
glyoxal oxidase	Carbohydrate-Binding Module Family 18 / Copper radical oxidase	1	0	1	1	1	1	1	1	1	1
lipase	Iron reductase domain protein	1	0	1	1	1	1	1	1	1	1
1,4-beta-D-glucan cellobiohydrolase B	Glycoside Hydrolase Family 7 protein	1	0	1	1	1	1	1	1	1	1
endoplasmic reticulum mannosyl-oligosaccharide 1,2-alpha-mannosidase	Glycoside Hydrolase Family 47 protein	1	0	1	1	1	1	1	1	1	1
endoglucanase family 5 glycoside hydrolase	Glycoside Hydrolase Family 5 protein	1	0	1	1	1	1	1	1	1	1
chitin deacetylase	Carbohydrate-Binding Module Family 18 / Carbohydrate Esterase Family 4 protein	1	0	1	1	1	1	1	1	1	1
hypothetical protein	Carbohydrate-Binding Module Family 1 protein	1	0	1	1	1	1	1	1	1	1
beta-glucosidase A	Glycoside Hydrolase Family 1 protein	1	0	1	1	1	1	1	1	1	1
extracellular cell wall glucanase Crf1	Glycoside Hydrolase Family 16 protein	1	0	1	1	1	1	1	1	1	1
alpha-L-rhamnosidase	Glycoside Hydrolase Family 78 protein	1	0	1	1	1	1	1	1	1	1
hydrolase	Glycoside Hydrolase Family 2 protein	1	0	1	1	1	1	1	1	1	1
hypothetical protein	Glycosyltransferase Family 32 protein	1	0	1	1	1	1	1	1	1	1
glycosyltransferase	Glycosyltransferase Family 1 protein	1	0	1	1	1	1	1	1	1	0
#N/A	Glycoside Hydrolase Family 43 protein	0	0	1	1	1	1	1	1	1	1
endoglucanase 1	Glycoside Hydrolase Family 7 protein	1	0	1	1	0	1	1	1	1	1
#N/A	Multicopper oxidase	0	0	1	1	0	1	1	1	0	0
endoglucanase	Glycoside Hydrolase Family 45 protein	1	1	0	1	1	1	1	1	1	1
alpha-1,3-mannosyltransferase CMT1	Glycosyltransferase Family 69 protein	1	1	0	1	1	1	1	1	1	1
hypothetical protein	Glycoside Hydrolase Family 128 protein	1	1	0	1	1	1	1	1	1	1
hypothetical protein	Glycosyltransferase Family 69 protein	1	1	0	1	1	1	1	1	1	1
endo-1,4-beta-xylanase I	Glycoside Hydrolase Family 11 protein	1	1	0	1	1	1	1	1	1	1
integral membrane protein	Iron reductase domain protein	1	1	0	1	1	1	1	1	1	1
cellulose-growth-specific protein	Lytic polysaccharide monooxygenase (formerly GH61) / Carbohydrate-Binding Module Family 1 protein	1	1	0	1	1	1	1	1	1	1
chitin deacetylase	Carbohydrate Esterase Family 4 protein	1	1	0	1	1	1	1	1	1	1
hypothetical protein	Carbohydrate-Binding Module Family 18 protein	1	1	0	1	1	1	1	1	1	1
alpha-amylase	Glycoside Hydrolase Family 13 protein	1	1	0	1	1	1	1	1	1	1
hypothetical protein	Auxilliary Activities Family 12 protein	1	1	0	1	1	1	1	1	1	1
hypothetical protein	Distantly related to plant expansins	1	1	0	1	1	1	1	1	1	1
#N/A	Glycoside Hydrolase Family 2 protein	0	1	0	1	1	1	1	0	1	0
#N/A	Carbohydrate Esterase Family 1 / Carbohydrate-Binding Module Family 1 protein	0	1	0	1	1	1	1	1	0	1
endochitinase	Glycoside Hydrolase Family 18 protein	1	0	0	1	1	1	1	1	1	1
endoglucanase-1	Glycoside Hydrolase Family 12 protein	1	0	0	1	1	1	1	1	1	1
chitinase 3	Glycoside Hydrolase Family 18 protein	1	0	0	1	1	1	1	1	1	1
hypothetical protein	Iron reductase domain protein	1	0	0	1	1	1	1	1	1	0
hypothetical protein	Glycosyltransferase Family 71 protein	1	1	1	0	1	1	1	1	1	1
initiation-specific alpha-1,6-mannosyltransferase	Glycosyltransferase Family 32 protein	1	1	1	0	1	1	1	1	1	1
alpha-galactosidase	Glycoside Hydrolase Family 27 protein	1	1	1	0	1	1	1	1	1	1
#N/A	Glycoside Hydrolase Family 13 protein	0	1	1	0	1	1	1	1	0	0
hypothetical protein	Lytic polysaccharide monooxygenase (formerly GH61)	1	1	0	0	1	1	1	1	1	1
#N/A	Lytic polysaccharide monooxygenase (formerly GH61) / Carbohydrate-Binding Module Family 1 protein	0	1	0	0	1	1	1	1	1	1
cytochrome c peroxidase	Class II peroxidase	1	1	0	0	0	1	1	1	1	1
#N/A	Carbohydrate-Binding Module Family 50 protein	0	1	0	0	0	1	1	1	1	0
UDP-glucuronosyl/UDP-glucosyltransferase	Glycosyltransferase Family 1 protein	1	0	0	0	1	1	1	1	1	1
#N/A	Glycoside Hydrolase Family 32 protein	0	0	0	0	0	1	1	0	0	0
hypothetical protein	Carbohydrate-Binding Module Family 50 / Carbohydrate-Binding Module Family 18 / Glycoside Hydrolase Family 18 protein	1	2	1	1	1	0	1	1	2	1
hypothetical protein	Glycoside Hydrolase Family 131 / Carbohydrate-Binding Module Family 1 protein	1	1	1	1	0	0	1	1	1	1
#N/A	Glycosyltransferase Family 32 protein	0	1	0	1	1	0	1	1	1	0
cell wall glycosyl hydrolase YteR	Glycoside Hydrolase Family 105 protein	1	1	0	1	0	0	1	1	1	1
#N/A	Glycoside Hydrolase Family 53 protein	0	0	0	1	0	0	1	1	0	0
alpha-L-arabinofuranosidase	Glycoside Hydrolase Family 62 / Carbohydrate-Binding Module Family 1 protein	3	1	0	0	0	0	1	1	1	1
#N/A	Carbohydrate Esterase Family 8 protein	0	0	0	0	0	0	1	1	1	1
#N/A	Glycosyltransferase Family 32 protein	0	0	0	0	0	0	1	1	1	1
#N/A	Glycoside Hydrolase Family 65 / Carbohydrate-Binding Module Family 32 protein	0	0	0	0	0	0	1	1	1	1
#N/A	GMC oxidoreductase	0	0	0	0	0	0	1	1	1	0
#N/A	Glycoside Hydrolase Family 16 protein	0	0	0	0	0	0	1	0	1	0
#N/A	Glycoside Hydrolase Family 18 protein	0	0	0	0	0	0	1	0	1	0
alpha-L-rhamnosidase A	Glycoside Hydrolase Family 78 protein	1	1	1	1	1	1	0	1	1	1
hypothetical protein	Auxilliary Activities Family 12 protein	1	1	1	1	1	1	0	1	1	1
intracellular hyphae protein 1	Carbohydrate-Binding Module Family 50 protein	1	1	1	1	1	1	0	1	1	1
hypothetical protein	Carbohydrate Esterase Family 5 protein	1	1	1	1	1	1	0	1	1	1
hypothetical protein	Carbohydrate Esterase Family 1 / Carbohydrate-Binding Module Family 1 protein	1	0	1	1	1	1	0	1	1	1
#N/A	Glycoside Hydrolase Family 78 protein	0	0	0	1	1	1	0	1	0	0
#N/A	Glycosyltransferase Family 25 protein	0	0	0	1	1	1	0	0	0	0
#N/A	Glycoside Hydrolase Family 62 protein	0	0	0	1	1	1	0	0	0	0
#N/A	Glycoside Hydrolase Family 27 protein	0	0	0	1	0	1	0	0	0	0
#N/A	Cellobiose dehydrogenase	0	1	1	0	1	1	0	1	0	0
#N/A	Glycoside Hydrolase Family 37 protein	0	0	1	0	1	1	0	0	0	0
#N/A	Glycosyltransferase Family 25 protein	0	1	0	0	1	1	0	1	0	0
#N/A	Glycoside Hydrolase Family 16 protein	0	1	0	0	0	1	0	0	0	0
#N/A	Glycoside Hydrolase Family 32 protein	0	0	0	0	0	1	0	0	1	0
#N/A	Glycoside Hydrolase Family 32 protein	0	0	0	0	0	1	0	0	1	0
#N/A	Carbohydrate-Binding Module Family 18 protein	0	0	0	0	0	1	0	1	0	0
#N/A	Glycoside Hydrolase Family 47 protein	0	1	1	1	0	0	0	1	0	0
choline dehydrogenase	GMC oxidoreductase	1	0	1	1	0	0	0	1	0	0
#N/A	Glycoside Hydrolase Family 18 protein	0	0	0	1	1	0	0	0	1	0
hypothetical protein	Glycoside Hydrolase Family 125 protein	1	1	1	0	1	0	0	0	0	0
#N/A	Glycoside Hydrolase Family 47 protein	0	1	1	0	1	0	0	1	0	0
hypothetical protein	Carbohydrate-Binding Module Family 18 protein	1	1	1	0	0	0	0	0	0	1
#N/A	Glycosyltransferase Family 1 protein	0	1	1	0	0	0	0	1	0	0
#N/A	Carbohydrate-Binding Module Family 18 protein	0	0	1	0	0	0	0	0	1	0
#N/A	Carbohydrate Esterase Family 4 protein	0	0	1	0	0	0	0	0	0	1
#N/A	Carbohydrate-Binding Module Family 18 protein	0	1	0	0	1	0	0	1	0	0
#N/A	Glycoside Hydrolase Family 92 protein	0	1	0	0	0	0	0	1	0	0
#N/A	Carbohydrate Esterase Family 1 / Carbohydrate-Binding Module Family 1 protein	0	1	0	0	0	0	0	1	0	0
#N/A	Glycoside Hydrolase Family 5 protein	0	0	0	0	0	0	0	1	1	1
#N/A	Carbohydrate-Binding Module Family 18 protein	0	0	0	0	0	0	0	1	1	1
#N/A	Glycoside Hydrolase Family 16 protein	0	0	0	0	0	0	0	1	1	0
#N/A	Glycosyltransferase Family 2 protein	0	0	0	0	0	0	0	1	1	0
		544	551	561	564	569	569	566	585	571	539

## Sheet: CAZy-7015
proteinId	description	defline
MGG_00042T0	GH29	Glycoside Hydrolase Family 29 protein
MGG_00050T0	GH95	Glycoside Hydrolase Family 95 protein
MGG_00063T0	GH13_25-GH133	Glycoside Hydrolase Family 13 / Glycoside Hydrolase Family 133 protein
MGG_00074T0	AA8	Iron reductase domain protein
MGG_00084T0	GH47	Glycoside Hydrolase Family 47 protein
MGG_00086T0	GH18	Glycoside Hydrolase Family 18 protein
MGG_00088T0	GH92	Glycoside Hydrolase Family 92 protein
MGG_00110T0	CE3	Carbohydrate Esterase Family 3 protein
MGG_00163T0	GT32	Glycosyltransferase Family 32 protein
MGG_00164T0	GT34	Glycosyltransferase Family 34 protein
MGG_00171T0	GT62	Glycosyltransferase Family 62 protein
MGG_00195T0	GT4	Glycosyltransferase Family 4 protein
MGG_00215T0	CE16	Carbohydrate Esterase Family 16 protein
MGG_00227T0	CBM18-CBM18	Carbohydrate-Binding Module Family 18 protein
MGG_00296T0	GH92	Glycoside Hydrolase Family 92 protein
MGG_00316T0	GH29	Glycoside Hydrolase Family 29 protein
MGG_00319T0	GH5_5	Glycoside Hydrolase Family 5 protein
MGG_00374T0	GH16	Glycoside Hydrolase Family 16 protein
MGG_00375T0	GH64	Glycoside Hydrolase Family 64 protein
MGG_00423T0	AA1	Multicopper oxidase
MGG_00505T0	GH132	Glycoside Hydrolase Family 132 protein
MGG_00530T0	GH5_24	Glycoside Hydrolase Family 5 protein
MGG_00554T0	GH55	Glycoside Hydrolase Family 55 protein
MGG_00555T0	GT69	Glycosyltransferase Family 69 protein
MGG_00570T0	GH43	Glycoside Hydrolase Family 43 protein
MGG_00574T0	GH43-CBM35	Glycoside Hydrolase Family 43 / Carbohydrate-Binding Module Family 35 protein
MGG_00577T0	AA12	Auxilliary Activities Family 12 protein
MGG_00583T0	GH2	Glycoside Hydrolase Family 2 protein
MGG_00592T0	GH16	Glycoside Hydrolase Family 16 protein
MGG_00618T0	CE8	Carbohydrate Esterase Family 8 protein
MGG_00620T0	CE9	Carbohydrate Esterase Family 9 protein
MGG_00621T0	GH3	Glycoside Hydrolase Family 3 protein
MGG_00636T0	GT76	Glycosyltransferase Family 76 protein
MGG_00659T0	GH55	Glycoside Hydrolase Family 55 protein
MGG_00667T0	GH47	Glycoside Hydrolase Family 47 protein
MGG_00677T0	GH12	Glycoside Hydrolase Family 12 protein
MGG_00695T0	GH92	Glycoside Hydrolase Family 92 protein
MGG_00714T0	GH55	Glycoside Hydrolase Family 55 protein
MGG_00734T0	CE5	Carbohydrate Esterase Family 5 protein
MGG_00746T0	GT90	Glycosyltransferase Family 90 protein
MGG_00779T0	AA3_2	GMC oxidoreductase
MGG_00863T0	GH17	Glycoside Hydrolase Family 17 protein
MGG_00865T0	GT48	Glycosyltransferase Family 48 protein
MGG_00882T0	GH5_12	Glycoside Hydrolase Family 5 protein
MGG_00951T0	GH76	Glycoside Hydrolase Family 76 protein
MGG_00987T0	CBM48	Carbohydrate-Binding Module Family 48 protein
MGG_00994T0	GH47	Glycoside Hydrolase Family 47 protein
MGG_01001T0	GH81	Glycoside Hydrolase Family 81 protein
MGG_01096T0	GH15-CBM20	Glycoside Hydrolase Family 15 / Carbohydrate-Binding Module Family 20 protein
MGG_01134T0	CBM18-GH16	Carbohydrate-Binding Module Family 18 / Glycoside Hydrolase Family 16 protein
MGG_01140T0	GT15	Glycosyltransferase Family 15 protein
MGG_01146T0	CE5	Carbohydrate Esterase Family 5 protein
MGG_01147T0	GH51	Glycoside Hydrolase Family 51 protein
MGG_01178T0	GH2	Glycoside Hydrolase Family 2 protein
MGG_01191T0	GT2	Glycosyltransferase Family 2 protein
MGG_01195T0	CE12	Carbohydrate Esterase Family 12 protein
MGG_01247T0	GH18	Glycoside Hydrolase Family 18 protein
MGG_01255T0	AA8	Iron reductase domain protein
MGG_01261T0	GH37	Glycoside Hydrolase Family 37 protein
MGG_01264T0	GH15	Glycoside Hydrolase Family 15 protein
MGG_01328T0	GH45	Glycoside Hydrolase Family 45 protein
MGG_01336T0	CBM18-GH18-CBM18-CBM18	Carbohydrate-Binding Module Family 18 / Glycoside Hydrolase Family 18 protein
MGG_01389T0	GH51	Glycoside Hydrolase Family 51 protein
MGG_01396T0	GH3	Glycoside Hydrolase Family 3 protein
MGG_01402T0	GH93	Glycoside Hydrolase Family 93 protein
MGG_01403T0	CE1	Carbohydrate Esterase Family 1 protein
MGG_01418T0	GH76	Glycoside Hydrolase Family 76 protein
MGG_01445T0	GT69	Glycosyltransferase Family 69 protein
MGG_01502T0	CBM50	Carbohydrate-Binding Module Family 50 protein
MGG_01542T0	GH10	Glycoside Hydrolase Family 10 protein
MGG_01569T0	AA6	Benzoquinone reductase
MGG_01655T0	AA5_1	Copper radical oxidase
MGG_01764T0	PL20	Polysaccharide Lyase Family 20 protein
MGG_01802T0	GT2	Glycosyltransferase Family 2 protein
MGG_01819T0	GT35	Glycosyltransferase Family 35 protein
MGG_01856T0	GT90	Glycosyltransferase Family 90 protein
MGG_01868T0	CE4	Carbohydrate Esterase Family 4 protein
MGG_01876T0	GH18	Glycoside Hydrolase Family 18 protein
MGG_01885T0	GH3	Glycoside Hydrolase Family 3 protein
MGG_01912T0	GH3	Glycoside Hydrolase Family 3 protein
MGG_01943T0	CE5	Carbohydrate Esterase Family 5 protein
MGG_01956T0	GH131	Glycoside Hydrolase Family 131 protein
MGG_01961T0	GT1	Glycosyltransferase Family 1 protein
MGG_01977T0	GT31	Glycosyltransferase Family 31 protein
MGG_01982T0	GT90	Glycosyltransferase Family 90 protein
MGG_02096T0	GH31	Glycoside Hydrolase Family 31 protein
MGG_02127T0	AA3_3	Alcohol oxidase
MGG_02142T0	CBM18-CBM18-CBM18	Carbohydrate-Binding Module Family 18 protein
MGG_02156T0	AA1_2	Ferroxidase
MGG_02159T0	GT1	Glycosyltransferase Family 1 protein
MGG_02192T0	GH78	Glycoside Hydrolase Family 78 protein
MGG_02217T0	GT1	Glycosyltransferase Family 1 protein
MGG_02245T0	CBM1-GH10	Carbohydrate-Binding Module Family 1 / Glycoside Hydrolase Family 10 protein
MGG_02257T0	GH128	Glycoside Hydrolase Family 128 protein
MGG_02268T0	GT71	Glycosyltransferase Family 71 protein
MGG_02269T0	GT25	Glycosyltransferase Family 25 protein
MGG_02340T0	GH105	Glycoside Hydrolase Family 105 protein
MGG_02368T0	AA5_2	Galactose oxidase
MGG_02371T0	AA3_2	GMC oxidoreductase
MGG_02373T0	GH43	Glycoside Hydrolase Family 43 protein
MGG_02384T0	GT4	Glycosyltransferase Family 4 protein
MGG_02393T0	CE5	Carbohydrate Esterase Family 5 protein
MGG_02502T0	AA9	Lytic polysaccharide monooxygenase (formerly GH61)
MGG_02507T0	GH32	Glycoside Hydrolase Family 32 protein
MGG_02532T0	GH7	Glycoside Hydrolase Family 7 protein
MGG_02543T0	CE3	Carbohydrate Esterase Family 3 protein
MGG_02562T0	GT32	Glycosyltransferase Family 32 protein
MGG_02573T0	GH16	Glycoside Hydrolase Family 16 protein
MGG_02662T0	GT90	Glycosyltransferase Family 90 protein
MGG_02793T0	GH76	Glycoside Hydrolase Family 76 protein
MGG_02801T0	GT69	Glycosyltransferase Family 69 protein
MGG_02859T0	GT32	Glycosyltransferase Family 32 protein
MGG_02876T0	AA1_3	Laccase-like multicopper oxidase
MGG_02911T0	GH43	Glycoside Hydrolase Family 43 protein
MGG_02954T0	GT39	Glycosyltransferase Family 39 protein
MGG_03081T0	GT25	Glycosyltransferase Family 25 protein
MGG_03128T0	CE15	Carbohydrate Esterase Family 15 protein
MGG_03186T0	CBM48-GH13_8	Carbohydrate-Binding Module Family 48 / Glycoside Hydrolase Family 13 protein
MGG_03208T0	GH72	Glycoside Hydrolase Family 72 protein
MGG_03257T0	GH29	Glycoside Hydrolase Family 29 protein
MGG_03274T0	GH115	Glycoside Hydrolase Family 115 protein
MGG_03287T0	GH13_5	Glycoside Hydrolase Family 13 protein
MGG_03307T0	CBM50	Carbohydrate-Binding Module Family 50 protein
MGG_03315T0	GH16	Glycoside Hydrolase Family 16 protein
MGG_03338T0	CE3	Carbohydrate Esterase Family 3 protein
MGG_03351T0	GH92	Glycoside Hydrolase Family 92 protein
MGG_03361T0	GT32	Glycosyltransferase Family 32 protein
MGG_03374T0	GH5_16	Glycoside Hydrolase Family 5 protein
MGG_03407T0	GH115	Glycoside Hydrolase Family 115 protein
MGG_03440T0	CE5	Carbohydrate Esterase Family 5 protein
MGG_03441T0	GT20	Glycosyltransferase Family 20 protein
MGG_03459T0	GT1	Glycosyltransferase Family 1 protein
MGG_03461T0	CE4	Carbohydrate Esterase Family 4 protein
MGG_03468T0	CBM50-CBM50	Carbohydrate-Binding Module Family 50 protein
MGG_03508T0	GH3	Glycoside Hydrolase Family 3 protein
MGG_03510T0	GT24	Glycosyltransferase Family 24 protein
MGG_03599T0	GH18-CBM18	Glycoside Hydrolase Family 18 / Carbohydrate-Binding Module Family 18 protein
MGG_03601T0	GH36	Glycoside Hydrolase Family 36 protein
MGG_03643T0	GT1	Glycosyltransferase Family 1 protein
MGG_03682T0	GH76	Glycoside Hydrolase Family 76 protein
MGG_03746T0	CE1-CBM1	Carbohydrate Esterase Family 1 / Carbohydrate-Binding Module Family 1 protein
MGG_03784T0	CBM18-CBM18	Carbohydrate-Binding Module Family 18 protein
MGG_03792T0	CE5	Carbohydrate Esterase Family 5 protein
MGG_03844T0	GH43-CBM35	Glycoside Hydrolase Family 43 / Carbohydrate-Binding Module Family 35 protein
MGG_03860T0	GT20	Glycosyltransferase Family 20 protein
MGG_03883T0	GT4	Glycosyltransferase Family 4 protein
MGG_03933T0	GT4	Glycosyltransferase Family 4 protein
MGG_03968T0	CE1	Carbohydrate Esterase Family 1 protein
MGG_03990T0	GT59	Glycosyltransferase Family 59 protein
MGG_04015T0	GH76	Glycoside Hydrolase Family 76 protein
MGG_04045T0	GH63	Glycoside Hydrolase Family 63 protein
MGG_04057T0	AA9-CBM1	Lytic polysaccharide monooxygenase (formerly GH61) / Carbohydrate-Binding Module Family 1 protein
MGG_04073T0	GH18	Glycoside Hydrolase Family 18 protein
MGG_04092T0	GT8	Glycosyltransferase Family 8 protein
MGG_04128T0	GH125	Glycoside Hydrolase Family 125 protein
MGG_04145T0	GT2	Glycosyltransferase Family 2 protein
MGG_04172T0	CE4	Carbohydrate Esterase Family 4 protein
MGG_04194T0	CE16	Carbohydrate Esterase Family 16 protein
MGG_04237T0	CE5	Carbohydrate Esterase Family 5 protein
MGG_04305T0	GH105	Glycoside Hydrolase Family 105 protein
MGG_04348T0	PL1_7	Polysaccharide Lyase Family 1 protein
MGG_04427T0	GT39	Glycosyltransferase Family 39 protein
MGG_04464T0	GH38	Glycoside Hydrolase Family 38 protein
MGG_04499T0	GH6	Glycoside Hydrolase Family 6 protein
MGG_04514T0	GT15	Glycosyltransferase Family 15 protein
MGG_04516T0	GT17	Glycosyltransferase Family 17 protein
MGG_04532T0	CBM50-CBM50-CBM50-CBM50	Carbohydrate-Binding Module Family 50 protein
MGG_04534T0	CBM18-CBM18-GH18	Carbohydrate-Binding Module Family 18 / Glycoside Hydrolase Family 18 protein
MGG_04545T0	AA2_cyt	Cytochrome c peroxidase
MGG_04547T0	AA9	Lytic polysaccharide monooxygenase (formerly GH61)
MGG_04582T0	GH17	Glycoside Hydrolase Family 17 protein
MGG_04689T0	GH17	Glycoside Hydrolase Family 17 protein
MGG_04704T0	CE4	Carbohydrate Esterase Family 4 protein
MGG_04732T0	GH18	Glycoside Hydrolase Family 18 protein
MGG_04765T0	GH76	Glycoside Hydrolase Family 76 protein
MGG_04773T0	GT66	Glycosyltransferase Family 66 protein
MGG_04880T0	AA11	Lytic polysaccharide monooxygenase
MGG_04922T0	GH43	Glycoside Hydrolase Family 43 protein
MGG_04928T0	CBM13	Carbohydrate-Binding Module Family 13 protein
MGG_04936T0	AA12	Auxilliary Activities Family 12 protein
MGG_04979T0	GT22	Glycosyltransferase Family 22 protein
MGG_05011T0	GT32	Glycosyltransferase Family 32 protein
MGG_05023T0	CE4-CBM18	Carbohydrate Esterase Family 4 / Carbohydrate-Binding Module Family 18 protein
MGG_05070T0	AA11	Lytic polysaccharide monooxygenase
MGG_05232T0	CBM52	Carbohydrate-Binding Module Family 52 protein
MGG_05246T0	GH78	Glycoside Hydrolase Family 78 protein
MGG_05337T0	AA7	Glucooligosaccharide oxidase
MGG_05344T0	EXPN	Distantly related to plant expansins
MGG_05351T0	CBM18-CBM18-CBM18	Carbohydrate-Binding Module Family 18 protein
MGG_05364T0	AA9	Lytic polysaccharide monooxygenase (formerly GH61)
MGG_05381T0	GH5_16	Glycoside Hydrolase Family 5 protein
MGG_05418T0	CBM18-CBM18	Carbohydrate-Binding Module Family 18 protein
MGG_05442T0	GH114	Glycoside Hydrolase Family 114 protein
MGG_05464T0	GH10	Glycoside Hydrolase Family 10 protein
MGG_05479T0	GH43	Glycoside Hydrolase Family 43 protein
MGG_05489T0	GH81	Glycoside Hydrolase Family 81 protein
MGG_05520T0	CBM1-GH6	Carbohydrate-Binding Module Family 1 / Glycoside Hydrolase Family 6 protein
MGG_05533T0	GH18	Glycoside Hydrolase Family 18 protein
MGG_05599T0	GH3	Glycoside Hydrolase Family 3 protein
MGG_05614T0	GH88	Glycoside Hydrolase Family 88 protein
MGG_05628T0	CBM50-CBM50	Carbohydrate-Binding Module Family 50 protein
MGG_05686T0	GT57	Glycosyltransferase Family 57 protein
MGG_05717T0	GT31	Glycosyltransferase Family 31 protein
MGG_05785T0	GH32	Glycoside Hydrolase Family 32 protein
MGG_05788T0	CE1	Carbohydrate Esterase Family 1 protein
MGG_05790T0	AA1_3	Laccase-like multicopper oxidase
MGG_05797T0	GT71	Glycosyltransferase Family 71 protein
MGG_05798T0	CE5	Carbohydrate Esterase Family 5 protein
MGG_05809T0	GH51	Glycoside Hydrolase Family 51 protein
MGG_05824T0	GT1	Glycosyltransferase Family 1 protein
MGG_05828T0	CE4	Carbohydrate Esterase Family 4 protein
MGG_05844T0	GH5_7	Glycoside Hydrolase Family 5 protein
MGG_05864T0	GH2	Glycoside Hydrolase Family 2 protein
MGG_05865T0	CBM18-CBM18-CBM18-CBM18-CBM18-AA5	Carbohydrate-Binding Module Family 18 / Copper radical oxidase
MGG_05875T0	PL3_2	Polysaccharide Lyase Family 3 protein
MGG_05879T0	CE3	Carbohydrate Esterase Family 3 protein
MGG_05890T0	GH2	Glycoside Hydrolase Family 2 protein
MGG_06009T0	GH54-CBM42	Glycoside Hydrolase Family 54 / Carbohydrate-Binding Module Family 42 protein
MGG_06023T0	GH17	Glycoside Hydrolase Family 17 protein
MGG_06041T0	PL4_3	Polysaccharide Lyase Family 4 protein
MGG_06064T0	GT2	Glycosyltransferase Family 2 protein
MGG_06069T0	AA9-CBM18	Lytic polysaccharide monooxygenase (formerly GH61) / Carbohydrate-Binding Module Family 18 protein
MGG_06137T0	GT2	Glycosyltransferase Family 2 protein
MGG_06191T0	GT62	Glycosyltransferase Family 62 protein
MGG_06206T0	AA8	Iron reductase domain protein
MGG_06275T0	GT90	Glycosyltransferase Family 90 protein
MGG_06391T0	GT22	Glycosyltransferase Family 22 protein
MGG_06402T0	GH5_11	Glycoside Hydrolase Family 5 protein
MGG_06493T0	GH16	Glycoside Hydrolase Family 16 protein
MGG_06512T0	GH5_9	Glycoside Hydrolase Family 5 protein
MGG_06545T0	GH94	Glycoside Hydrolase Family 94 protein
MGG_06596T0	AA3_2	GMC oxidoreductase
MGG_06611T0	AA8	Iron reductase domain protein
MGG_06621T0	AA9	Lytic polysaccharide monooxygenase (formerly GH61)
MGG_06722T0	GH72	Glycoside Hydrolase Family 72 protein
MGG_06771T0	CBM18-CBM18-CBM18	Carbohydrate-Binding Module Family 18 protein
MGG_06780T0	GH29	Glycoside Hydrolase Family 29 protein
MGG_06834T0	GH7	Glycoside Hydrolase Family 7 protein
MGG_06843T0	GH43-CBM42	Glycoside Hydrolase Family 43 / Carbohydrate-Binding Module Family 42 protein
MGG_06896T0	GT41	Glycosyltransferase Family 41 protein
MGG_06930T0	CBM48	Carbohydrate-Binding Module Family 48 protein
MGG_07101T0	GH76	Glycoside Hydrolase Family 76 protein
MGG_07146T0	GH92	Glycoside Hydrolase Family 92 protein
MGG_07190T0	GT39	Glycosyltransferase Family 39 protein
MGG_07214T0	GT25	Glycosyltransferase Family 25 protein
MGG_07220T0	AA1_2	Ferroxidase
MGG_07230T0	GT69	Glycosyltransferase Family 69 protein
MGG_07272T0	GT1	Glycosyltransferase Family 1 protein
MGG_07289T0	GT3	Glycosyltransferase Family 3 protein
MGG_07294T0	CE1	Carbohydrate Esterase Family 1 protein
MGG_07300T0	AA9	Lytic polysaccharide monooxygenase (formerly GH61)
MGG_07306T0	GH16	Glycoside Hydrolase Family 16 protein
MGG_07331T0	GH72	Glycoside Hydrolase Family 72 protein
MGG_07473T0	GH16	Glycoside Hydrolase Family 16 protein
MGG_07493T0	GT8	Glycosyltransferase Family 8 protein
MGG_07520T0	GH43	Glycoside Hydrolase Family 43 protein
MGG_07547T0	GH13_40	Glycoside Hydrolase Family 13 protein
MGG_07556T0	EXPN-CBM63	Distantly related to plant expansins / Carbohydrate-Binding Module Family 63 protein
MGG_07566T0	PL1_10	Polysaccharide Lyase Family 1 protein
MGG_07569T0	AA3_1	Cellobiose dehydrogenase
MGG_07571T0	CBM50	Carbohydrate-Binding Module Family 50 protein
MGG_07575T0	AA9	Lytic polysaccharide monooxygenase (formerly GH61)
MGG_07580T0	AA3_2	GMC oxidoreductase
MGG_07623T0	CBM18	Carbohydrate-Binding Module Family 18 protein
MGG_07631T0	AA9	Lytic polysaccharide monooxygenase (formerly GH61)
MGG_07634T0	GH3	Glycoside Hydrolase Family 3 protein
MGG_07646T0	GH67	Glycoside Hydrolase Family 67 protein
MGG_07653T0	CE1	Carbohydrate Esterase Family 1 protein
MGG_07656T0	GH75	Glycoside Hydrolase Family 75 protein
MGG_07660T0	CBM21	Carbohydrate-Binding Module Family 21 protein
MGG_07666T0	GH47	Glycoside Hydrolase Family 47 protein
MGG_07677T0	CE12	Carbohydrate Esterase Family 12 protein
MGG_07686T0	AA9	Lytic polysaccharide monooxygenase (formerly GH61)
MGG_07715T0	GH16	Glycoside Hydrolase Family 16 protein
MGG_07729T0	GT71	Glycosyltransferase Family 71 protein
MGG_07767T0	GH131	Glycoside Hydrolase Family 131 protein
MGG_07771T0	AA1	Multicopper oxidase
MGG_07790T0	AA2	Class II peroxidase
MGG_07809T0	GH7	Glycoside Hydrolase Family 7 protein
MGG_07837T0	GH32	Glycoside Hydrolase Family 32 protein
MGG_07846T0	GH5_22	Glycoside Hydrolase Family 5 protein
MGG_07868T0	GH10	Glycoside Hydrolase Family 10 protein
MGG_07908T0	GH6	Glycoside Hydrolase Family 6 protein
MGG_07927T0	GH18	Glycoside Hydrolase Family 18 protein
MGG_07949T0	AA8	Iron reductase domain protein
MGG_07955T0	GH11	Glycoside Hydrolase Family 11 protein
MGG_07979T0	GT61	Glycosyltransferase Family 61 protein
MGG_08010T0	GT58	Glycosyltransferase Family 58 protein
MGG_08014T0	GH115	Glycoside Hydrolase Family 115 protein
MGG_08020T0	AA9	Lytic polysaccharide monooxygenase (formerly GH61)
MGG_08025T0	CBM1-CBM1-CBM1-CBM1	Carbohydrate-Binding Module Family 1 protein
MGG_08052T0	GT61	Glycosyltransferase Family 61 protein
MGG_08054T0	GH18	Glycoside Hydrolase Family 18 protein
MGG_08057T0	GH79	Glycoside Hydrolase Family 79 protein
MGG_08066T0	AA9	Lytic polysaccharide monooxygenase (formerly GH61)
MGG_08120T0	AA8	Iron reductase domain protein
MGG_08123T0	GH3	Glycoside Hydrolase Family 3 protein
MGG_08127T0	AA1_3	Laccase-like multicopper oxidase
MGG_08182T0	GT15	Glycosyltransferase Family 15 protein
MGG_08232T0	GT25	Glycosyltransferase Family 25 protein
MGG_08254T0	AA9	Lytic polysaccharide monooxygenase (formerly GH61)
MGG_08267T0	AA7	Glucooligosaccharide oxidase
MGG_08274T0	GH92	Glycoside Hydrolase Family 92 protein
MGG_08331T0	GH11	Glycoside Hydrolase Family 11 protein
MGG_08356T0	CE4	Carbohydrate Esterase Family 4 protein
MGG_08370T0	GH72-CBM43	Glycoside Hydrolase Family 72 / Carbohydrate-Binding Module Family 43 protein
MGG_08401T0	GH11	Glycoside Hydrolase Family 11 protein
MGG_08408T0	GH131-CBM1	Glycoside Hydrolase Family 131 / Carbohydrate-Binding Module Family 1 protein
MGG_08409T0	AA9-CBM1	Lytic polysaccharide monooxygenase (formerly GH61) / Carbohydrate-Binding Module Family 1 protein
MGG_08424T0	GH11	Glycoside Hydrolase Family 11 protein
MGG_08458T0	GH18	Glycoside Hydrolase Family 18 protein
MGG_08487T0	AA3_1	Cellobiose dehydrogenase
MGG_08496T0	GH43-CBM6	Glycoside Hydrolase Family 43 / Carbohydrate-Binding Module Family 6 protein
MGG_08501T0	GT31	Glycosyltransferase Family 31 protein
MGG_08523T0	AA1	Multicopper oxidase
MGG_08537T0	GH12	Glycoside Hydrolase Family 12 protein
MGG_08537T1	GH12	Glycoside Hydrolase Family 12 protein
MGG_08550T0	CE2	Carbohydrate Esterase Family 2 protein
MGG_08577T0	GH128	Glycoside Hydrolase Family 128 protein
MGG_08583T0	GH3	Glycoside Hydrolase Family 3 protein
MGG_08616T0	GH33	Glycoside Hydrolase Family 33 protein
MGG_08623T0	GH31	Glycoside Hydrolase Family 31 protein
MGG_08652T0	GT32	Glycosyltransferase Family 32 protein
MGG_08692T0	GT15	Glycosyltransferase Family 15 protein
MGG_08729T0	CBM18-CBM18-CBM18	Carbohydrate-Binding Module Family 18 protein
MGG_08752T0	GH28	Glycoside Hydrolase Family 28 protein
MGG_08774T0	CE4	Carbohydrate Esterase Family 4 protein
MGG_08823T0	GH16	Glycoside Hydrolase Family 16 protein
MGG_08919T0	GT1	Glycosyltransferase Family 1 protein
MGG_08938T0	GH28	Glycoside Hydrolase Family 28 protein
MGG_08954T0	GT1	Glycosyltransferase Family 1 protein
MGG_08954T1	GT1	Glycosyltransferase Family 1 protein
MGG_08985T0	GH3	Glycoside Hydrolase Family 3 protein
MGG_09036T0	GH62-CBM1	Glycoside Hydrolase Family 62 / Carbohydrate-Binding Module Family 1 protein
MGG_09072T0	AA3_3	Alcohol oxidase
MGG_09095T0	GH62	Glycoside Hydrolase Family 62 protein
MGG_09098T0	GH43-GH43	Glycoside Hydrolase Family 43 protein
MGG_09100T0	CE5	Carbohydrate Esterase Family 5 protein
MGG_09102T0	AA1	Multicopper oxidase
MGG_09103T0	AA1	Multicopper oxidase
MGG_09139T0	AA1_3	Laccase-like multicopper oxidase
MGG_09147T0	GH43	Glycoside Hydrolase Family 43 protein
MGG_09148T0	GH43	Glycoside Hydrolase Family 43 protein
MGG_09159T0	CBM18-CE4-CBM18-CBM18	Carbohydrate-Binding Module Family 18 / Carbohydrate Esterase Family 4 protein
MGG_09160T0	GH3	Glycoside Hydrolase Family 3 protein
MGG_09164T0	GH13_5	Glycoside Hydrolase Family 13 protein
MGG_09189T0	AA3_1	Cellobiose dehydrogenase
MGG_09223T0	GH43	Glycoside Hydrolase Family 43 protein
MGG_09243T0	GT50	Glycosyltransferase Family 50 protein
MGG_09248T0	CBM18	Carbohydrate-Binding Module Family 18 protein
MGG_09272T0	GH3	Glycoside Hydrolase Family 3 protein
MGG_09310T0	GT57	Glycosyltransferase Family 57 protein
MGG_09321T0	GH131	Glycoside Hydrolase Family 131 protein
MGG_09353T0	GH3	Glycoside Hydrolase Family 3 protein
MGG_09419T0	CBM50-CBM50-CBM50	Carbohydrate-Binding Module Family 50 protein
MGG_09433T0	GH5_22	Glycoside Hydrolase Family 5 protein
MGG_09439T0	AA9	Lytic polysaccharide monooxygenase (formerly GH61)
MGG_09471T0	GH37	Glycoside Hydrolase Family 37 protein
MGG_09527T0	AA11	Lytic polysaccharide monooxygenase
MGG_09548T0	CBM50	Carbohydrate-Binding Module Family 50 protein
MGG_09551T0	GT2	Glycosyltransferase Family 2 protein
MGG_09575T0	AA12	Auxilliary Activities Family 12 protein
MGG_09601T0	GH31	Glycoside Hydrolase Family 31 protein
MGG_09608T0	GH28	Glycoside Hydrolase Family 28 protein
MGG_09619T0	GH17	Glycoside Hydrolase Family 17 protein
MGG_09639T0	GH13_22-GT5	Glycoside Hydrolase Family 13 / Glycosyltransferase Family 5 protein
MGG_09640T0	GH13_1	Glycoside Hydrolase Family 13 protein
MGG_09642T0	GH13_5	Glycoside Hydrolase Family 13 protein
MGG_09664T0	GH2	Glycoside Hydrolase Family 2 protein
MGG_09709T0	AA9	Lytic polysaccharide monooxygenase (formerly GH61)
MGG_09717T0	CBM18-CBM18-CBM18	Carbohydrate-Binding Module Family 18 protein
MGG_09721T0	GH63	Glycoside Hydrolase Family 63 protein
MGG_09726T0	GH53	Glycoside Hydrolase Family 53 protein
MGG_09733T0	GH16	Glycoside Hydrolase Family 16 protein
MGG_09738T0	GH1	Glycoside Hydrolase Family 1 protein
MGG_09757T0	GH31	Glycoside Hydrolase Family 31 protein
MGG_09782T0	AA12	Auxilliary Activities Family 12 protein
MGG_09805T0	GH27	Glycoside Hydrolase Family 27 protein
MGG_09806T0	GT71	Glycosyltransferase Family 71 protein
MGG_09840T0	CE5	Carbohydrate Esterase Family 5 protein
MGG_09845T0	AA8	Iron reductase domain protein
MGG_09861T0	GH16	Glycoside Hydrolase Family 16 protein
MGG_09909T0	GT22	Glycosyltransferase Family 22 protein
MGG_09918T0	GH16	Glycoside Hydrolase Family 16 protein
MGG_09922T0	GH20	Glycoside Hydrolase Family 20 protein
MGG_09962T0	GT2	Glycosyltransferase Family 2 protein
MGG_09962T1	GT2	Glycosyltransferase Family 2 protein
MGG_09988T0	GH43	Glycoside Hydrolase Family 43 protein
MGG_09995T0	GH55	Glycoside Hydrolase Family 55 protein
MGG_10038T0	GH3	Glycoside Hydrolase Family 3 protein
MGG_10083T0	CBM1-GH5_5	Carbohydrate-Binding Module Family 1 / Glycoside Hydrolase Family 5 protein
MGG_10097T0	CBM50-CBM50	Carbohydrate-Binding Module Family 50 protein
MGG_10113T0	CBM1	Carbohydrate-Binding Module Family 1 protein
MGG_10189T0	GH1	Glycoside Hydrolase Family 1 protein
MGG_10208T0	AA13-CBM20	Auxilliary Activities Family 13 / Carbohydrate-Binding Module Family 20 protein
MGG_10333T0	GH18-CBM1	Glycoside Hydrolase Family 18 / Carbohydrate-Binding Module Family 1 protein
MGG_10333T1	GH18-CBM1	Glycoside Hydrolase Family 18 / Carbohydrate-Binding Module Family 1 protein
MGG_10368T0	AA2	Class II peroxidase
MGG_10400T0	GH17	Glycoside Hydrolase Family 17 protein
MGG_10423T0	GH5_16	Glycoside Hydrolase Family 5 protein
MGG_10424T0	EXPN	Distantly related to plant expansins
MGG_10431T0	GH16-CBM18-CBM18-CBM18	Glycoside Hydrolase Family 16 / Carbohydrate-Binding Module Family 18 protein
MGG_10475T0	GH16	Glycoside Hydrolase Family 16 protein
MGG_10477T0	CE3	Carbohydrate Esterase Family 3 protein
MGG_10479T0	AA3_2	GMC oxidoreductase
MGG_10494T0	GT33	Glycosyltransferase Family 33 protein
MGG_10515T0	CE5	Carbohydrate Esterase Family 5 protein
MGG_10591T0	GH17	Glycoside Hydrolase Family 17 protein
MGG_10618T0	CE1	Carbohydrate Esterase Family 1 protein
MGG_10621T0	GH43-CBM6-CBM1	Glycoside Hydrolase Family 43 / Carbohydrate-Binding Module Family 6 / Carbohydrate-Binding Module Family 1 protein
MGG_10662T0	GH31	Glycoside Hydrolase Family 31 protein
MGG_10668T0	GT21	Glycosyltransferase Family 21 protein
MGG_10699T0	GH128	Glycoside Hydrolase Family 128 protein
MGG_10712T0	GH7	Glycoside Hydrolase Family 7 protein
MGG_10748T0	GH32	Glycoside Hydrolase Family 32 protein
MGG_10853T0	GT90	Glycosyltransferase Family 90 protein
MGG_10877T0	AA2	Class II peroxidase
MGG_10878T0	AA5_2	Galactose oxidase
MGG_10933T0	AA3_2	GMC oxidoreductase
MGG_10972T0	GH12-CBM1	Glycoside Hydrolase Family 12 / Carbohydrate-Binding Module Family 1 protein
MGG_11036T0	AA8-AA3_1-CBM1	Iron reductase domain / Cellobiose dehydrogenase / Carbohydrate-Binding Module Family 1 protein
MGG_11091T0	CE5	Carbohydrate Esterase Family 5 protein
MGG_11149T0	GH132	Glycoside Hydrolase Family 132 protein
MGG_11210T0	GH3	Glycoside Hydrolase Family 3 protein
MGG_11224T0	EXPN	Distantly related to plant expansins
MGG_11231T0	GH18	Glycoside Hydrolase Family 18 protein
MGG_11289T0	GH2	Glycoside Hydrolase Family 2 protein
MGG_11374T0	GH27	Glycoside Hydrolase Family 27 protein
MGG_11400T0	GH43-CBM66	Glycoside Hydrolase Family 43 / Carbohydrate-Binding Module Family 66 protein
MGG_11408T0	GH47	Glycoside Hydrolase Family 47 protein
MGG_11475T0	GH47	Glycoside Hydrolase Family 47 protein
MGG_11486T0	GT31	Glycosyltransferase Family 31 protein
MGG_11536T0	GH31	Glycoside Hydrolase Family 31 protein
MGG_11553T0	GH74	Glycoside Hydrolase Family 74 protein
MGG_11554T0	GH36	Glycoside Hydrolase Family 36 protein
MGG_11599T0	GH47	Glycoside Hydrolase Family 47 protein
MGG_11608T0	AA1_3	Laccase-like multicopper oxidase
MGG_11651T0	GH125	Glycoside Hydrolase Family 125 protein
MGG_11652T0	GH16	Glycoside Hydrolase Family 16 protein
MGG_11676T0	AA3_2	GMC oxidoreductase
MGG_11774T0	AA11	Lytic polysaccharide monooxygenase
MGG_11861T0	GH72-CBM43	Glycoside Hydrolase Family 72 / Carbohydrate-Binding Module Family 43 protein
MGG_11948T0	AA9	Lytic polysaccharide monooxygenase (formerly GH61)
MGG_11966T0	CE5	Carbohydrate Esterase Family 5 protein
MGG_11998T0	GH128	Glycoside Hydrolase Family 128 protein
MGG_11999T0	GH5_7	Glycoside Hydrolase Family 5 protein
MGG_12006T0	GH64	Glycoside Hydrolase Family 64 protein
MGG_12016T0	CE5	Carbohydrate Esterase Family 5 protein
MGG_12291T0	GH20	Glycoside Hydrolase Family 20 protein
MGG_12335T0	GT62	Glycosyltransferase Family 62 protein
MGG_12415T0	CBM18-CBM18	Carbohydrate-Binding Module Family 18 protein
MGG_12489T0	GH3	Glycoside Hydrolase Family 3 protein
MGG_12595T0	GH13_1	Glycoside Hydrolase Family 13 protein
MGG_12652T0	GH16	Glycoside Hydrolase Family 16 protein
MGG_12678T0	GH71	Glycoside Hydrolase Family 71 protein
MGG_12696T0	AA9	Lytic polysaccharide monooxygenase (formerly GH61)
MGG_12733T0	AA9-CBM1	Lytic polysaccharide monooxygenase (formerly GH61) / Carbohydrate-Binding Module Family 1 protein
MGG_12735T0	GH38	Glycoside Hydrolase Family 38 protein
MGG_12835T0	GH131	Glycoside Hydrolase Family 131 protein
MGG_12880T0	GH78	Glycoside Hydrolase Family 78 protein
MGG_12939T0	CBM18-CE4-CBM18	Carbohydrate-Binding Module Family 18 / Carbohydrate Esterase Family 4 protein
MGG_13013T0	Myosin_motor-GT2	Glycosyltransferase Family 2 protein
MGG_13014T0	Myosin_motor-GT2	Glycosyltransferase Family 2 protein
MGG_13241T0	AA9-CBM1	Lytic polysaccharide monooxygenase (formerly GH61) / Carbohydrate-Binding Module Family 1 protein
MGG_13253T0	AA3_2	GMC oxidoreductase
MGG_13256T0	CBM18	Carbohydrate-Binding Module Family 18 protein
MGG_13275T0	CBM18-CBM18-CBM18	Carbohydrate-Binding Module Family 18 protein
MGG_13429T0	GH20	Glycoside Hydrolase Family 20 protein
MGG_13455T0	GH76	Glycoside Hydrolase Family 76 protein
MGG_13464T0	AA1_3	Laccase-like multicopper oxidase
MGG_13549T0	CBM1	Carbohydrate-Binding Module Family 1 protein
MGG_13610T0	GH2	Glycoside Hydrolase Family 2 protein
MGG_13619T0	AA11	Lytic polysaccharide monooxygenase
MGG_13622T0	AA9	Lytic polysaccharide monooxygenase (formerly GH61)
MGG_13625T0	CBM1-CE1	Carbohydrate-Binding Module Family 1 / Carbohydrate Esterase Family 1 protein
MGG_13626T0	GH27	Glycoside Hydrolase Family 27 protein
MGG_13711T0	GT25	Glycosyltransferase Family 25 protein
MGG_13719T0	AA11	Lytic polysaccharide monooxygenase
MGG_13744T0	GT32	Glycosyltransferase Family 32 protein
MGG_13777T0	GH16	Glycoside Hydrolase Family 16 protein
MGG_13801T0	GH2	Glycoside Hydrolase Family 2 protein
MGG_13809T0	AA8-AA3_1	Iron reductase domain / Cellobiose dehydrogenase
MGG_13971T0	GT61	Glycosyltransferase Family 61 protein
MGG_14055T0	GH39	Glycoside Hydrolase Family 39 protein
MGG_14087T0	GH55	Glycoside Hydrolase Family 55 protein
MGG_14118T0	GT20	Glycosyltransferase Family 20 protein
MGG_14243T0	GH10	Glycoside Hydrolase Family 10 protein
MGG_14303T0	GH43	Glycoside Hydrolase Family 43 protein
MGG_14307T0	AA1	Multicopper oxidase
MGG_14351T0	GT1	Glycosyltransferase Family 1 protein
MGG_14477T0	AA3_2	GMC oxidoreductase
MGG_14602T0	GH30_3	Glycoside Hydrolase Family 30 protein
MGG_14663T0	GH125	Glycoside Hydrolase Family 125 protein
MGG_14726T0	GH62-CBM1	Glycoside Hydrolase Family 62 / Carbohydrate-Binding Module Family 1 protein
MGG_14727T0	GT25	Glycosyltransferase Family 25 protein
MGG_14835T0	GT22	Glycosyltransferase Family 22 protein
MGG_14861T0	EXPN	Distantly related to plant expansins
MGG_14903T0	GH3	Glycoside Hydrolase Family 3 protein
MGG_14940T0	AA2	Class II peroxidase
MGG_14954T0	GH7	Glycoside Hydrolase Family 7 protein
MGG_14959T0	CE5	Carbohydrate Esterase Family 5 protein
MGG_14966T0	CE4-CBM18-CBM18	Carbohydrate Esterase Family 4 / Carbohydrate-Binding Module Family 18 protein
MGG_14976T0	AA3_2	GMC oxidoreductase
MGG_15026T0	AA3_2	GMC oxidoreductase
MGG_15185T0	CBM18-CBM18-CBM18-CBM18	Carbohydrate-Binding Module Family 18 protein
MGG_15239T0	GT32	Glycosyltransferase Family 32 protein
MGG_15266T0	AA11	Lytic polysaccharide monooxygenase
MGG_15306T0	GT25	Glycosyltransferase Family 25 protein
MGG_15347T0	AA3_2	GMC oxidoreductase
MGG_15353T0	GT2	Glycosyltransferase Family 2 protein
MGG_15373T0	CE3	Carbohydrate Esterase Family 3 protein
MGG_15403T0	CE5	Carbohydrate Esterase Family 5 protein
MGG_15430T0	GH10-CBM1	Glycoside Hydrolase Family 10 / Carbohydrate-Binding Module Family 1 protein
MGG_15460T0	CE5	Carbohydrate Esterase Family 5 protein
MGG_15479T0	CE12	Carbohydrate Esterase Family 12 protein
MGG_15668T0	GH47	Glycoside Hydrolase Family 47 protein
MGG_15702T0	AA3_2	GMC oxidoreductase
MGG_15703T0	AA3_2	GMC oxidoreductase
MGG_15865T0	GT34	Glycosyltransferase Family 34 protein
MGG_15950T0	GH125	Glycoside Hydrolase Family 125 protein
MGG_15968T0	GH62-CBM1	Glycoside Hydrolase Family 62 / Carbohydrate-Binding Module Family 1 protein
MGG_16043T0	AA9	Lytic polysaccharide monooxygenase (formerly GH61)
MGG_16202T0	GH47	Glycoside Hydrolase Family 47 protein
MGG_16377T0	GH81	Glycoside Hydrolase Family 81 protein
MGG_16425T0	GH27-CBM35	Glycoside Hydrolase Family 27 / Carbohydrate-Binding Module Family 35 protein
MGG_16559T0	AA3_2	GMC oxidoreductase
MGG_16721T0	GH79	Glycoside Hydrolase Family 79 protein
MGG_16729T0	GT1	Glycosyltransferase Family 1 protein
MGG_16853T0	AA3_2	GMC oxidoreductase
MGG_16862T0	GT2	Glycosyltransferase Family 2 protein
MGG_16973T0	GH55	Glycoside Hydrolase Family 55 protein
MGG_17153T0	GH18-CBM18	Glycoside Hydrolase Family 18 / Carbohydrate-Binding Module Family 18 protein
MGG_17154T0	GH11	Glycoside Hydrolase Family 11 protein
MGG_17302T0	GH32	Glycoside Hydrolase Family 32 protein
MGG_17429T0	AA1	Multicopper oxidase
MGG_17486T0	GH55	Glycoside Hydrolase Family 55 protein
MGG_17521T0	GH125	Glycoside Hydrolase Family 125 protein
MGG_17724T0	GT1	Glycosyltransferase Family 1 protein
MGG_17864T0	GH105	Glycoside Hydrolase Family 105 protein
MGG_18106T0	GH28	Glycoside Hydrolase Family 28 protein
MGG_18137T0	GH3	Glycoside Hydrolase Family 3 protein

## Sheet: CAZy-TH16
proteinId	description	defline
M_TH16_EuGene_00000071	GH5_7	Glycoside Hydrolase Family 5 protein
M_TH16_EuGene_00000351	GH2	Glycoside Hydrolase Family 2 protein
M_TH16_EuGene_00000361	CBM18-CBM18-CBM18-CBM18-CBM18-AA5	Carbohydrate-Binding Module Family 18 / Copper radical oxidase
M_TH16_EuGene_00000461	PL3_2	Polysaccharide Lyase Family 3 protein
M_TH16_EuGene_00000501	CE3	Carbohydrate Esterase Family 3 protein
M_TH16_EuGene_00000601	GH2	Glycoside Hydrolase Family 2 protein
M_TH16_EuGene_00000821	CBM18	Carbohydrate-Binding Module Family 18 protein
M_TH16_EuGene_00000831	CBM18-CBM18	Carbohydrate-Binding Module Family 18 protein
M_TH16_EuGene_00001001	GT32	Glycosyltransferase Family 32 protein
M_TH16_EuGene_00001011	CBM18	Carbohydrate-Binding Module Family 18 protein
M_TH16_EuGene_00001111	AA3_2	GMC oxidoreductase
M_TH16_EuGene_00001121	AA3_2	GMC oxidoreductase
M_TH16_EuGene_00001621	AA9-CBM1	Lytic polysaccharide monooxygenase (formerly GH61) / Carbohydrate-Binding Module Family 1 protein
M_TH16_EuGene_00001731	GT1	Glycosyltransferase Family 1 protein
M_TH16_EuGene_00002131	GH54-CBM42	Glycoside Hydrolase Family 54 / Carbohydrate-Binding Module Family 42 protein
M_TH16_EuGene_00002491	PL4_3	Polysaccharide Lyase Family 4 protein
M_TH16_EuGene_00002781	GT2	Glycosyltransferase Family 2 protein
M_TH16_EuGene_00002871	AA9-CBM18	Lytic polysaccharide monooxygenase (formerly GH61) / Carbohydrate-Binding Module Family 18 protein
M_TH16_EuGene_00003771	GT2	Glycosyltransferase Family 2 protein
M_TH16_EuGene_00004481	GT62	Glycosyltransferase Family 62 protein
M_TH16_EuGene_00004671	AA8	Iron reductase domain protein
M_TH16_EuGene_00004941	AA12	Auxilliary Activities Family 12 protein
M_TH16_EuGene_00004901	Myosin_motor-GT2	Glycosyltransferase Family 2 protein
M_TH16_EuGene_00004911	Myosin_motor-GT2	Glycosyltransferase Family 2 protein
M_TH16_EuGene_00005231	GT2	Glycosyltransferase Family 2 protein
M_TH16_EuGene_00005261	CBM50	Carbohydrate-Binding Module Family 50 protein
M_TH16_EuGene_00005471	AA11	Lytic polysaccharide monooxygenase
M_TH16_EuGene_00006111	GH37	Glycoside Hydrolase Family 37 protein
M_TH16_EuGene_00006811	AA11	Lytic polysaccharide monooxygenase
M_TH16_EuGene_00007341	GH43	Glycoside Hydrolase Family 43 protein
M_TH16_EuGene_00007401	CBM13	Carbohydrate-Binding Module Family 13 protein
M_TH16_EuGene_00007471	AA12	Auxilliary Activities Family 12 protein
M_TH16_EuGene_00007981	GT22	Glycosyltransferase Family 22 protein
M_TH16_EuGene_00008401	GT32	Glycosyltransferase Family 32 protein
M_TH16_EuGene_00008571	CE4-CBM18	Carbohydrate Esterase Family 4 / Carbohydrate-Binding Module Family 18 protein
M_TH16_EuGene_00008941	AA3_2	GMC oxidoreductase
M_TH16_EuGene_00009261	GT2	Glycosyltransferase Family 2 protein
M_TH16_EuGene_00009651	CBM18-CE4-CBM18-CBM18	Carbohydrate-Binding Module Family 18 / Carbohydrate Esterase Family 4 protein
M_TH16_EuGene_00011011	AA9-CBM1	Lytic polysaccharide monooxygenase (formerly GH61) / Carbohydrate-Binding Module Family 1 protein
M_TH16_EuGene_00011031	GH78	Glycoside Hydrolase Family 78 protein
M_TH16_EuGene_00011041	GH78	Glycoside Hydrolase Family 78 protein
M_TH16_EuGene_00011561	GT90	Glycosyltransferase Family 90 protein
M_TH16_EuGene_00012931	GT22	Glycosyltransferase Family 22 protein
M_TH16_EuGene_00013071	GH5_11	Glycoside Hydrolase Family 5 protein
M_TH16_EuGene_00013491	GH131	Glycoside Hydrolase Family 131 protein
M_TH16_EuGene_00014121	GH16	Glycoside Hydrolase Family 16 protein
M_TH16_EuGene_00014361	GH5_9	Glycoside Hydrolase Family 5 protein
M_TH16_EuGene_00014871	GH94	Glycoside Hydrolase Family 94 protein
M_TH16_EuGene_00015431	GH11	Glycoside Hydrolase Family 11 protein
M_TH16_EuGene_00015441	GH18-CBM18	Glycoside Hydrolase Family 18 / Carbohydrate-Binding Module Family 18 protein
M_TH16_EuGene_00015451	EXPN	Distantly related to plant expansins
M_TH16_EuGene_00015481	AA3_2	GMC oxidoreductase
M_TH16_EuGene_00015631	AA8	Iron reductase domain protein
M_TH16_EuGene_00015741	AA9	Lytic polysaccharide monooxygenase (formerly GH61)
M_TH16_EuGene_00016071	CE15	Carbohydrate Esterase Family 15 protein
M_TH16_EuGene_00016801	CBM48-GH13_8	Carbohydrate-Binding Module Family 48 / Glycoside Hydrolase Family 13 protein
M_TH16_EuGene_00017081	GH72	Glycoside Hydrolase Family 72 protein
M_TH16_EuGene_00017671	GH29	Glycoside Hydrolase Family 29 protein
M_TH16_EuGene_00017931	GH38	Glycoside Hydrolase Family 38 protein
M_TH16_EuGene_00017941	GH115	Glycoside Hydrolase Family 115 protein
M_TH16_EuGene_00017951	AA9-CBM1	Lytic polysaccharide monooxygenase (formerly GH61) / Carbohydrate-Binding Module Family 1 protein
M_TH16_EuGene_00018091	GH13_5	Glycoside Hydrolase Family 13 protein
M_TH16_EuGene_00018311	CBM50	Carbohydrate-Binding Module Family 50 protein
M_TH16_EuGene_00018401	GH16	Glycoside Hydrolase Family 16 protein
M_TH16_EuGene_00018411	GH16	Glycoside Hydrolase Family 16 protein
M_TH16_EuGene_00018731	CE3	Carbohydrate Esterase Family 3 protein
M_TH16_EuGene_00018851	GH92	Glycoside Hydrolase Family 92 protein
M_TH16_EuGene_00018911	GH18	Glycoside Hydrolase Family 18 protein
M_TH16_EuGene_00018991	GT32	Glycosyltransferase Family 32 protein
M_TH16_EuGene_00019151	GH5_16	Glycoside Hydrolase Family 5 protein
M_TH16_EuGene_00019581	GH115	Glycoside Hydrolase Family 115 protein
M_TH16_EuGene_00020211	AA3_2	GMC oxidoreductase
M_TH16_EuGene_00020641	GT90	Glycosyltransferase Family 90 protein
M_TH16_EuGene_00020791	CE5	Carbohydrate Esterase Family 5 protein
M_TH16_EuGene_00021001	GH55	Glycoside Hydrolase Family 55 protein
M_TH16_EuGene_00021231	GH92	Glycoside Hydrolase Family 92 protein
M_TH16_EuGene_00021241	GH125	Glycoside Hydrolase Family 125 protein
M_TH16_EuGene_00021561	GH12	Glycoside Hydrolase Family 12 protein
M_TH16_EuGene_00021711	GH47	Glycoside Hydrolase Family 47 protein
M_TH16_EuGene_00021791	GH55	Glycoside Hydrolase Family 55 protein
M_TH16_EuGene_00022031	GT76	Glycosyltransferase Family 76 protein
M_TH16_EuGene_00022131	GH31	Glycoside Hydrolase Family 31 protein
M_TH16_EuGene_00022141	GH31	Glycoside Hydrolase Family 31 protein
M_TH16_EuGene_00022271	GH3	Glycoside Hydrolase Family 3 protein
M_TH16_EuGene_00022281	GH3	Glycoside Hydrolase Family 3 protein
M_TH16_EuGene_00022291	CE9	Carbohydrate Esterase Family 9 protein
M_TH16_EuGene_00022301	CE9	Carbohydrate Esterase Family 9 protein
M_TH16_EuGene_00022321	CE8	Carbohydrate Esterase Family 8 protein
M_TH16_EuGene_00022331	CE8	Carbohydrate Esterase Family 8 protein
M_TH16_EuGene_00022821	GH2	Glycoside Hydrolase Family 2 protein
M_TH16_EuGene_00022841	GH74	Glycoside Hydrolase Family 74 protein
M_TH16_EuGene_00022851	GH36	Glycoside Hydrolase Family 36 protein
M_TH16_EuGene_00022921	AA12	Auxilliary Activities Family 12 protein
M_TH16_EuGene_00022971	GH43-CBM35	Glycoside Hydrolase Family 43 / Carbohydrate-Binding Module Family 35 protein
M_TH16_EuGene_00023011	GH43	Glycoside Hydrolase Family 43 protein
M_TH16_EuGene_00023191	GT69	Glycosyltransferase Family 69 protein
M_TH16_EuGene_00023201	GH55	Glycoside Hydrolase Family 55 protein
M_TH16_EuGene_00023231	AA1	Multicopper oxidase
M_TH16_EuGene_00023451	GH5_24	Glycoside Hydrolase Family 5 protein
M_TH16_EuGene_00023731	GH132	Glycoside Hydrolase Family 132 protein
M_TH16_EuGene_00024781	AA1	Multicopper oxidase
M_TH16_EuGene_00025301	GH64	Glycoside Hydrolase Family 64 protein
M_TH16_EuGene_00025991	GH47	Glycoside Hydrolase Family 47 protein
M_TH16_EuGene_00026041	GH29	Glycoside Hydrolase Family 29 protein
M_TH16_EuGene_00026311	GH92	Glycoside Hydrolase Family 92 protein
M_TH16_EuGene_00026481	AA1_3	Laccase-like multicopper oxidase
M_TH16_EuGene_00026791	GH55	Glycoside Hydrolase Family 55 protein
M_TH16_EuGene_00027121	GH13_40	Glycoside Hydrolase Family 13 protein
M_TH16_EuGene_00027141	CBM18-CBM18	Carbohydrate-Binding Module Family 18 protein
M_TH16_EuGene_00027501	CBM18-CBM18	Carbohydrate-Binding Module Family 18 protein
M_TH16_EuGene_00027511	CBM18	Carbohydrate-Binding Module Family 18 protein
M_TH16_EuGene_00027821	GH72	Glycoside Hydrolase Family 72 protein
M_TH16_EuGene_00028291	AA9	Lytic polysaccharide monooxygenase (formerly GH61)
M_TH16_EuGene_00028361	CE1	Carbohydrate Esterase Family 1 protein
M_TH16_EuGene_00028431	GT3	Glycosyltransferase Family 3 protein
M_TH16_EuGene_00028641	GT1	Glycosyltransferase Family 1 protein
M_TH16_EuGene_00029211	GT69	Glycosyltransferase Family 69 protein
M_TH16_EuGene_00029331	AA1_2	Ferroxidase
M_TH16_EuGene_00029431	GT25	Glycosyltransferase Family 25 protein
M_TH16_EuGene_00029751	GT39	Glycosyltransferase Family 39 protein
M_TH16_EuGene_00030101	GT34	Glycosyltransferase Family 34 protein
M_TH16_EuGene_00030291	GH92	Glycoside Hydrolase Family 92 protein
M_TH16_EuGene_00030811	GH76	Glycoside Hydrolase Family 76 protein
M_TH16_EuGene_00031051	GT62	Glycosyltransferase Family 62 protein
M_TH16_EuGene_00032201	GT15	Glycosyltransferase Family 15 protein
M_TH16_EuGene_00032871	GH20	Glycoside Hydrolase Family 20 protein
M_TH16_EuGene_00032961	AA1_3	Laccase-like multicopper oxidase
M_TH16_EuGene_00033021	GH3	Glycoside Hydrolase Family 3 protein
M_TH16_EuGene_00033061	AA8	Iron reductase domain protein
M_TH16_EuGene_00033681	AA9	Lytic polysaccharide monooxygenase (formerly GH61)
M_TH16_EuGene_00033791	GH79	Glycoside Hydrolase Family 79 protein
M_TH16_EuGene_00033821	GH18	Glycoside Hydrolase Family 18 protein
M_TH16_EuGene_00033841	GT61	Glycosyltransferase Family 61 protein
M_TH16_EuGene_00034641	GH47	Glycoside Hydrolase Family 47 protein
M_TH16_EuGene_00034971	GH43-CBM66	Glycoside Hydrolase Family 43 / Carbohydrate-Binding Module Family 66 protein
M_TH16_EuGene_00035271	GT39	Glycosyltransferase Family 39 protein
M_TH16_EuGene_00035721	GT15	Glycosyltransferase Family 15 protein
M_TH16_EuGene_00035751	GT17	Glycosyltransferase Family 17 protein
M_TH16_EuGene_00035931	CBM50-CBM50-CBM50-CBM50	Carbohydrate-Binding Module Family 50 protein
M_TH16_EuGene_00036691	GH27	Glycoside Hydrolase Family 27 protein
M_TH16_EuGene_00037051	CE4	Carbohydrate Esterase Family 4 protein
M_TH16_EuGene_00037451	GT66	Glycosyltransferase Family 66 protein
M_TH16_EuGene_00038401	GH1	Glycoside Hydrolase Family 1 protein
M_TH16_EuGene_00039741	GT1	Glycosyltransferase Family 1 protein
M_TH16_EuGene_00039871	GH43	Glycoside Hydrolase Family 43 protein
M_TH16_EuGene_00039991	GH28	Glycoside Hydrolase Family 28 protein
M_TH16_EuGene_00040661	GH43-CBM35	Glycoside Hydrolase Family 43 / Carbohydrate-Binding Module Family 35 protein
M_TH16_EuGene_00040811	GT20	Glycosyltransferase Family 20 protein
M_TH16_EuGene_00041001	AA2	Class II peroxidase
M_TH16_EuGene_00041161	GT4	Glycosyltransferase Family 4 protein
M_TH16_EuGene_00041791	GT1	Glycosyltransferase Family 1 protein
M_TH16_EuGene_00041851	GT4	Glycosyltransferase Family 4 protein
M_TH16_EuGene_00042231	CE1	Carbohydrate Esterase Family 1 protein
M_TH16_EuGene_00042511	GT59	Glycosyltransferase Family 59 protein
M_TH16_EuGene_00043331	AA9-CBM1	Lytic polysaccharide monooxygenase (formerly GH61) / Carbohydrate-Binding Module Family 1 protein
M_TH16_EuGene_00043521	GH18	Glycoside Hydrolase Family 18 protein
M_TH16_EuGene_00043711	GT8	Glycosyltransferase Family 8 protein
M_TH16_EuGene_00044201	GH125	Glycoside Hydrolase Family 125 protein
M_TH16_EuGene_00044361	GT2	Glycosyltransferase Family 2 protein
M_TH16_EuGene_00044691	CE4	Carbohydrate Esterase Family 4 protein
M_TH16_EuGene_00044951	CE16	Carbohydrate Esterase Family 16 protein
M_TH16_EuGene_00045081	GH3	Glycoside Hydrolase Family 3 protein
M_TH16_EuGene_00045511	CE5	Carbohydrate Esterase Family 5 protein
M_TH16_EuGene_00045791	CE5	Carbohydrate Esterase Family 5 protein
M_TH16_EuGene_00045861	GH16	Glycoside Hydrolase Family 16 protein
M_TH16_EuGene_00046081	GH16	Glycoside Hydrolase Family 16 protein
M_TH16_EuGene_00047011	GT90	Glycosyltransferase Family 90 protein
M_TH16_EuGene_00047141	AA3_2	GMC oxidoreductase
M_TH16_EuGene_00048511	GH13_1	Glycoside Hydrolase Family 13 protein
M_TH16_EuGene_00048811	GH76	Glycoside Hydrolase Family 76 protein
M_TH16_EuGene_00048901	GT69	Glycosyltransferase Family 69 protein
M_TH16_EuGene_00049601	GT32	Glycosyltransferase Family 32 protein
M_TH16_EuGene_00049881	AA1_3	Laccase-like multicopper oxidase
M_TH16_EuGene_00050391	GH43	Glycoside Hydrolase Family 43 protein
M_TH16_EuGene_00051011	GT39	Glycosyltransferase Family 39 protein
M_TH16_EuGene_00051811	EXPN	Distantly related to plant expansins
M_TH16_EuGene_00052351	GH51	Glycoside Hydrolase Family 51 protein
M_TH16_EuGene_00052441	GH3	Glycoside Hydrolase Family 3 protein
M_TH16_EuGene_00052511	GH93	Glycoside Hydrolase Family 93 protein
M_TH16_EuGene_00052521	CE1	Carbohydrate Esterase Family 1 protein
M_TH16_EuGene_00052701	GH76	Glycoside Hydrolase Family 76 protein
M_TH16_EuGene_00052951	GH3	Glycoside Hydrolase Family 3 protein
M_TH16_EuGene_00052991	GT69	Glycosyltransferase Family 69 protein
M_TH16_EuGene_00053191	AA3_2	GMC oxidoreductase
M_TH16_EuGene_00053201	AA3_2	GMC oxidoreductase
M_TH16_EuGene_00053781	CBM50	Carbohydrate-Binding Module Family 50 protein
M_TH16_EuGene_00054201	GH10	Glycoside Hydrolase Family 10 protein
M_TH16_EuGene_00054541	AA6	Benzoquinone reductase
M_TH16_EuGene_00055601	AA5_1	Copper radical oxidase
M_TH16_EuGene_00056721	CBM1	Carbohydrate-Binding Module Family 1 protein
M_TH16_EuGene_00056741	GT1	Glycosyltransferase Family 1 protein
M_TH16_EuGene_00056761	CE4	Carbohydrate Esterase Family 4 protein
M_TH16_EuGene_00056881	CBM50-CBM50	Carbohydrate-Binding Module Family 50 protein
M_TH16_EuGene_00057391	GH3	Glycoside Hydrolase Family 3 protein
M_TH16_EuGene_00058541	GH18-CBM18	Glycoside Hydrolase Family 18 / Carbohydrate-Binding Module Family 18 protein
M_TH16_EuGene_00058561	GH36	Glycoside Hydrolase Family 36 protein
M_TH16_EuGene_00059181	GT1	Glycosyltransferase Family 1 protein
M_TH16_EuGene_00059701	GH76	Glycoside Hydrolase Family 76 protein
M_TH16_EuGene_00060751	GH3	Glycoside Hydrolase Family 3 protein
M_TH16_EuGene_00060831	GH128	Glycoside Hydrolase Family 128 protein
M_TH16_EuGene_00061241	CE2	Carbohydrate Esterase Family 2 protein
M_TH16_EuGene_00061611	CBM18	Carbohydrate-Binding Module Family 18 protein
M_TH16_EuGene_00061631	GT50	Glycosyltransferase Family 50 protein
M_TH16_EuGene_00061911	GH43	Glycoside Hydrolase Family 43 protein
M_TH16_EuGene_00062321	AA3_1	Cellobiose dehydrogenase
M_TH16_EuGene_00062331	AA3_1	Cellobiose dehydrogenase
M_TH16_EuGene_00062551	AA11	Lytic polysaccharide monooxygenase
M_TH16_EuGene_00063701	CBM48	Carbohydrate-Binding Module Family 48 protein
M_TH16_EuGene_00064091	GT41	Glycosyltransferase Family 41 protein
M_TH16_EuGene_00064201	GH47	Glycoside Hydrolase Family 47 protein
M_TH16_EuGene_00064211	GH47	Glycoside Hydrolase Family 47 protein
M_TH16_EuGene_00064781	GH43-CBM42	Glycoside Hydrolase Family 43 / Carbohydrate-Binding Module Family 42 protein
M_TH16_EuGene_00064891	GH7	Glycoside Hydrolase Family 7 protein
M_TH16_EuGene_00065991	AA9	Lytic polysaccharide monooxygenase (formerly GH61)
M_TH16_EuGene_00066081	GH32	Glycoside Hydrolase Family 32 protein
M_TH16_EuGene_00066671	GH7	Glycoside Hydrolase Family 7 protein
M_TH16_EuGene_00067321	GH72	Glycoside Hydrolase Family 72 protein
M_TH16_EuGene_00067981	GH72-CBM43	Glycoside Hydrolase Family 72 / Carbohydrate-Binding Module Family 43 protein
M_TH16_EuGene_00067911	CBM18-CBM18-CBM18	Carbohydrate-Binding Module Family 18 protein
M_TH16_EuGene_00068031	GH29	Glycoside Hydrolase Family 29 protein
M_TH16_EuGene_00068781	GH81	Glycoside Hydrolase Family 81 protein
M_TH16_EuGene_00068861	GH47	Glycoside Hydrolase Family 47 protein
M_TH16_EuGene_00068951	CBM48	Carbohydrate-Binding Module Family 48 protein
M_TH16_EuGene_00069341	GH76	Glycoside Hydrolase Family 76 protein
M_TH16_EuGene_00070211	GH47	Glycoside Hydrolase Family 47 protein
M_TH16_EuGene_00070241	GH5_12	Glycoside Hydrolase Family 5 protein
M_TH16_EuGene_00070431	GT48	Glycosyltransferase Family 48 protein
M_TH16_EuGene_00070451	GH17	Glycoside Hydrolase Family 17 protein
M_TH16_EuGene_00070871	GT31	Glycosyltransferase Family 31 protein
M_TH16_EuGene_00070881	GT31	Glycosyltransferase Family 31 protein
M_TH16_EuGene_00071131	GT55	Glycosyltransferase Family 55 protein
M_TH16_EuGene_00071151	CE5	Carbohydrate Esterase Family 5 protein
M_TH16_EuGene_00071241	GH18	Glycoside Hydrolase Family 18 protein
M_TH16_EuGene_00071521	GH16	Glycoside Hydrolase Family 16 protein
M_TH16_EuGene_00071641	GT25	Glycosyltransferase Family 25 protein
M_TH16_EuGene_00072341	GH17	Glycoside Hydrolase Family 17 protein
M_TH16_EuGene_00072351	GH2	Glycoside Hydrolase Family 2 protein
M_TH16_EuGene_00072691	AA9	Lytic polysaccharide monooxygenase (formerly GH61)
M_TH16_EuGene_00072731	AA8-AA3_1	Iron reductase domain / Cellobiose dehydrogenase
M_TH16_EuGene_00072761	AA2_cyt	Cytochrome c peroxidase
M_TH16_EuGene_00072911	GH6	Glycoside Hydrolase Family 6 protein
M_TH16_EuGene_00073331	GH38	Glycoside Hydrolase Family 38 protein
M_TH16_EuGene_00073681	AA13-CBM20	Auxilliary Activities Family 13 / Carbohydrate-Binding Module Family 20 protein
M_TH16_EuGene_00073691	GH13_1-CBM20	Glycoside Hydrolase Family 13 / Carbohydrate-Binding Module Family 20 protein
M_TH16_EuGene_00073851	GH3	Glycoside Hydrolase Family 3 protein
M_TH16_EuGene_00074031	GH88	Glycoside Hydrolase Family 88 protein
M_TH16_EuGene_00074101	GH27-CBM35	Glycoside Hydrolase Family 27 / Carbohydrate-Binding Module Family 35 protein
M_TH16_EuGene_00074211	CBM50-CBM50	Carbohydrate-Binding Module Family 50 protein
M_TH16_EuGene_00074941	GT57	Glycosyltransferase Family 57 protein
M_TH16_EuGene_00075281	GT31	Glycosyltransferase Family 31 protein
M_TH16_EuGene_00076401	GH2	Glycoside Hydrolase Family 2 protein
M_TH16_EuGene_00076591	GT2	Glycosyltransferase Family 2 protein
M_TH16_EuGene_00076651	CE12	Carbohydrate Esterase Family 12 protein
M_TH16_EuGene_00077281	GH18	Glycoside Hydrolase Family 18 protein
M_TH16_EuGene_00077391	AA8	Iron reductase domain protein
M_TH16_EuGene_00077501	GH37	Glycoside Hydrolase Family 37 protein
M_TH16_EuGene_00077511	GH37	Glycoside Hydrolase Family 37 protein
M_TH16_EuGene_00077541	GH15	Glycoside Hydrolase Family 15 protein
M_TH16_EuGene_00078171	GH47	Glycoside Hydrolase Family 47 protein
M_TH16_EuGene_00078321	GH45	Glycoside Hydrolase Family 45 protein
M_TH16_EuGene_00078361	GH18	Glycoside Hydrolase Family 18 protein
M_TH16_EuGene_00078431	CBM18-GH18-CBM18-CBM18	Carbohydrate-Binding Module Family 18 / Glycoside Hydrolase Family 18 protein
M_TH16_EuGene_00078511	CE1	Carbohydrate Esterase Family 1 protein
M_TH16_EuGene_00078561	GH75	Glycoside Hydrolase Family 75 protein
M_TH16_EuGene_00078601	CBM21	Carbohydrate-Binding Module Family 21 protein
M_TH16_EuGene_00078721	GH47	Glycoside Hydrolase Family 47 protein
M_TH16_EuGene_00078841	CE12	Carbohydrate Esterase Family 12 protein
M_TH16_EuGene_00078961	GH76	Glycoside Hydrolase Family 76 protein
M_TH16_EuGene_00079001	AA9	Lytic polysaccharide monooxygenase (formerly GH61)
M_TH16_EuGene_00079091	AA3_2	GMC oxidoreductase
M_TH16_EuGene_00079161	AA9	Lytic polysaccharide monooxygenase (formerly GH61)
M_TH16_EuGene_00079201	CBM50-CBM50	Carbohydrate-Binding Module Family 50 protein
M_TH16_EuGene_00079231	AA3_1	Cellobiose dehydrogenase
M_TH16_EuGene_00079271	PL1_10	Polysaccharide Lyase Family 1 protein
M_TH16_EuGene_00079381	EXPN-CBM63	Distantly related to plant expansins / Carbohydrate-Binding Module Family 63 protein
M_TH16_EuGene_00079511	GH13_40	Glycoside Hydrolase Family 13 protein
M_TH16_EuGene_00079781	GH43	Glycoside Hydrolase Family 43 protein
M_TH16_EuGene_00080161	GT8	Glycosyltransferase Family 8 protein
M_TH16_EuGene_00080421	GH16	Glycoside Hydrolase Family 16 protein
M_TH16_EuGene_00081171	CBM50-CBM50	Carbohydrate-Binding Module Family 50 protein
M_TH16_EuGene_00081371	GH132	Glycoside Hydrolase Family 132 protein
M_TH16_EuGene_00081531	PL20	Polysaccharide Lyase Family 20 protein
M_TH16_EuGene_00081961	GT2	Glycosyltransferase Family 2 protein
M_TH16_EuGene_00082171	GT35	Glycosyltransferase Family 35 protein
M_TH16_EuGene_00082621	GT90	Glycosyltransferase Family 90 protein
M_TH16_EuGene_00082791	CE4	Carbohydrate Esterase Family 4 protein
M_TH16_EuGene_00082901	GH18	Glycoside Hydrolase Family 18 protein
M_TH16_EuGene_00082971	GH3	Glycoside Hydrolase Family 3 protein
M_TH16_EuGene_00083171	GT21	Glycosyltransferase Family 21 protein
M_TH16_EuGene_00083191	CE12	Carbohydrate Esterase Family 12 protein
M_TH16_EuGene_00083281	GH31	Glycoside Hydrolase Family 31 protein
M_TH16_EuGene_00083521	GT2	Glycosyltransferase Family 2 protein
M_TH16_EuGene_00084031	GH20	Glycoside Hydrolase Family 20 protein
M_TH16_EuGene_00084071	GH16	Glycoside Hydrolase Family 16 protein
M_TH16_EuGene_00084081	GH16	Glycoside Hydrolase Family 16 protein
M_TH16_EuGene_00084191	GT22	Glycosyltransferase Family 22 protein
M_TH16_EuGene_00084591	GT57	Glycosyltransferase Family 57 protein
M_TH16_EuGene_00085071	GH3	Glycoside Hydrolase Family 3 protein
M_TH16_EuGene_00085311	GT1	Glycosyltransferase Family 1 protein
M_TH16_EuGene_00085511	GT31	Glycosyltransferase Family 31 protein
M_TH16_EuGene_00085571	GT90	Glycosyltransferase Family 90 protein
M_TH16_EuGene_00086741	GH31	Glycoside Hydrolase Family 31 protein
M_TH16_EuGene_00087031	GT25	Glycosyltransferase Family 25 protein
M_TH16_EuGene_00087111	GH30_3	Glycoside Hydrolase Family 30 protein
M_TH16_EuGene_00087141	AA3_3	Alcohol oxidase
M_TH16_EuGene_00087331	CBM18-CBM18-CBM18	Carbohydrate-Binding Module Family 18 protein
M_TH16_EuGene_00087401	AA9-CBM1	Lytic polysaccharide monooxygenase (formerly GH61) / Carbohydrate-Binding Module Family 1 protein
M_TH16_EuGene_00087731	GH7	Glycoside Hydrolase Family 7 protein
M_TH16_EuGene_00087991	GH131	Glycoside Hydrolase Family 131 protein
M_TH16_EuGene_00088101	GH7	Glycoside Hydrolase Family 7 protein
M_TH16_EuGene_00088231	GH128	Glycoside Hydrolase Family 128 protein
M_TH16_EuGene_00088241	GH5_7	Glycoside Hydrolase Family 5 protein
M_TH16_EuGene_00088341	GH3	Glycoside Hydrolase Family 3 protein
M_TH16_EuGene_00088531	GH64	Glycoside Hydrolase Family 64 protein
M_TH16_EuGene_00088771	CE5	Carbohydrate Esterase Family 5 protein
M_TH16_EuGene_00089231	CBM50-CBM50-CBM50	Carbohydrate-Binding Module Family 50 protein
M_TH16_EuGene_00089371	GH5_22	Glycoside Hydrolase Family 5 protein
M_TH16_EuGene_00089431	AA9	Lytic polysaccharide monooxygenase (formerly GH61)
M_TH16_EuGene_00089711	GH51	Glycoside Hydrolase Family 51 protein
M_TH16_EuGene_00089721	CE5	Carbohydrate Esterase Family 5 protein
M_TH16_EuGene_00089781	GT15	Glycosyltransferase Family 15 protein
M_TH16_EuGene_00090331	GH15-CBM20	Glycoside Hydrolase Family 15 / Carbohydrate-Binding Module Family 20 protein
M_TH16_EuGene_00091491	CE3	Carbohydrate Esterase Family 3 protein
M_TH16_EuGene_00092171	GT32	Glycosyltransferase Family 32 protein
M_TH16_EuGene_00092181	GT34	Glycosyltransferase Family 34 protein
M_TH16_EuGene_00092191	GH16	Glycoside Hydrolase Family 16 protein
M_TH16_EuGene_00092211	GH125	Glycoside Hydrolase Family 125 protein
M_TH16_EuGene_00092271	GT62	Glycosyltransferase Family 62 protein
M_TH16_EuGene_00092661	GT4	Glycosyltransferase Family 4 protein
M_TH16_EuGene_00092941	CE16	Carbohydrate Esterase Family 16 protein
M_TH16_EuGene_00092951	CE16	Carbohydrate Esterase Family 16 protein
M_TH16_EuGene_00093151	CBM52	Carbohydrate-Binding Module Family 52 protein
M_TH16_EuGene_00093361	GH78	Glycoside Hydrolase Family 78 protein
M_TH16_EuGene_00094431	AA8-AA3_1-CBM1	Iron reductase domain / Cellobiose dehydrogenase / Carbohydrate-Binding Module Family 1 protein
M_TH16_EuGene_00094581	CE3	Carbohydrate Esterase Family 3 protein
M_TH16_EuGene_00094591	CE3	Carbohydrate Esterase Family 3 protein
M_TH16_EuGene_00094701	GT15	Glycosyltransferase Family 15 protein
M_TH16_EuGene_00094901	GT20	Glycosyltransferase Family 20 protein
M_TH16_EuGene_00095061	GT1	Glycosyltransferase Family 1 protein
M_TH16_EuGene_00095121	CBM18-CBM18-CBM18	Carbohydrate-Binding Module Family 18 protein
M_TH16_EuGene_00095331	GH28	Glycoside Hydrolase Family 28 protein
M_TH16_EuGene_00096391	AA1	Multicopper oxidase
M_TH16_EuGene_00096601	AA2	Class II peroxidase
M_TH16_EuGene_00096821	GH7	Glycoside Hydrolase Family 7 protein
M_TH16_EuGene_00097041	GH32	Glycoside Hydrolase Family 32 protein
M_TH16_EuGene_00097051	GH32	Glycoside Hydrolase Family 32 protein
M_TH16_EuGene_00097121	GH5_22	Glycoside Hydrolase Family 5 protein
M_TH16_EuGene_00097481	GH10	Glycoside Hydrolase Family 10 protein
M_TH16_EuGene_00097951	GH6	Glycoside Hydrolase Family 6 protein
M_TH16_EuGene_00098121	GH18	Glycoside Hydrolase Family 18 protein
M_TH16_EuGene_00098281	AA3_2	GMC oxidoreductase
M_TH16_EuGene_00098351	AA7	Glucooligosaccharide oxidase
M_TH16_EuGene_00098561	CBM18-CBM18	Carbohydrate-Binding Module Family 18 protein
M_TH16_EuGene_00098571	CBM18-CBM18	Carbohydrate-Binding Module Family 18 protein
M_TH16_EuGene_00098751	AA9	Lytic polysaccharide monooxygenase (formerly GH61)
M_TH16_EuGene_00099021	GH5_16	Glycoside Hydrolase Family 5 protein
M_TH16_EuGene_00099561	CBM18-CBM18	Carbohydrate-Binding Module Family 18 protein
M_TH16_EuGene_00099801	GH114	Glycoside Hydrolase Family 114 protein
M_TH16_EuGene_00101261	GT25	Glycosyltransferase Family 25 protein
M_TH16_EuGene_00101531	GH55	Glycoside Hydrolase Family 55 protein
M_TH16_EuGene_00101561	CE5	Carbohydrate Esterase Family 5 protein
M_TH16_EuGene_00102071	GH16	Glycoside Hydrolase Family 16 protein
M_TH16_EuGene_00102091	CE3	Carbohydrate Esterase Family 3 protein
M_TH16_EuGene_00102101	CE3	Carbohydrate Esterase Family 3 protein
M_TH16_EuGene_00102131	AA3_2	GMC oxidoreductase
M_TH16_EuGene_00102141	AA3_2	GMC oxidoreductase
M_TH16_EuGene_00102341	GT33	Glycosyltransferase Family 33 protein
M_TH16_EuGene_00102761	GH32	Glycoside Hydrolase Family 32 protein
M_TH16_EuGene_00103591	PL1_7	Polysaccharide Lyase Family 1 protein
M_TH16_EuGene_00103841	AA3_2	GMC oxidoreductase
M_TH16_EuGene_00104221	AA9	Lytic polysaccharide monooxygenase (formerly GH61)
M_TH16_EuGene_00104431	GT25	Glycosyltransferase Family 25 protein
M_TH16_EuGene_00104441	GT25	Glycosyltransferase Family 25 protein
M_TH16_EuGene_00104461	GH71	Glycoside Hydrolase Family 71 protein
M_TH16_EuGene_00104481	AA5_2	Galactose oxidase
M_TH16_EuGene_00104881	AA5_2	Galactose oxidase
M_TH16_EuGene_00104931	AA3_2	GMC oxidoreductase
M_TH16_EuGene_00104951	GH43	Glycoside Hydrolase Family 43 protein
M_TH16_EuGene_00105131	GT4	Glycosyltransferase Family 4 protein
M_TH16_EuGene_00105241	CE5	Carbohydrate Esterase Family 5 protein
M_TH16_EuGene_00105901	GH16	Glycoside Hydrolase Family 16 protein
M_TH16_EuGene_00106091	AA8	Iron reductase domain protein
M_TH16_EuGene_00106581	GH43	Glycoside Hydrolase Family 43 protein
M_TH16_EuGene_00106591	GH43	Glycoside Hydrolase Family 43 protein
M_TH16_EuGene_00106761	GH18	Glycoside Hydrolase Family 18 protein
M_TH16_EuGene_00106891	GH18	Glycoside Hydrolase Family 18 protein
M_TH16_EuGene_00107211	AA3_1	Cellobiose dehydrogenase
M_TH16_EuGene_00107331	GH43-CBM6	Glycoside Hydrolase Family 43 / Carbohydrate-Binding Module Family 6 protein
M_TH16_EuGene_00107401	GT31	Glycosyltransferase Family 31 protein
M_TH16_EuGene_00107411	GT2	Glycosyltransferase Family 2 protein
M_TH16_EuGene_00107451	GT61	Glycosyltransferase Family 61 protein
M_TH16_EuGene_00107571	GH17	Glycoside Hydrolase Family 17 protein
M_TH16_EuGene_00107631	AA9	Lytic polysaccharide monooxygenase (formerly GH61)
M_TH16_EuGene_00107841	GH92	Glycoside Hydrolase Family 92 protein
M_TH16_EuGene_00108471	GH125	Glycoside Hydrolase Family 125 protein
M_TH16_EuGene_00108611	GH11	Glycoside Hydrolase Family 11 protein
M_TH16_EuGene_00108931	CE4	Carbohydrate Esterase Family 4 protein
M_TH16_EuGene_00109071	GH72-CBM43	Glycoside Hydrolase Family 72 / Carbohydrate-Binding Module Family 43 protein
M_TH16_EuGene_00109661	AA9	Lytic polysaccharide monooxygenase (formerly GH61)
M_TH16_EuGene_00109751	CBM18-CBM18-CBM18-AA7	Carbohydrate-Binding Module Family 18 / Glucooligosaccharide oxidase
M_TH16_EuGene_00109801	GH63	Glycoside Hydrolase Family 63 protein
M_TH16_EuGene_00109831	GH53	Glycoside Hydrolase Family 53 protein
M_TH16_EuGene_00109891	GH16	Glycoside Hydrolase Family 16 protein
M_TH16_EuGene_00109981	GH1	Glycoside Hydrolase Family 1 protein
M_TH16_EuGene_00110141	GH31	Glycoside Hydrolase Family 31 protein
M_TH16_EuGene_00110451	GH16	Glycoside Hydrolase Family 16 protein
M_TH16_EuGene_00110621	GT71	Glycosyltransferase Family 71 protein
M_TH16_EuGene_00111061	GH131	Glycoside Hydrolase Family 131 protein
M_TH16_EuGene_00111171	CE4-CBM18-CBM18	Carbohydrate Esterase Family 4 / Carbohydrate-Binding Module Family 18 protein
M_TH16_EuGene_00111441	GH3	Glycoside Hydrolase Family 3 protein
M_TH16_EuGene_00112241	GH18-CBM1	Glycoside Hydrolase Family 18 / Carbohydrate-Binding Module Family 1 protein
M_TH16_EuGene_00112981	GH105	Glycoside Hydrolase Family 105 protein
M_TH16_EuGene_00113181	GT90	Glycosyltransferase Family 90 protein
M_TH16_EuGene_00113241	AA1	Multicopper oxidase
M_TH16_EuGene_00113281	AA11	Lytic polysaccharide monooxygenase
M_TH16_EuGene_00113381	GT61	Glycosyltransferase Family 61 protein
M_TH16_EuGene_00113641	GH11	Glycoside Hydrolase Family 11 protein
M_TH16_EuGene_00113721	GH55	Glycoside Hydrolase Family 55 protein
M_TH16_EuGene_00113741	AA8	Iron reductase domain protein
M_TH16_EuGene_00114001	GT32	Glycosyltransferase Family 32 protein
M_TH16_EuGene_00114341	GH31	Glycoside Hydrolase Family 31 protein
M_TH16_EuGene_00114431	GH33	Glycoside Hydrolase Family 33 protein
M_TH16_EuGene_00114721	GH7	Glycoside Hydrolase Family 7 protein
M_TH16_EuGene_00114881	CE3	Carbohydrate Esterase Family 3 protein
M_TH16_EuGene_00114891	CE3	Carbohydrate Esterase Family 3 protein
M_TH16_EuGene_00115101	GT32	Glycosyltransferase Family 32 protein
M_TH16_EuGene_00115251	GH16	Glycoside Hydrolase Family 16 protein
M_TH16_EuGene_00115391	GH29	Glycoside Hydrolase Family 29 protein
M_TH16_EuGene_00115471	GH95	Glycoside Hydrolase Family 95 protein
M_TH16_EuGene_00115651	GH13_25-GH133	Glycoside Hydrolase Family 13 / Glycoside Hydrolase Family 133 protein
M_TH16_EuGene_00115781	AA8	Iron reductase domain protein
M_TH16_EuGene_00115861	AA3_2	GMC oxidoreductase
M_TH16_EuGene_00115921	GH47	Glycoside Hydrolase Family 47 protein
M_TH16_EuGene_00115951	GH18	Glycoside Hydrolase Family 18 protein
M_TH16_EuGene_00116001	GH92	Glycoside Hydrolase Family 92 protein
M_TH16_EuGene_00116011	GH92	Glycoside Hydrolase Family 92 protein
M_TH16_EuGene_00117011	GH17	Glycoside Hydrolase Family 17 protein
M_TH16_EuGene_00117241	AA3_3	Alcohol oxidase
M_TH16_EuGene_00117481	CBM18-CBM18-CBM18-CBM18	Carbohydrate-Binding Module Family 18 protein
M_TH16_EuGene_00117531	GH62	Glycoside Hydrolase Family 62 protein
M_TH16_EuGene_00117561	GH43-GH43	Glycoside Hydrolase Family 43 protein
M_TH16_EuGene_00117581	CE5	Carbohydrate Esterase Family 5 protein
M_TH16_EuGene_00117611	AA1	Multicopper oxidase
M_TH16_EuGene_00117621	AA1	Multicopper oxidase
M_TH16_EuGene_00117631	AA1	Multicopper oxidase
M_TH16_EuGene_00117881	CBM18	Carbohydrate-Binding Module Family 18 protein
M_TH16_EuGene_00117991	AA9	Lytic polysaccharide monooxygenase (formerly GH61)
M_TH16_EuGene_00118021	GH3	Glycoside Hydrolase Family 3 protein
M_TH16_EuGene_00118161	GH67	Glycoside Hydrolase Family 67 protein
M_TH16_EuGene_00118391	CE5	Carbohydrate Esterase Family 5 protein
M_TH16_EuGene_00118691	AA9-CBM1	Lytic polysaccharide monooxygenase (formerly GH61) / Carbohydrate-Binding Module Family 1 protein
M_TH16_EuGene_00118711	GH128	Glycoside Hydrolase Family 128 protein
M_TH16_EuGene_00118871	GH55	Glycoside Hydrolase Family 55 protein
M_TH16_EuGene_00118991	GH2	Glycoside Hydrolase Family 2 protein
M_TH16_EuGene_00119281	GH3	Glycoside Hydrolase Family 3 protein
M_TH16_EuGene_00119291	CE1-CBM1	Carbohydrate Esterase Family 1 / Carbohydrate-Binding Module Family 1 protein
M_TH16_EuGene_00119341	CBM50-CBM50	Carbohydrate-Binding Module Family 50 protein
M_TH16_EuGene_00119761	GT22	Glycosyltransferase Family 22 protein
M_TH16_EuGene_00119911	GT20	Glycosyltransferase Family 20 protein
M_TH16_EuGene_00119921	CE5	Carbohydrate Esterase Family 5 protein
M_TH16_EuGene_00120411	GH2	Glycoside Hydrolase Family 2 protein
M_TH16_EuGene_00120651	GH3	Glycoside Hydrolase Family 3 protein
M_TH16_EuGene_00121171	CBM1-GH5_5	Carbohydrate-Binding Module Family 1 / Glycoside Hydrolase Family 5 protein
M_TH16_EuGene_00121191	GT1	Glycosyltransferase Family 1 protein
M_TH16_EuGene_00121411	AA9	Lytic polysaccharide monooxygenase (formerly GH61)
M_TH16_EuGene_00121621	GH10	Glycoside Hydrolase Family 10 protein
M_TH16_EuGene_00121861	GT1	Glycosyltransferase Family 1 protein
M_TH16_EuGene_00122011	GH12-CBM1	Glycoside Hydrolase Family 12 / Carbohydrate-Binding Module Family 1 protein
M_TH16_EuGene_00122241	GH24	Glycoside Hydrolase Family 24 protein
M_TH16_EuGene_00122291	GH43	Glycoside Hydrolase Family 43 protein
M_TH16_EuGene_00122321	GH43-CBM6-CBM1	Glycoside Hydrolase Family 43 / Carbohydrate-Binding Module Family 6 / Carbohydrate-Binding Module Family 1 protein
M_TH16_EuGene_00122361	CE1	Carbohydrate Esterase Family 1 protein
M_TH16_EuGene_00122641	GH78	Glycoside Hydrolase Family 78 protein
M_TH16_EuGene_00122691	GH105	Glycoside Hydrolase Family 105 protein
M_TH16_EuGene_00122991	GH51	Glycoside Hydrolase Family 51 protein
M_TH16_EuGene_00123121	CE5	Carbohydrate Esterase Family 5 protein
M_TH16_EuGene_00123131	GT71	Glycosyltransferase Family 71 protein
M_TH16_EuGene_00123211	AA1_3	Laccase-like multicopper oxidase
M_TH16_EuGene_00123231	CE1	Carbohydrate Esterase Family 1 protein
M_TH16_EuGene_00123921	CE5	Carbohydrate Esterase Family 5 protein
M_TH16_EuGene_00124051	GH81	Glycoside Hydrolase Family 81 protein
M_TH16_EuGene_00124171	GH43	Glycoside Hydrolase Family 43 protein
M_TH16_EuGene_00124381	GH10	Glycoside Hydrolase Family 10 protein
M_TH16_EuGene_00124721	GH18	Glycoside Hydrolase Family 18 protein
M_TH16_EuGene_00124881	CBM1-GH6	Carbohydrate-Binding Module Family 1 / Glycoside Hydrolase Family 6 protein
M_TH16_EuGene_00125101	GH16-CBM18-CBM18-CBM18	Glycoside Hydrolase Family 16 / Carbohydrate-Binding Module Family 18 protein
M_TH16_EuGene_00125191	EXPN	Distantly related to plant expansins
M_TH16_EuGene_00125201	GH5_16	Glycoside Hydrolase Family 5 protein
M_TH16_EuGene_00125451	CBM1-CBM1-CBM1-CBM1	Carbohydrate-Binding Module Family 1 protein
M_TH16_EuGene_00125511	AA9	Lytic polysaccharide monooxygenase (formerly GH61)
M_TH16_EuGene_00125581	GH115	Glycoside Hydrolase Family 115 protein
M_TH16_EuGene_00125641	GT58	Glycosyltransferase Family 58 protein
M_TH16_EuGene_00125771	AA1_3	Laccase-like multicopper oxidase
M_TH16_EuGene_00126061	GH20	Glycoside Hydrolase Family 20 protein
M_TH16_EuGene_00126201	GH28	Glycoside Hydrolase Family 28 protein
M_TH16_EuGene_00126241	GH39	Glycoside Hydrolase Family 39 protein
M_TH16_EuGene_00126301	GH31	Glycoside Hydrolase Family 31 protein
M_TH16_EuGene_00126651	CBM1-GH10	Carbohydrate-Binding Module Family 1 / Glycoside Hydrolase Family 10 protein
M_TH16_EuGene_00126711	GT71	Glycosyltransferase Family 71 protein
M_TH16_EuGene_00126721	GT25	Glycosyltransferase Family 25 protein
M_TH16_EuGene_00127721	GH3	Glycoside Hydrolase Family 3 protein
M_TH16_EuGene_00127881	GH43	Glycoside Hydrolase Family 43 protein
M_TH16_EuGene_00128091	AA1	Multicopper oxidase
M_TH16_EuGene_00128361	GH13_22-GT5	Glycoside Hydrolase Family 13 / Glycosyltransferase Family 5 protein
M_TH16_EuGene_00128391	GH13_5	Glycoside Hydrolase Family 13 protein
M_TH16_EuGene_00128591	GH11	Glycoside Hydrolase Family 11 protein
M_TH16_EuGene_00129021	AA9-CBM1	Lytic polysaccharide monooxygenase (formerly GH61) / Carbohydrate-Binding Module Family 1 protein
M_TH16_EuGene_00129051	GH11	Glycoside Hydrolase Family 11 protein
M_TH16_EuGene_00129341	GH2	Glycoside Hydrolase Family 2 protein
M_TH16_EuGene_00129771	GH12	Glycoside Hydrolase Family 12 protein
M_TH16_EuGene_00130301	AA12	Auxilliary Activities Family 12 protein
M_TH16_EuGene_00130381	GH32	Glycoside Hydrolase Family 32 protein
M_TH16_EuGene_00130651	GH131	Glycoside Hydrolase Family 131 protein
M_TH16_EuGene_00130741	CE5	Carbohydrate Esterase Family 5 protein
M_TH16_EuGene_00131031	GH13_5	Glycoside Hydrolase Family 13 protein
M_TH16_EuGene_00131071	GH3	Glycoside Hydrolase Family 3 protein
M_TH16_EuGene_00131091	CBM18-CE4-CBM18-CBM18	Carbohydrate-Binding Module Family 18 / Carbohydrate Esterase Family 4 protein
M_TH16_EuGene_00131181	AA11	Lytic polysaccharide monooxygenase
M_TH16_EuGene_00131221	AA9	Lytic polysaccharide monooxygenase (formerly GH61)
M_TH16_EuGene_00131261	CBM1-CE1	Carbohydrate-Binding Module Family 1 / Carbohydrate Esterase Family 1 protein
M_TH16_EuGene_00131271	GH27	Glycoside Hydrolase Family 27 protein
M_TH16_EuGene_00131301	GT32	Glycosyltransferase Family 32 protein
M_TH16_EuGene_00131761	GH17	Glycoside Hydrolase Family 17 protein
M_TH16_EuGene_00132041	AA2	Class II peroxidase
M_TH16_EuGene_00132051	AA5_2	Galactose oxidase
M_TH16_EuGene_00132151	GT25	Glycosyltransferase Family 25 protein
M_TH16_EuGene_00132161	GT25	Glycosyltransferase Family 25 protein
M_TH16_EuGene_00132171	GH62	Glycoside Hydrolase Family 62 protein
M_TH16_EuGene_00132291	GH3	Glycoside Hydrolase Family 3 protein
M_TH16_EuGene_00132401	CE4	Carbohydrate Esterase Family 4 protein
M_TH16_EuGene_00132451	GT1	Glycosyltransferase Family 1 protein
M_TH16_EuGene_00132611	GH2	Glycoside Hydrolase Family 2 protein
M_TH16_EuGene_00132751	AA1_2	Ferroxidase
M_TH16_EuGene_00132791	GT1	Glycosyltransferase Family 1 protein
M_TH16_EuGene_00133061	AA3_2	GMC oxidoreductase
M_TH16_EuGene_00133081	AA3_2	GMC oxidoreductase
M_TH16_EuGene_00133351	GH10-CBM1	Glycoside Hydrolase Family 10 / Carbohydrate-Binding Module Family 1 protein
M_TH16_EuGene_00134211	GT1	Glycosyltransferase Family 1 protein
M_TH16_EuGene_00134991	GH27	Glycoside Hydrolase Family 27 protein
M_TH16_EuGene_00135001	GH27	Glycoside Hydrolase Family 27 protein
M_TH16_EuGene_00135011	GT71	Glycosyltransferase Family 71 protein
M_TH16_EuGene_00135551	AA2	Class II peroxidase
M_TH16_EuGene_00136181	CE5	Carbohydrate Esterase Family 5 protein
M_TH16_EuGene_00136271	GH28	Glycoside Hydrolase Family 28 protein
M_TH16_EuGene_00136321	AA1_3	Laccase-like multicopper oxidase
M_TH16_EuGene_00136881	CE1-CBM1	Carbohydrate Esterase Family 1 / Carbohydrate-Binding Module Family 1 protein

## Sheet: CAZy-US71
proteinId	description	defline
M_US71_EuGene_00000281	GH5_7	Glycoside Hydrolase Family 5 protein
M_US71_EuGene_00000571	GH2	Glycoside Hydrolase Family 2 protein
M_US71_EuGene_00000581	CBM18-CBM18-CBM18-CBM18-CBM18-AA5	Carbohydrate-Binding Module Family 18 / Copper radical oxidase
M_US71_EuGene_00000681	PL3_2	Polysaccharide Lyase Family 3 protein
M_US71_EuGene_00000721	CE3	Carbohydrate Esterase Family 3 protein
M_US71_EuGene_00000821	GH2	Glycoside Hydrolase Family 2 protein
M_US71_EuGene_00001041	CBM18-CBM18-CBM18	Carbohydrate-Binding Module Family 18 protein
M_US71_EuGene_00001231	GT32	Glycosyltransferase Family 32 protein
M_US71_EuGene_00001241	CBM18	Carbohydrate-Binding Module Family 18 protein
M_US71_EuGene_00001331	AA3_2	GMC oxidoreductase
M_US71_EuGene_00001671	GH79	Glycoside Hydrolase Family 79 protein
M_US71_EuGene_00001681	GH79	Glycoside Hydrolase Family 79 protein
M_US71_EuGene_00001851	AA9-CBM1	Lytic polysaccharide monooxygenase (formerly GH61) / Carbohydrate-Binding Module Family 1 protein
M_US71_EuGene_00001961	GT1	Glycosyltransferase Family 1 protein
M_US71_EuGene_00002351	GH54-CBM42	Glycoside Hydrolase Family 54 / Carbohydrate-Binding Module Family 42 protein
M_US71_EuGene_00002701	PL4_3	Polysaccharide Lyase Family 4 protein
M_US71_EuGene_00003021	GT2	Glycosyltransferase Family 2 protein
M_US71_EuGene_00003101	AA9-CBM18	Lytic polysaccharide monooxygenase (formerly GH61) / Carbohydrate-Binding Module Family 18 protein
M_US71_EuGene_00003951	GT2	Glycosyltransferase Family 2 protein
M_US71_EuGene_00004641	GT62	Glycosyltransferase Family 62 protein
M_US71_EuGene_00004821	AA8	Iron reductase domain protein
M_US71_EuGene_00004991	GT2	Glycosyltransferase Family 2 protein
M_US71_EuGene_00005011	Myosin_motor-GT2	Glycosyltransferase Family 2 protein
M_US71_EuGene_00005311	GT2	Glycosyltransferase Family 2 protein
M_US71_EuGene_00005341	CBM50	Carbohydrate-Binding Module Family 50 protein
M_US71_EuGene_00005551	AA11	Lytic polysaccharide monooxygenase
M_US71_EuGene_00006211	GH37	Glycoside Hydrolase Family 37 protein
M_US71_EuGene_00006861	AA11	Lytic polysaccharide monooxygenase
M_US71_EuGene_00007331	GH43	Glycoside Hydrolase Family 43 protein
M_US71_EuGene_00007391	CBM13	Carbohydrate-Binding Module Family 13 protein
M_US71_EuGene_00007481	AA12	Auxilliary Activities Family 12 protein
M_US71_EuGene_00008001	GT22	Glycosyltransferase Family 22 protein
M_US71_EuGene_00008371	GT32	Glycosyltransferase Family 32 protein
M_US71_EuGene_00008521	CE4-CBM18	Carbohydrate Esterase Family 4 / Carbohydrate-Binding Module Family 18 protein
M_US71_EuGene_00008881	AA3_2	GMC oxidoreductase
M_US71_EuGene_00009211	GT2	Glycosyltransferase Family 2 protein
M_US71_EuGene_00009581	CBM18-CE4-CBM18-CBM18	Carbohydrate-Binding Module Family 18 / Carbohydrate Esterase Family 4 protein
M_US71_EuGene_00011091	EXPN	Distantly related to plant expansins
M_US71_EuGene_00011231	CBM18-GH18-CBM18-CBM18	Carbohydrate-Binding Module Family 18 / Glycoside Hydrolase Family 18 protein
M_US71_EuGene_00011301	GH18	Glycoside Hydrolase Family 18 protein
M_US71_EuGene_00011341	GH45	Glycoside Hydrolase Family 45 protein
M_US71_EuGene_00011351	GH45	Glycoside Hydrolase Family 45 protein
M_US71_EuGene_00011501	GH47	Glycoside Hydrolase Family 47 protein
M_US71_EuGene_00012121	GH15	Glycoside Hydrolase Family 15 protein
M_US71_EuGene_00012151	GH37	Glycoside Hydrolase Family 37 protein
M_US71_EuGene_00012221	AA8	Iron reductase domain protein
M_US71_EuGene_00012341	GH18	Glycoside Hydrolase Family 18 protein
M_US71_EuGene_00012971	CE12	Carbohydrate Esterase Family 12 protein
M_US71_EuGene_00013031	GT2	Glycosyltransferase Family 2 protein
M_US71_EuGene_00013221	GH2	Glycoside Hydrolase Family 2 protein
M_US71_EuGene_00013531	GH3	Glycoside Hydrolase Family 3 protein
M_US71_EuGene_00013761	GH2	Glycoside Hydrolase Family 2 protein
M_US71_EuGene_00013831	GT1	Glycosyltransferase Family 1 protein
M_US71_EuGene_00014041	GH28	Glycoside Hydrolase Family 28 protein
M_US71_EuGene_00014171	GH43	Glycoside Hydrolase Family 43 protein
M_US71_EuGene_00014301	GT1	Glycosyltransferase Family 1 protein
M_US71_EuGene_00015621	GH1	Glycoside Hydrolase Family 1 protein
M_US71_EuGene_00016551	GT66	Glycosyltransferase Family 66 protein
M_US71_EuGene_00016941	CE4	Carbohydrate Esterase Family 4 protein
M_US71_EuGene_00017291	GH27	Glycoside Hydrolase Family 27 protein
M_US71_EuGene_00018011	CBM50-CBM50-CBM50-CBM50	Carbohydrate-Binding Module Family 50 protein
M_US71_EuGene_00018191	GT17	Glycosyltransferase Family 17 protein
M_US71_EuGene_00018221	GT15	Glycosyltransferase Family 15 protein
M_US71_EuGene_00018651	GT39	Glycosyltransferase Family 39 protein
M_US71_EuGene_00018961	GH43-CBM66	Glycoside Hydrolase Family 43 / Carbohydrate-Binding Module Family 66 protein
M_US71_EuGene_00019291	GH47	Glycoside Hydrolase Family 47 protein
M_US71_EuGene_00019981	GT33	Glycosyltransferase Family 33 protein
M_US71_EuGene_00020151	AA3_2	GMC oxidoreductase
M_US71_EuGene_00020181	CE3	Carbohydrate Esterase Family 3 protein
M_US71_EuGene_00020201	GH16	Glycoside Hydrolase Family 16 protein
M_US71_EuGene_00020541	GH81	Glycoside Hydrolase Family 81 protein
M_US71_EuGene_00020621	GH47	Glycoside Hydrolase Family 47 protein
M_US71_EuGene_00020721	CBM48	Carbohydrate-Binding Module Family 48 protein
M_US71_EuGene_00021091	GH76	Glycoside Hydrolase Family 76 protein
M_US71_EuGene_00021921	GH47	Glycoside Hydrolase Family 47 protein
M_US71_EuGene_00021951	GH5_12	Glycoside Hydrolase Family 5 protein
M_US71_EuGene_00022131	GT48	Glycosyltransferase Family 48 protein
M_US71_EuGene_00022151	GH17	Glycoside Hydrolase Family 17 protein
M_US71_EuGene_00022571	GT31	Glycosyltransferase Family 31 protein
M_US71_EuGene_00023201	AA3_2	GMC oxidoreductase
M_US71_EuGene_00023591	GT90	Glycosyltransferase Family 90 protein
M_US71_EuGene_00023731	CE5	Carbohydrate Esterase Family 5 protein
M_US71_EuGene_00023951	GH55	Glycoside Hydrolase Family 55 protein
M_US71_EuGene_00024171	GH92	Glycoside Hydrolase Family 92 protein
M_US71_EuGene_00024181	GH125	Glycoside Hydrolase Family 125 protein
M_US71_EuGene_00024511	GH12	Glycoside Hydrolase Family 12 protein
M_US71_EuGene_00024681	GH47	Glycoside Hydrolase Family 47 protein
M_US71_EuGene_00024761	GH55	Glycoside Hydrolase Family 55 protein
M_US71_EuGene_00025001	GT76	Glycosyltransferase Family 76 protein
M_US71_EuGene_00025101	GH31	Glycoside Hydrolase Family 31 protein
M_US71_EuGene_00025211	GH3	Glycoside Hydrolase Family 3 protein
M_US71_EuGene_00025221	GH3	Glycoside Hydrolase Family 3 protein
M_US71_EuGene_00025231	CE9	Carbohydrate Esterase Family 9 protein
M_US71_EuGene_00025261	CE8	Carbohydrate Esterase Family 8 protein
M_US71_EuGene_00025751	GH2	Glycoside Hydrolase Family 2 protein
M_US71_EuGene_00025761	GH74	Glycoside Hydrolase Family 74 protein
M_US71_EuGene_00025791	GH36	Glycoside Hydrolase Family 36 protein
M_US71_EuGene_00025841	AA12	Auxilliary Activities Family 12 protein
M_US71_EuGene_00025891	GH43-CBM35	Glycoside Hydrolase Family 43 / Carbohydrate-Binding Module Family 35 protein
M_US71_EuGene_00025931	GH43	Glycoside Hydrolase Family 43 protein
M_US71_EuGene_00026101	GT69	Glycosyltransferase Family 69 protein
M_US71_EuGene_00026111	GH55	Glycoside Hydrolase Family 55 protein
M_US71_EuGene_00026141	AA1	Multicopper oxidase
M_US71_EuGene_00026371	GH5_24	Glycoside Hydrolase Family 5 protein
M_US71_EuGene_00026651	GH132	Glycoside Hydrolase Family 132 protein
M_US71_EuGene_00027661	AA1	Multicopper oxidase
M_US71_EuGene_00028191	GH64	Glycoside Hydrolase Family 64 protein
M_US71_EuGene_00028881	GH47	Glycoside Hydrolase Family 47 protein
M_US71_EuGene_00028931	GH29	Glycoside Hydrolase Family 29 protein
M_US71_EuGene_00029181	GH92	Glycoside Hydrolase Family 92 protein
M_US71_EuGene_00029301	AA1_3	Laccase-like multicopper oxidase
M_US71_EuGene_00029561	GH55	Glycoside Hydrolase Family 55 protein
M_US71_EuGene_00029831	GH13_40	Glycoside Hydrolase Family 13 protein
M_US71_EuGene_00029841	CBM18-CBM18	Carbohydrate-Binding Module Family 18 protein
M_US71_EuGene_00030131	GH3	Glycoside Hydrolase Family 3 protein
M_US71_EuGene_00030251	AA2	Class II peroxidase
M_US71_EuGene_00030261	AA5_2	Galactose oxidase
M_US71_EuGene_00030521	GH3	Glycoside Hydrolase Family 3 protein
M_US71_EuGene_00030591	GH18	Glycoside Hydrolase Family 18 protein
M_US71_EuGene_00030701	CE4	Carbohydrate Esterase Family 4 protein
M_US71_EuGene_00030861	GT90	Glycosyltransferase Family 90 protein
M_US71_EuGene_00031321	GT35	Glycosyltransferase Family 35 protein
M_US71_EuGene_00031521	GT2	Glycosyltransferase Family 2 protein
M_US71_EuGene_00031941	PL20	Polysaccharide Lyase Family 20 protein
M_US71_EuGene_00032111	GH132	Glycoside Hydrolase Family 132 protein
M_US71_EuGene_00033231	AA5_1	Copper radical oxidase
M_US71_EuGene_00034171	AA6	Benzoquinone reductase
M_US71_EuGene_00034481	GH10	Glycoside Hydrolase Family 10 protein
M_US71_EuGene_00034901	CBM50	Carbohydrate-Binding Module Family 50 protein
M_US71_EuGene_00035451	AA3_2	GMC oxidoreductase
M_US71_EuGene_00035461	AA3_2	GMC oxidoreductase
M_US71_EuGene_00035661	GT69	Glycosyltransferase Family 69 protein
M_US71_EuGene_00035701	GH3	Glycoside Hydrolase Family 3 protein
M_US71_EuGene_00035951	GH76	Glycoside Hydrolase Family 76 protein
M_US71_EuGene_00036111	CE1	Carbohydrate Esterase Family 1 protein
M_US71_EuGene_00036121	GH93	Glycoside Hydrolase Family 93 protein
M_US71_EuGene_00036191	GH3	Glycoside Hydrolase Family 3 protein
M_US71_EuGene_00036281	GH51	Glycoside Hydrolase Family 51 protein
M_US71_EuGene_00036721	GT61	Glycosyltransferase Family 61 protein
M_US71_EuGene_00036741	GH18	Glycoside Hydrolase Family 18 protein
M_US71_EuGene_00036771	GH79	Glycoside Hydrolase Family 79 protein
M_US71_EuGene_00036881	AA9	Lytic polysaccharide monooxygenase (formerly GH61)
M_US71_EuGene_00037491	AA8	Iron reductase domain protein
M_US71_EuGene_00037531	GH3	Glycoside Hydrolase Family 3 protein
M_US71_EuGene_00037591	AA1_3	Laccase-like multicopper oxidase
M_US71_EuGene_00037671	GH20	Glycoside Hydrolase Family 20 protein
M_US71_EuGene_00038331	GT15	Glycosyltransferase Family 15 protein
M_US71_EuGene_00039491	GT62	Glycosyltransferase Family 62 protein
M_US71_EuGene_00039721	GH76	Glycoside Hydrolase Family 76 protein
M_US71_EuGene_00040251	GH92	Glycoside Hydrolase Family 92 protein
M_US71_EuGene_00040441	GT34	Glycosyltransferase Family 34 protein
M_US71_EuGene_00040791	GT39	Glycosyltransferase Family 39 protein
M_US71_EuGene_00040801	GT39	Glycosyltransferase Family 39 protein
M_US71_EuGene_00041091	GT25	Glycosyltransferase Family 25 protein
M_US71_EuGene_00041191	AA1_2	Ferroxidase
M_US71_EuGene_00041301	GT69	Glycosyltransferase Family 69 protein
M_US71_EuGene_00041861	GT1	Glycosyltransferase Family 1 protein
M_US71_EuGene_00042071	GT3	Glycosyltransferase Family 3 protein
M_US71_EuGene_00042121	CE1	Carbohydrate Esterase Family 1 protein
M_US71_EuGene_00042181	AA9	Lytic polysaccharide monooxygenase (formerly GH61)
M_US71_EuGene_00042271	GH16	Glycoside Hydrolase Family 16 protein
M_US71_EuGene_00042611	GH72	Glycoside Hydrolase Family 72 protein
M_US71_EuGene_00042801	GH105	Glycoside Hydrolase Family 105 protein
M_US71_EuGene_00042861	CE5	Carbohydrate Esterase Family 5 protein
M_US71_EuGene_00043551	GH3	Glycoside Hydrolase Family 3 protein
M_US71_EuGene_00043691	CE16	Carbohydrate Esterase Family 16 protein
M_US71_EuGene_00043951	CE4	Carbohydrate Esterase Family 4 protein
M_US71_EuGene_00044251	GT2	Glycosyltransferase Family 2 protein
M_US71_EuGene_00044421	GH125	Glycoside Hydrolase Family 125 protein
M_US71_EuGene_00044891	GT8	Glycosyltransferase Family 8 protein
M_US71_EuGene_00045081	GH18	Glycoside Hydrolase Family 18 protein
M_US71_EuGene_00045251	AA9-CBM1	Lytic polysaccharide monooxygenase (formerly GH61) / Carbohydrate-Binding Module Family 1 protein
M_US71_EuGene_00046021	GT59	Glycosyltransferase Family 59 protein
M_US71_EuGene_00046301	CE1	Carbohydrate Esterase Family 1 protein
M_US71_EuGene_00046701	GT4	Glycosyltransferase Family 4 protein
M_US71_EuGene_00046761	GT1	Glycosyltransferase Family 1 protein
M_US71_EuGene_00047381	GT4	Glycosyltransferase Family 4 protein
M_US71_EuGene_00047541	AA2	Class II peroxidase
M_US71_EuGene_00047711	GT20	Glycosyltransferase Family 20 protein
M_US71_EuGene_00047861	GH43-CBM35	Glycoside Hydrolase Family 43 / Carbohydrate-Binding Module Family 35 protein
M_US71_EuGene_00048331	CE5	Carbohydrate Esterase Family 5 protein
M_US71_EuGene_00048491	GH16	Glycoside Hydrolase Family 16 protein
M_US71_EuGene_00048501	GH16	Glycoside Hydrolase Family 16 protein
M_US71_EuGene_00048701	GH16	Glycoside Hydrolase Family 16 protein
M_US71_EuGene_00049591	GT90	Glycosyltransferase Family 90 protein
M_US71_EuGene_00049731	AA3_2	GMC oxidoreductase
M_US71_EuGene_00051011	GH13_1	Glycoside Hydrolase Family 13 protein
M_US71_EuGene_00051291	GH76	Glycoside Hydrolase Family 76 protein
M_US71_EuGene_00051381	GT69	Glycosyltransferase Family 69 protein
M_US71_EuGene_00052141	GT32	Glycosyltransferase Family 32 protein
M_US71_EuGene_00052411	AA1_3	Laccase-like multicopper oxidase
M_US71_EuGene_00052831	GH43	Glycoside Hydrolase Family 43 protein
M_US71_EuGene_00053431	GT39	Glycosyltransferase Family 39 protein
M_US71_EuGene_00054141	EXPN	Distantly related to plant expansins
M_US71_EuGene_00054151	GH18-CBM18	Glycoside Hydrolase Family 18 / Carbohydrate-Binding Module Family 18 protein
M_US71_EuGene_00054161	GH11	Glycoside Hydrolase Family 11 protein
M_US71_EuGene_00054711	GH94	Glycoside Hydrolase Family 94 protein
M_US71_EuGene_00055221	GH5_9	Glycoside Hydrolase Family 5 protein
M_US71_EuGene_00055461	GH16	Glycoside Hydrolase Family 16 protein
M_US71_EuGene_00056101	GH131	Glycoside Hydrolase Family 131 protein
M_US71_EuGene_00056551	GH5_11	Glycoside Hydrolase Family 5 protein
M_US71_EuGene_00056681	GT22	Glycosyltransferase Family 22 protein
M_US71_EuGene_00058001	GT90	Glycosyltransferase Family 90 protein
M_US71_EuGene_00058531	GH16-CBM18-CBM18-CBM18	Glycoside Hydrolase Family 16 / Carbohydrate-Binding Module Family 18 protein
M_US71_EuGene_00058621	EXPN	Distantly related to plant expansins
M_US71_EuGene_00058631	GH5_16	Glycoside Hydrolase Family 5 protein
M_US71_EuGene_00058911	GH17	Glycoside Hydrolase Family 17 protein
M_US71_EuGene_00058971	CE4-CBM18-CBM18	Carbohydrate Esterase Family 4 / Carbohydrate-Binding Module Family 18 protein
M_US71_EuGene_00059081	AA2_cyt	Cytochrome c peroxidase
M_US71_EuGene_00060291	AA9	Lytic polysaccharide monooxygenase (formerly GH61)
M_US71_EuGene_00060371	GH32	Glycoside Hydrolase Family 32 protein
M_US71_EuGene_00060971	GH7	Glycoside Hydrolase Family 7 protein
M_US71_EuGene_00061631	GH72	Glycoside Hydrolase Family 72 protein
M_US71_EuGene_00062181	CBM18-CBM18-CBM18	Carbohydrate-Binding Module Family 18 protein
M_US71_EuGene_00062251	GH72-CBM43	Glycoside Hydrolase Family 72 / Carbohydrate-Binding Module Family 43 protein
M_US71_EuGene_00062311	GH29	Glycoside Hydrolase Family 29 protein
M_US71_EuGene_00062651	GH18	Glycoside Hydrolase Family 18 protein
M_US71_EuGene_00062701	GH92	Glycoside Hydrolase Family 92 protein
M_US71_EuGene_00062831	CE3	Carbohydrate Esterase Family 3 protein
M_US71_EuGene_00063161	GH16	Glycoside Hydrolase Family 16 protein
M_US71_EuGene_00063251	CBM50	Carbohydrate-Binding Module Family 50 protein
M_US71_EuGene_00063471	GH13_5	Glycoside Hydrolase Family 13 protein
M_US71_EuGene_00063611	AA9-CBM1	Lytic polysaccharide monooxygenase (formerly GH61) / Carbohydrate-Binding Module Family 1 protein
M_US71_EuGene_00063631	GH38	Glycoside Hydrolase Family 38 protein
M_US71_EuGene_00063841	GH29	Glycoside Hydrolase Family 29 protein
M_US71_EuGene_00064421	GH72	Glycoside Hydrolase Family 72 protein
M_US71_EuGene_00064701	CBM48-GH13_8	Carbohydrate-Binding Module Family 48 / Glycoside Hydrolase Family 13 protein
M_US71_EuGene_00065401	CE15	Carbohydrate Esterase Family 15 protein
M_US71_EuGene_00065721	AA9	Lytic polysaccharide monooxygenase (formerly GH61)
M_US71_EuGene_00065841	AA8	Iron reductase domain protein
M_US71_EuGene_00065991	AA3_2	GMC oxidoreductase
M_US71_EuGene_00066131	AA1	Multicopper oxidase
M_US71_EuGene_00066341	GH12	Glycoside Hydrolase Family 12 protein
M_US71_EuGene_00066511	CE2	Carbohydrate Esterase Family 2 protein
M_US71_EuGene_00066921	GH128	Glycoside Hydrolase Family 128 protein
M_US71_EuGene_00067001	GH3	Glycoside Hydrolase Family 3 protein
M_US71_EuGene_00068011	GH76	Glycoside Hydrolase Family 76 protein
M_US71_EuGene_00068501	GT1	Glycosyltransferase Family 1 protein
M_US71_EuGene_00069161	GT71	Glycosyltransferase Family 71 protein
M_US71_EuGene_00069611	AA8	Iron reductase domain protein
M_US71_EuGene_00069771	GH16	Glycoside Hydrolase Family 16 protein
M_US71_EuGene_00069781	GH16	Glycoside Hydrolase Family 16 protein
M_US71_EuGene_00070291	GH7	Glycoside Hydrolase Family 7 protein
M_US71_EuGene_00070521	GH131	Glycoside Hydrolase Family 131 protein
M_US71_EuGene_00070641	GH7	Glycoside Hydrolase Family 7 protein
M_US71_EuGene_00070751	GH128	Glycoside Hydrolase Family 128 protein
M_US71_EuGene_00070761	GH5_7	Glycoside Hydrolase Family 5 protein
M_US71_EuGene_00070861	GH3	Glycoside Hydrolase Family 3 protein
M_US71_EuGene_00071051	GH64	Glycoside Hydrolase Family 64 protein
M_US71_EuGene_00071281	CE5	Carbohydrate Esterase Family 5 protein
M_US71_EuGene_00071731	CBM50-CBM50-CBM50	Carbohydrate-Binding Module Family 50 protein
M_US71_EuGene_00071751	CBM50-CBM50-CBM50-CBM18-GH18	Carbohydrate-Binding Module Family 50 / Carbohydrate-Binding Module Family 18 / Glycoside Hydrolase Family 18 protein
M_US71_EuGene_00072301	CE5	Carbohydrate Esterase Family 5 protein
M_US71_EuGene_00072741	GT25	Glycosyltransferase Family 25 protein
M_US71_EuGene_00072751	GT71	Glycosyltransferase Family 71 protein
M_US71_EuGene_00072861	CBM1-GH10	Carbohydrate-Binding Module Family 1 / Glycoside Hydrolase Family 10 protein
M_US71_EuGene_00073271	GT1	Glycosyltransferase Family 1 protein
M_US71_EuGene_00073491	AA9	Lytic polysaccharide monooxygenase (formerly GH61)
M_US71_EuGene_00073691	AA5_2	Galactose oxidase
M_US71_EuGene_00073721	AA3_2	GMC oxidoreductase
M_US71_EuGene_00073741	GH43	Glycoside Hydrolase Family 43 protein
M_US71_EuGene_00073931	GT4	Glycosyltransferase Family 4 protein
M_US71_EuGene_00074041	CE5	Carbohydrate Esterase Family 5 protein
M_US71_EuGene_00074471	GH18	Glycoside Hydrolase Family 18 protein
M_US71_EuGene_00074711	GH16	Glycoside Hydrolase Family 16 protein
M_US71_EuGene_00074821	GT25	Glycosyltransferase Family 25 protein
M_US71_EuGene_00074831	GH17	Glycoside Hydrolase Family 17 protein
M_US71_EuGene_00075531	GH17	Glycoside Hydrolase Family 17 protein
M_US71_EuGene_00075541	GH2	Glycoside Hydrolase Family 2 protein
M_US71_EuGene_00075851	AA9	Lytic polysaccharide monooxygenase (formerly GH61)
M_US71_EuGene_00075881	AA8-AA3_1	Iron reductase domain / Cellobiose dehydrogenase
M_US71_EuGene_00075911	AA2_cyt	Cytochrome c peroxidase
M_US71_EuGene_00076061	GH6	Glycoside Hydrolase Family 6 protein
M_US71_EuGene_00076481	GH38	Glycoside Hydrolase Family 38 protein
M_US71_EuGene_00076941	AA7	Glucooligosaccharide oxidase
M_US71_EuGene_00077101	CBM18-CBM18-CBM18-CBM18	Carbohydrate-Binding Module Family 18 protein
M_US71_EuGene_00077291	AA9	Lytic polysaccharide monooxygenase (formerly GH61)
M_US71_EuGene_00077541	GH5_16	Glycoside Hydrolase Family 5 protein
M_US71_EuGene_00077941	GH16	Glycoside Hydrolase Family 16 protein
M_US71_EuGene_00078101	GT71	Glycosyltransferase Family 71 protein
M_US71_EuGene_00078531	GH131	Glycoside Hydrolase Family 131 protein
M_US71_EuGene_00078591	AA1	Multicopper oxidase
M_US71_EuGene_00078791	AA2	Class II peroxidase
M_US71_EuGene_00079401	CBM50-CBM50	Carbohydrate-Binding Module Family 50 protein
M_US71_EuGene_00080131	GH16	Glycoside Hydrolase Family 16 protein
M_US71_EuGene_00080381	GT8	Glycosyltransferase Family 8 protein
M_US71_EuGene_00080761	GH43	Glycoside Hydrolase Family 43 protein
M_US71_EuGene_00081041	GH13_40	Glycoside Hydrolase Family 13 protein
M_US71_EuGene_00081121	EXPN-CBM63	Distantly related to plant expansins / Carbohydrate-Binding Module Family 63 protein
M_US71_EuGene_00081851	AA11	Lytic polysaccharide monooxygenase
M_US71_EuGene_00082081	AA3_1	Cellobiose dehydrogenase
M_US71_EuGene_00082471	GH43	Glycoside Hydrolase Family 43 protein
M_US71_EuGene_00082731	GT50	Glycosyltransferase Family 50 protein
M_US71_EuGene_00082761	CBM18	Carbohydrate-Binding Module Family 18 protein
M_US71_EuGene_00083711	GT57	Glycosyltransferase Family 57 protein
M_US71_EuGene_00084011	GT31	Glycosyltransferase Family 31 protein
M_US71_EuGene_00085181	GH7	Glycoside Hydrolase Family 7 protein
M_US71_EuGene_00085291	GH43-CBM42	Glycoside Hydrolase Family 43 / Carbohydrate-Binding Module Family 42 protein
M_US71_EuGene_00085811	GH47	Glycoside Hydrolase Family 47 protein
M_US71_EuGene_00085921	GT41	Glycosyltransferase Family 41 protein
M_US71_EuGene_00086311	CBM48	Carbohydrate-Binding Module Family 48 protein
M_US71_EuGene_00086921	CBM1	Carbohydrate-Binding Module Family 1 protein
M_US71_EuGene_00086941	GT1	Glycosyltransferase Family 1 protein
M_US71_EuGene_00086961	CE4	Carbohydrate Esterase Family 4 protein
M_US71_EuGene_00087081	CBM50-CBM50	Carbohydrate-Binding Module Family 50 protein
M_US71_EuGene_00087571	GH3	Glycoside Hydrolase Family 3 protein
M_US71_EuGene_00088701	GH18-CBM18	Glycoside Hydrolase Family 18 / Carbohydrate-Binding Module Family 18 protein
M_US71_EuGene_00088721	GH36	Glycoside Hydrolase Family 36 protein
M_US71_EuGene_00088791	CE16	Carbohydrate Esterase Family 16 protein
M_US71_EuGene_00089071	GT4	Glycosyltransferase Family 4 protein
M_US71_EuGene_00089371	GT62	Glycosyltransferase Family 62 protein
M_US71_EuGene_00089431	GH125	Glycoside Hydrolase Family 125 protein
M_US71_EuGene_00089441	GH16	Glycoside Hydrolase Family 16 protein
M_US71_EuGene_00089451	GT34	Glycosyltransferase Family 34 protein
M_US71_EuGene_00089461	GT32	Glycosyltransferase Family 32 protein
M_US71_EuGene_00090111	CE3	Carbohydrate Esterase Family 3 protein
M_US71_EuGene_00090681	GT22	Glycosyltransferase Family 22 protein
M_US71_EuGene_00090831	GH20	Glycoside Hydrolase Family 20 protein
M_US71_EuGene_00091321	GT2	Glycosyltransferase Family 2 protein
M_US71_EuGene_00091561	GH31	Glycoside Hydrolase Family 31 protein
M_US71_EuGene_00091661	CE12	Carbohydrate Esterase Family 12 protein
M_US71_EuGene_00091681	GT21	Glycosyltransferase Family 21 protein
M_US71_EuGene_00092061	CBM52	Carbohydrate-Binding Module Family 52 protein
M_US71_EuGene_00092251	GH78	Glycoside Hydrolase Family 78 protein
M_US71_EuGene_00093311	AA8-AA3_1-CBM1	Iron reductase domain / Cellobiose dehydrogenase / Carbohydrate-Binding Module Family 1 protein
M_US71_EuGene_00094031	GH15-CBM20	Glycoside Hydrolase Family 15 / Carbohydrate-Binding Module Family 20 protein
M_US71_EuGene_00094561	GT15	Glycosyltransferase Family 15 protein
M_US71_EuGene_00094621	CE5	Carbohydrate Esterase Family 5 protein
M_US71_EuGene_00094631	GH51	Glycoside Hydrolase Family 51 protein
M_US71_EuGene_00095991	GT25	Glycosyltransferase Family 25 protein
M_US71_EuGene_00096431	CBM18-CBM18-CBM18	Carbohydrate-Binding Module Family 18 protein
M_US71_EuGene_00096611	AA3_3	Alcohol oxidase
M_US71_EuGene_00096641	GH30_3	Glycoside Hydrolase Family 30 protein
M_US71_EuGene_00096721	GT25	Glycosyltransferase Family 25 protein
M_US71_EuGene_00096981	GH31	Glycoside Hydrolase Family 31 protein
M_US71_EuGene_00097581	GT90	Glycosyltransferase Family 90 protein
M_US71_EuGene_00097641	GT31	Glycosyltransferase Family 31 protein
M_US71_EuGene_00097861	GT1	Glycosyltransferase Family 1 protein
M_US71_EuGene_00097961	GH7	Glycoside Hydrolase Family 7 protein
M_US71_EuGene_00098191	GH32	Glycoside Hydrolase Family 32 protein
M_US71_EuGene_00098271	GH5_22	Glycoside Hydrolase Family 5 protein
M_US71_EuGene_00098661	GH10	Glycoside Hydrolase Family 10 protein
M_US71_EuGene_00099061	GH6	Glycoside Hydrolase Family 6 protein
M_US71_EuGene_00099931	GH28	Glycoside Hydrolase Family 28 protein
M_US71_EuGene_00100141	CBM18-CBM18-CBM18	Carbohydrate-Binding Module Family 18 protein
M_US71_EuGene_00100201	GT1	Glycosyltransferase Family 1 protein
M_US71_EuGene_00100471	CBM18	Carbohydrate-Binding Module Family 18 protein
M_US71_EuGene_00100581	AA9	Lytic polysaccharide monooxygenase (formerly GH61)
M_US71_EuGene_00100611	GH3	Glycoside Hydrolase Family 3 protein
M_US71_EuGene_00100741	GH67	Glycoside Hydrolase Family 67 protein
M_US71_EuGene_00101191	GT2	Glycosyltransferase Family 2 protein
M_US71_EuGene_00101371	GT20	Glycosyltransferase Family 20 protein
M_US71_EuGene_00101381	CE5	Carbohydrate Esterase Family 5 protein
M_US71_EuGene_00101621	GH115	Glycoside Hydrolase Family 115 protein
M_US71_EuGene_00102031	GH5_16	Glycoside Hydrolase Family 5 protein
M_US71_EuGene_00102191	GT32	Glycosyltransferase Family 32 protein
M_US71_EuGene_00102511	CBM18-CBM18	Carbohydrate-Binding Module Family 18 protein
M_US71_EuGene_00102731	GH114	Glycoside Hydrolase Family 114 protein
M_US71_EuGene_00103001	GH10	Glycoside Hydrolase Family 10 protein
M_US71_EuGene_00103131	GH43	Glycoside Hydrolase Family 43 protein
M_US71_EuGene_00103251	GH81	Glycoside Hydrolase Family 81 protein
M_US71_EuGene_00103421	GT71	Glycosyltransferase Family 71 protein
M_US71_EuGene_00103901	GH125	Glycoside Hydrolase Family 125 protein
M_US71_EuGene_00104021	GH11	Glycoside Hydrolase Family 11 protein
M_US71_EuGene_00104711	GH31	Glycoside Hydrolase Family 31 protein
M_US71_EuGene_00104871	GH1	Glycoside Hydrolase Family 1 protein
M_US71_EuGene_00104951	GH16	Glycoside Hydrolase Family 16 protein
M_US71_EuGene_00105011	GH53	Glycoside Hydrolase Family 53 protein
M_US71_EuGene_00105031	GH53	Glycoside Hydrolase Family 53 protein
M_US71_EuGene_00105111	GH63	Glycoside Hydrolase Family 63 protein
M_US71_EuGene_00105161	CBM18-CBM18-CBM18-AA7	Carbohydrate-Binding Module Family 18 / Glucooligosaccharide oxidase
M_US71_EuGene_00105241	AA9	Lytic polysaccharide monooxygenase (formerly GH61)
M_US71_EuGene_00105791	GH17	Glycoside Hydrolase Family 17 protein
M_US71_EuGene_00106351	CE1	Carbohydrate Esterase Family 1 protein
M_US71_EuGene_00106391	GH75	Glycoside Hydrolase Family 75 protein
M_US71_EuGene_00106431	CBM21	Carbohydrate-Binding Module Family 21 protein
M_US71_EuGene_00106541	GH47	Glycoside Hydrolase Family 47 protein
M_US71_EuGene_00106671	CE12	Carbohydrate Esterase Family 12 protein
M_US71_EuGene_00106791	GH76	Glycoside Hydrolase Family 76 protein
M_US71_EuGene_00106831	AA9	Lytic polysaccharide monooxygenase (formerly GH61)
M_US71_EuGene_00106901	AA3_2	GMC oxidoreductase
M_US71_EuGene_00106981	AA9	Lytic polysaccharide monooxygenase (formerly GH61)
M_US71_EuGene_00107021	CBM50-CBM50	Carbohydrate-Binding Module Family 50 protein
M_US71_EuGene_00107051	AA3_1	Cellobiose dehydrogenase
M_US71_EuGene_00107081	PL1_10	Polysaccharide Lyase Family 1 protein
M_US71_EuGene_00107151	GH43	Glycoside Hydrolase Family 43 protein
M_US71_EuGene_00107161	GH27	Glycoside Hydrolase Family 27 protein
M_US71_EuGene_00107171	CBM1-CE1	Carbohydrate-Binding Module Family 1 / Carbohydrate Esterase Family 1 protein
M_US71_EuGene_00107211	AA9	Lytic polysaccharide monooxygenase (formerly GH61)
M_US71_EuGene_00107291	GH55	Glycoside Hydrolase Family 55 protein
M_US71_EuGene_00107471	GH2	Glycoside Hydrolase Family 2 protein
M_US71_EuGene_00107861	CE1-CBM1	Carbohydrate Esterase Family 1 / Carbohydrate-Binding Module Family 1 protein
M_US71_EuGene_00107941	GH3	Glycoside Hydrolase Family 3 protein
M_US71_EuGene_00108801	GH7	Glycoside Hydrolase Family 7 protein
M_US71_EuGene_00108961	CE3	Carbohydrate Esterase Family 3 protein
M_US71_EuGene_00109131	GT32	Glycosyltransferase Family 32 protein
M_US71_EuGene_00109291	GH16	Glycoside Hydrolase Family 16 protein
M_US71_EuGene_00109561	CE3	Carbohydrate Esterase Family 3 protein
M_US71_EuGene_00109571	CE3	Carbohydrate Esterase Family 3 protein
M_US71_EuGene_00109681	GT15	Glycosyltransferase Family 15 protein
M_US71_EuGene_00109871	GT20	Glycosyltransferase Family 20 protein
M_US71_EuGene_00109951	GH32	Glycoside Hydrolase Family 32 protein
M_US71_EuGene_00110361	GH18	Glycoside Hydrolase Family 18 protein
M_US71_EuGene_00110641	AA3_2	GMC oxidoreductase
M_US71_EuGene_00110791	GH11	Glycoside Hydrolase Family 11 protein
M_US71_EuGene_00110951	GH5_22	Glycoside Hydrolase Family 5 protein
M_US71_EuGene_00111011	AA9	Lytic polysaccharide monooxygenase (formerly GH61)
M_US71_EuGene_00111211	AA3_2	GMC oxidoreductase
M_US71_EuGene_00111601	GH92	Glycoside Hydrolase Family 92 protein
M_US71_EuGene_00111651	GH18	Glycoside Hydrolase Family 18 protein
M_US71_EuGene_00111671	GH47	Glycoside Hydrolase Family 47 protein
M_US71_EuGene_00111721	AA3_2	GMC oxidoreductase
M_US71_EuGene_00111801	AA8	Iron reductase domain protein
M_US71_EuGene_00111921	GH13_25-GH133	Glycoside Hydrolase Family 13 / Glycoside Hydrolase Family 133 protein
M_US71_EuGene_00112101	GH95	Glycoside Hydrolase Family 95 protein
M_US71_EuGene_00112181	GH29	Glycoside Hydrolase Family 29 protein
M_US71_EuGene_00112221	GH13_1-CBM20	Glycoside Hydrolase Family 13 / Carbohydrate-Binding Module Family 20 protein
M_US71_EuGene_00112231	AA13-CBM20	Auxilliary Activities Family 13 / Carbohydrate-Binding Module Family 20 protein
M_US71_EuGene_00112451	GH13_5	Glycoside Hydrolase Family 13 protein
M_US71_EuGene_00112491	GH3	Glycoside Hydrolase Family 3 protein
M_US71_EuGene_00112501	CBM18-CE4-CBM18-CBM18	Carbohydrate-Binding Module Family 18 / Carbohydrate Esterase Family 4 protein
M_US71_EuGene_00112561	CE8	Carbohydrate Esterase Family 8 protein
M_US71_EuGene_00112571	GH28	Glycoside Hydrolase Family 28 protein
M_US71_EuGene_00112621	AA1_3	Laccase-like multicopper oxidase
M_US71_EuGene_00113021	PL1_7	Polysaccharide Lyase Family 1 protein
M_US71_EuGene_00113541	GH3	Glycoside Hydrolase Family 3 protein
M_US71_EuGene_00114021	GT57	Glycosyltransferase Family 57 protein
M_US71_EuGene_00114231	AA1	Multicopper oxidase
M_US71_EuGene_00114401	CBM50-CBM50-CBM50	Carbohydrate-Binding Module Family 50 protein
M_US71_EuGene_00114511	GH27-CBM35	Glycoside Hydrolase Family 27 / Carbohydrate-Binding Module Family 35 protein
M_US71_EuGene_00114571	GH88	Glycoside Hydrolase Family 88 protein
M_US71_EuGene_00114831	CBM18	Carbohydrate-Binding Module Family 18 protein
M_US71_EuGene_00114841	CBM18-CBM18	Carbohydrate-Binding Module Family 18 protein
M_US71_EuGene_00115651	GT22	Glycosyltransferase Family 22 protein
M_US71_EuGene_00116011	AA9	Lytic polysaccharide monooxygenase (formerly GH61)
M_US71_EuGene_00116361	AA3_2	GMC oxidoreductase
M_US71_EuGene_00116661	GH92	Glycoside Hydrolase Family 92 protein
M_US71_EuGene_00116891	AA9	Lytic polysaccharide monooxygenase (formerly GH61)
M_US71_EuGene_00116931	GH3	Glycoside Hydrolase Family 3 protein
M_US71_EuGene_00117231	GT32	Glycosyltransferase Family 32 protein
M_US71_EuGene_00117271	GT2	Glycosyltransferase Family 2 protein
M_US71_EuGene_00117591	GH18-CBM1	Glycoside Hydrolase Family 18 / Carbohydrate-Binding Module Family 1 protein
M_US71_EuGene_00118141	CE5	Carbohydrate Esterase Family 5 protein
M_US71_EuGene_00118231	GH55	Glycoside Hydrolase Family 55 protein
M_US71_EuGene_00118321	CE5	Carbohydrate Esterase Family 5 protein
M_US71_EuGene_00118471	GH51	Glycoside Hydrolase Family 51 protein
M_US71_EuGene_00118591	CE5	Carbohydrate Esterase Family 5 protein
M_US71_EuGene_00118601	GT71	Glycosyltransferase Family 71 protein
M_US71_EuGene_00118661	AA1_3	Laccase-like multicopper oxidase
M_US71_EuGene_00118681	CE1	Carbohydrate Esterase Family 1 protein
M_US71_EuGene_00118751	GH32	Glycoside Hydrolase Family 32 protein
M_US71_EuGene_00119091	GT32	Glycosyltransferase Family 32 protein
M_US71_EuGene_00119391	CBM1-CBM1-CBM1-CBM1	Carbohydrate-Binding Module Family 1 protein
M_US71_EuGene_00119451	AA9	Lytic polysaccharide monooxygenase (formerly GH61)
M_US71_EuGene_00119521	GH115	Glycoside Hydrolase Family 115 protein
M_US71_EuGene_00119581	GT58	Glycosyltransferase Family 58 protein
M_US71_EuGene_00119961	AA1_3	Laccase-like multicopper oxidase
M_US71_EuGene_00120021	GH10-CBM1	Glycoside Hydrolase Family 10 / Carbohydrate-Binding Module Family 1 protein
M_US71_EuGene_00120201	AA8	Iron reductase domain protein
M_US71_EuGene_00120221	GH55	Glycoside Hydrolase Family 55 protein
M_US71_EuGene_00120291	GH11	Glycoside Hydrolase Family 11 protein
M_US71_EuGene_00120551	GT61	Glycosyltransferase Family 61 protein
M_US71_EuGene_00120711	GH10	Glycoside Hydrolase Family 10 protein
M_US71_EuGene_00120941	GT1	Glycosyltransferase Family 1 protein
M_US71_EuGene_00121081	GH12	Glycoside Hydrolase Family 12 protein
M_US71_EuGene_00121091	CBM1	Carbohydrate-Binding Module Family 1 protein
M_US71_EuGene_00121751	GH72-CBM43	Glycoside Hydrolase Family 72 / Carbohydrate-Binding Module Family 43 protein
M_US71_EuGene_00121901	CE4	Carbohydrate Esterase Family 4 protein
M_US71_EuGene_00121951	AA9-CBM1	Lytic polysaccharide monooxygenase (formerly GH61) / Carbohydrate-Binding Module Family 1 protein
M_US71_EuGene_00121991	GT1	Glycosyltransferase Family 1 protein
M_US71_EuGene_00122021	AA1_2	Ferroxidase
M_US71_EuGene_00122451	GH31	Glycoside Hydrolase Family 31 protein
M_US71_EuGene_00122501	GH39	Glycoside Hydrolase Family 39 protein
M_US71_EuGene_00122541	GH28	Glycoside Hydrolase Family 28 protein
M_US71_EuGene_00122841	GH2	Glycoside Hydrolase Family 2 protein
M_US71_EuGene_00123281	GH62-CBM1	Glycoside Hydrolase Family 62 / Carbohydrate-Binding Module Family 1 protein
M_US71_EuGene_00123291	GT25	Glycosyltransferase Family 25 protein
M_US71_EuGene_00123311	GH71	Glycoside Hydrolase Family 71 protein
M_US71_EuGene_00123341	AA5_2	Galactose oxidase
M_US71_EuGene_00123441	GH65-CBM32	Glycoside Hydrolase Family 65 / Carbohydrate-Binding Module Family 32 protein
M_US71_EuGene_00123641	GT55	Glycosyltransferase Family 55 protein
M_US71_EuGene_00123711	GH6	Glycoside Hydrolase Family 6 protein
M_US71_EuGene_00123721	CBM1-GH6	Carbohydrate-Binding Module Family 1 / Glycoside Hydrolase Family 6 protein
M_US71_EuGene_00123881	GH18	Glycoside Hydrolase Family 18 protein
M_US71_EuGene_00124251	GT1	Glycosyltransferase Family 1 protein
M_US71_EuGene_00124301	CE4	Carbohydrate Esterase Family 4 protein
M_US71_EuGene_00124581	GH13_22-GT5	Glycoside Hydrolase Family 13 / Glycosyltransferase Family 5 protein
M_US71_EuGene_00124611	GH13_5	Glycoside Hydrolase Family 13 protein
M_US71_EuGene_00124841	AA11	Lytic polysaccharide monooxygenase
M_US71_EuGene_00124881	AA1	Multicopper oxidase
M_US71_EuGene_00124941	GT90	Glycosyltransferase Family 90 protein
M_US71_EuGene_00125431	AA3_3	Alcohol oxidase
M_US71_EuGene_00125771	GH3	Glycoside Hydrolase Family 3 protein
M_US71_EuGene_00126141	GH32	Glycoside Hydrolase Family 32 protein
M_US71_EuGene_00126241	CBM1-GH5_5	Carbohydrate-Binding Module Family 1 / Glycoside Hydrolase Family 5 protein
M_US71_EuGene_00126431	AA9-CBM1	Lytic polysaccharide monooxygenase (formerly GH61) / Carbohydrate-Binding Module Family 1 protein
M_US71_EuGene_00126451	GH78	Glycoside Hydrolase Family 78 protein
M_US71_EuGene_00126471	GH131	Glycoside Hydrolase Family 131 protein
M_US71_EuGene_00126581	CE5	Carbohydrate Esterase Family 5 protein
M_US71_EuGene_00126891	GH105	Glycoside Hydrolase Family 105 protein
M_US71_EuGene_00128151	GH43	Glycoside Hydrolase Family 43 protein
M_US71_EuGene_00128161	GH43	Glycoside Hydrolase Family 43 protein
M_US71_EuGene_00128461	AA3_2	GMC oxidoreductase
M_US71_EuGene_00128621	GH18	Glycoside Hydrolase Family 18 protein
M_US71_EuGene_00129201	GH131-CBM1	Glycoside Hydrolase Family 131 / Carbohydrate-Binding Module Family 1 protein
M_US71_EuGene_00129211	AA9-CBM1	Lytic polysaccharide monooxygenase (formerly GH61) / Carbohydrate-Binding Module Family 1 protein
M_US71_EuGene_00130141	GT61	Glycosyltransferase Family 61 protein
M_US71_EuGene_00130181	GT2	Glycosyltransferase Family 2 protein
M_US71_EuGene_00130191	GT31	Glycosyltransferase Family 31 protein
M_US71_EuGene_00130241	GH43-CBM6	Glycoside Hydrolase Family 43 / Carbohydrate-Binding Module Family 6 protein
M_US71_EuGene_00130361	GH105	Glycoside Hydrolase Family 105 protein
M_US71_EuGene_00130851	GH3	Glycoside Hydrolase Family 3 protein
M_US71_EuGene_00131191	GH2	Glycoside Hydrolase Family 2 protein
M_US71_EuGene_00131311	CE5	Carbohydrate Esterase Family 5 protein
M_US71_EuGene_00131331	GH43-GH43	Glycoside Hydrolase Family 43 protein
M_US71_EuGene_00131361	GH62	Glycoside Hydrolase Family 62 protein
M_US71_EuGene_00131431	CBM18-CBM18-CBM18-CBM18	Carbohydrate-Binding Module Family 18 protein
M_US71_EuGene_00131651	GT32	Glycosyltransferase Family 32 protein
M_US71_EuGene_00131691	GT32	Glycosyltransferase Family 32 protein
M_US71_EuGene_00131891	GH24	Glycoside Hydrolase Family 24 protein
M_US71_EuGene_00132451	AA12	Auxilliary Activities Family 12 protein
M_US71_EuGene_00132801	GH17	Glycoside Hydrolase Family 17 protein
M_US71_EuGene_00133031	AA3_1	Cellobiose dehydrogenase
M_US71_EuGene_00133131	GH33	Glycoside Hydrolase Family 33 protein
M_US71_EuGene_00133221	GH31	Glycoside Hydrolase Family 31 protein
M_US71_EuGene_00133581	CE5	Carbohydrate Esterase Family 5 protein
M_US71_EuGene_00134011	GH43	Glycoside Hydrolase Family 43 protein
M_US71_EuGene_00134041	GH43-CBM6-CBM1	Glycoside Hydrolase Family 43 / Carbohydrate-Binding Module Family 6 / Carbohydrate-Binding Module Family 1 protein
M_US71_EuGene_00134071	CE1	Carbohydrate Esterase Family 1 protein
M_US71_EuGene_00134211	AA3_2	GMC oxidoreductase
M_US71_EuGene_00134711	GH3	Glycoside Hydrolase Family 3 protein
M_US71_EuGene_00135631	GH32	Glycoside Hydrolase Family 32 protein
M_US71_EuGene_00135991	GH18	Glycoside Hydrolase Family 18 protein
M_US71_EuGene_00137161	GH128	Glycoside Hydrolase Family 128 protein
M_US71_EuGene_00137181	AA9-CBM1	Lytic polysaccharide monooxygenase (formerly GH61) / Carbohydrate-Binding Module Family 1 protein
M_US71_EuGene_00137881	GH11	Glycoside Hydrolase Family 11 protein
M_US71_EuGene_00138141	GH18	Glycoside Hydrolase Family 18 protein
M_US71_EuGene_00138621	GT25	Glycosyltransferase Family 25 protein
M_US71_EuGene_00138631	GH2	Glycoside Hydrolase Family 2 protein
M_US71_EuGene_00139351	AA1	Multicopper oxidase
M_US71_EuGene_00139361	AA1	Multicopper oxidase
M_US71_EuGene_00139431	AA1	Multicopper oxidase

## Sheet: CAZy-BR32
proteinId	description	defline
M_BR32_EuGene_00000531	GH47	Glycoside Hydrolase Family 47 protein
M_BR32_EuGene_00000541	GH47	Glycoside Hydrolase Family 47 protein
M_BR32_EuGene_00000851	GH43-CBM66	Glycoside Hydrolase Family 43 / Carbohydrate-Binding Module Family 66 protein
M_BR32_EuGene_00001151	GT39	Glycosyltransferase Family 39 protein
M_BR32_EuGene_00001581	GT15	Glycosyltransferase Family 15 protein
M_BR32_EuGene_00001621	GT17	Glycosyltransferase Family 17 protein
M_BR32_EuGene_00001801	CBM50-CBM50-CBM50-CBM50	Carbohydrate-Binding Module Family 50 protein
M_BR32_EuGene_00002581	GH27	Glycoside Hydrolase Family 27 protein
M_BR32_EuGene_00002951	CE4	Carbohydrate Esterase Family 4 protein
M_BR32_EuGene_00003351	GT66	Glycosyltransferase Family 66 protein
M_BR32_EuGene_00004301	GH1	Glycoside Hydrolase Family 1 protein
M_BR32_EuGene_00005691	GT1	Glycosyltransferase Family 1 protein
M_BR32_EuGene_00005831	GH43	Glycoside Hydrolase Family 43 protein
M_BR32_EuGene_00005971	GH28	Glycoside Hydrolase Family 28 protein
M_BR32_EuGene_00006211	GT1	Glycosyltransferase Family 1 protein
M_BR32_EuGene_00006291	GH2	Glycoside Hydrolase Family 2 protein
M_BR32_EuGene_00006561	GH3	Glycoside Hydrolase Family 3 protein
M_BR32_EuGene_00007011	GH2	Glycoside Hydrolase Family 2 protein
M_BR32_EuGene_00007191	GT2	Glycosyltransferase Family 2 protein
M_BR32_EuGene_00007251	CE12	Carbohydrate Esterase Family 12 protein
M_BR32_EuGene_00007941	GH18	Glycoside Hydrolase Family 18 protein
M_BR32_EuGene_00008051	AA8	Iron reductase domain protein
M_BR32_EuGene_00008141	GH37	Glycoside Hydrolase Family 37 protein
M_BR32_EuGene_00008171	GH15	Glycoside Hydrolase Family 15 protein
M_BR32_EuGene_00008801	GH47	Glycoside Hydrolase Family 47 protein
M_BR32_EuGene_00008961	GH45	Glycoside Hydrolase Family 45 protein
M_BR32_EuGene_00009001	GH18	Glycoside Hydrolase Family 18 protein
M_BR32_EuGene_00009091	CBM18-GH18-CBM18-CBM18	Carbohydrate-Binding Module Family 18 / Glycoside Hydrolase Family 18 protein
M_BR32_EuGene_00009241	EXPN	Distantly related to plant expansins
M_BR32_EuGene_00009761	GH51	Glycoside Hydrolase Family 51 protein
M_BR32_EuGene_00009861	GH3	Glycoside Hydrolase Family 3 protein
M_BR32_EuGene_00009931	GH93	Glycoside Hydrolase Family 93 protein
M_BR32_EuGene_00009941	CE1	Carbohydrate Esterase Family 1 protein
M_BR32_EuGene_00010101	GH76	Glycoside Hydrolase Family 76 protein
M_BR32_EuGene_00010381	GH3	Glycoside Hydrolase Family 3 protein
M_BR32_EuGene_00010421	GT69	Glycosyltransferase Family 69 protein
M_BR32_EuGene_00010651	AA3_2	GMC oxidoreductase
M_BR32_EuGene_00010661	AA3_2	GMC oxidoreductase
M_BR32_EuGene_00011211	CBM50	Carbohydrate-Binding Module Family 50 protein
M_BR32_EuGene_00011671	GH10	Glycoside Hydrolase Family 10 protein
M_BR32_EuGene_00012001	AA6	Benzoquinone reductase
M_BR32_EuGene_00013011	AA5_1	Copper radical oxidase
M_BR32_EuGene_00014131	GH132	Glycoside Hydrolase Family 132 protein
M_BR32_EuGene_00014291	PL20	Polysaccharide Lyase Family 20 protein
M_BR32_EuGene_00014721	GT2	Glycosyltransferase Family 2 protein
M_BR32_EuGene_00014931	GT35	Glycosyltransferase Family 35 protein
M_BR32_EuGene_00015421	GT90	Glycosyltransferase Family 90 protein
M_BR32_EuGene_00015601	CE4	Carbohydrate Esterase Family 4 protein
M_BR32_EuGene_00015711	GH18	Glycoside Hydrolase Family 18 protein
M_BR32_EuGene_00015821	GH3	Glycoside Hydrolase Family 3 protein
M_BR32_EuGene_00016471	GH29	Glycoside Hydrolase Family 29 protein
M_BR32_EuGene_00016551	GH95	Glycoside Hydrolase Family 95 protein
M_BR32_EuGene_00016721	GH13_25-GH133	Glycoside Hydrolase Family 13 / Glycoside Hydrolase Family 133 protein
M_BR32_EuGene_00016861	AA8	Iron reductase domain protein
M_BR32_EuGene_00016941	AA3_2	GMC oxidoreductase
M_BR32_EuGene_00016991	GH47	Glycoside Hydrolase Family 47 protein
M_BR32_EuGene_00017001	GH47	Glycoside Hydrolase Family 47 protein
M_BR32_EuGene_00017021	GH18	Glycoside Hydrolase Family 18 protein
M_BR32_EuGene_00017071	GH92	Glycoside Hydrolase Family 92 protein
M_BR32_EuGene_00017321	CE3	Carbohydrate Esterase Family 3 protein
M_BR32_EuGene_00018011	GT32	Glycosyltransferase Family 32 protein
M_BR32_EuGene_00018021	GT34	Glycosyltransferase Family 34 protein
M_BR32_EuGene_00018031	GH16	Glycoside Hydrolase Family 16 protein
M_BR32_EuGene_00018051	GH125	Glycoside Hydrolase Family 125 protein
M_BR32_EuGene_00018121	GT62	Glycosyltransferase Family 62 protein
M_BR32_EuGene_00018501	GT4	Glycosyltransferase Family 4 protein
M_BR32_EuGene_00018811	CE16	Carbohydrate Esterase Family 16 protein
M_BR32_EuGene_00018931	CBM18-CBM18	Carbohydrate-Binding Module Family 18 protein
M_BR32_EuGene_00018941	GH13_40	Glycoside Hydrolase Family 13 protein
M_BR32_EuGene_00019321	GH55	Glycoside Hydrolase Family 55 protein
M_BR32_EuGene_00019661	AA1_3	Laccase-like multicopper oxidase
M_BR32_EuGene_00019801	GH92	Glycoside Hydrolase Family 92 protein
M_BR32_EuGene_00020081	GH29	Glycoside Hydrolase Family 29 protein
M_BR32_EuGene_00020131	GH47	Glycoside Hydrolase Family 47 protein
M_BR32_EuGene_00020821	GH64	Glycoside Hydrolase Family 64 protein
M_BR32_EuGene_00021361	AA1	Multicopper oxidase
M_BR32_EuGene_00022461	GH132	Glycoside Hydrolase Family 132 protein
M_BR32_EuGene_00022741	GH5_24	Glycoside Hydrolase Family 5 protein
M_BR32_EuGene_00022961	AA1	Multicopper oxidase
M_BR32_EuGene_00022991	GH55	Glycoside Hydrolase Family 55 protein
M_BR32_EuGene_00023011	GT69	Glycosyltransferase Family 69 protein
M_BR32_EuGene_00023191	GH43	Glycoside Hydrolase Family 43 protein
M_BR32_EuGene_00023281	AA12	Auxilliary Activities Family 12 protein
M_BR32_EuGene_00023231	GH43-CBM35	Glycoside Hydrolase Family 43 / Carbohydrate-Binding Module Family 35 protein
M_BR32_EuGene_00023331	GH36	Glycoside Hydrolase Family 36 protein
M_BR32_EuGene_00023341	GH74	Glycoside Hydrolase Family 74 protein
M_BR32_EuGene_00023351	GH2	Glycoside Hydrolase Family 2 protein
M_BR32_EuGene_00023851	CE8	Carbohydrate Esterase Family 8 protein
M_BR32_EuGene_00023861	CE8	Carbohydrate Esterase Family 8 protein
M_BR32_EuGene_00023881	CE9	Carbohydrate Esterase Family 9 protein
M_BR32_EuGene_00023891	GH3	Glycoside Hydrolase Family 3 protein
M_BR32_EuGene_00024021	GH31	Glycoside Hydrolase Family 31 protein
M_BR32_EuGene_00024031	GH31	Glycoside Hydrolase Family 31 protein
M_BR32_EuGene_00024131	GT76	Glycosyltransferase Family 76 protein
M_BR32_EuGene_00024381	GH55	Glycoside Hydrolase Family 55 protein
M_BR32_EuGene_00024461	GH47	Glycoside Hydrolase Family 47 protein
M_BR32_EuGene_00024601	GH12	Glycoside Hydrolase Family 12 protein
M_BR32_EuGene_00024911	GH125	Glycoside Hydrolase Family 125 protein
M_BR32_EuGene_00024921	GH92	Glycoside Hydrolase Family 92 protein
M_BR32_EuGene_00024931	GH92	Glycoside Hydrolase Family 92 protein
M_BR32_EuGene_00025151	GH55	Glycoside Hydrolase Family 55 protein
M_BR32_EuGene_00025391	CE5	Carbohydrate Esterase Family 5 protein
M_BR32_EuGene_00025531	GT90	Glycosyltransferase Family 90 protein
M_BR32_EuGene_00025941	AA3_2	GMC oxidoreductase
M_BR32_EuGene_00026591	GT31	Glycosyltransferase Family 31 protein
M_BR32_EuGene_00027031	GH17	Glycoside Hydrolase Family 17 protein
M_BR32_EuGene_00027061	GT48	Glycosyltransferase Family 48 protein
M_BR32_EuGene_00027251	GH5_12	Glycoside Hydrolase Family 5 protein
M_BR32_EuGene_00027271	GH47	Glycoside Hydrolase Family 47 protein
M_BR32_EuGene_00028221	GH76	Glycoside Hydrolase Family 76 protein
M_BR32_EuGene_00028601	CBM48	Carbohydrate-Binding Module Family 48 protein
M_BR32_EuGene_00028711	GH47	Glycoside Hydrolase Family 47 protein
M_BR32_EuGene_00028791	GH81	Glycoside Hydrolase Family 81 protein
M_BR32_EuGene_00029971	GH15-CBM20	Glycoside Hydrolase Family 15 / Carbohydrate-Binding Module Family 20 protein
M_BR32_EuGene_00030521	GT15	Glycosyltransferase Family 15 protein
M_BR32_EuGene_00030591	CE5	Carbohydrate Esterase Family 5 protein
M_BR32_EuGene_00030601	GH51	Glycoside Hydrolase Family 51 protein
M_BR32_EuGene_00030921	GH12-CBM1	Glycoside Hydrolase Family 12 / Carbohydrate-Binding Module Family 1 protein
M_BR32_EuGene_00031051	GT1	Glycosyltransferase Family 1 protein
M_BR32_EuGene_00031061	GT1	Glycosyltransferase Family 1 protein
M_BR32_EuGene_00031311	GH10	Glycoside Hydrolase Family 10 protein
M_BR32_EuGene_00031681	CBM18-CBM18-CBM18	Carbohydrate-Binding Module Family 18 protein
M_BR32_EuGene_00031721	GT32	Glycosyltransferase Family 32 protein
M_BR32_EuGene_00032511	GH76	Glycoside Hydrolase Family 76 protein
M_BR32_EuGene_00033001	GT1	Glycosyltransferase Family 1 protein
M_BR32_EuGene_00033651	GH36	Glycoside Hydrolase Family 36 protein
M_BR32_EuGene_00033671	GH18-CBM18	Glycoside Hydrolase Family 18 / Carbohydrate-Binding Module Family 18 protein
M_BR32_EuGene_00034811	GH3	Glycoside Hydrolase Family 3 protein
M_BR32_EuGene_00035331	CBM50-CBM50	Carbohydrate-Binding Module Family 50 protein
M_BR32_EuGene_00035431	CE4	Carbohydrate Esterase Family 4 protein
M_BR32_EuGene_00035451	GT1	Glycosyltransferase Family 1 protein
M_BR32_EuGene_00035471	CBM1	Carbohydrate-Binding Module Family 1 protein
M_BR32_EuGene_00035641	GT20	Glycosyltransferase Family 20 protein
M_BR32_EuGene_00035651	CE5	Carbohydrate Esterase Family 5 protein
M_BR32_EuGene_00036101	GH115	Glycoside Hydrolase Family 115 protein
M_BR32_EuGene_00036551	GH5_16	Glycoside Hydrolase Family 5 protein
M_BR32_EuGene_00036741	GT32	Glycosyltransferase Family 32 protein
M_BR32_EuGene_00036821	CBM18-GH18	Carbohydrate-Binding Module Family 18 / Glycoside Hydrolase Family 18 protein
M_BR32_EuGene_00036881	GH92	Glycoside Hydrolase Family 92 protein
M_BR32_EuGene_00037001	CE3	Carbohydrate Esterase Family 3 protein
M_BR32_EuGene_00037351	GH16	Glycoside Hydrolase Family 16 protein
M_BR32_EuGene_00037441	CBM50	Carbohydrate-Binding Module Family 50 protein
M_BR32_EuGene_00037681	GH13_5	Glycoside Hydrolase Family 13 protein
M_BR32_EuGene_00037811	AA9-CBM1	Lytic polysaccharide monooxygenase (formerly GH61) / Carbohydrate-Binding Module Family 1 protein
M_BR32_EuGene_00037821	GH115	Glycoside Hydrolase Family 115 protein
M_BR32_EuGene_00037831	GH38	Glycoside Hydrolase Family 38 protein
M_BR32_EuGene_00038081	GH29	Glycoside Hydrolase Family 29 protein
M_BR32_EuGene_00038691	GH72	Glycoside Hydrolase Family 72 protein
M_BR32_EuGene_00039011	CBM48-GH13_8	Carbohydrate-Binding Module Family 48 / Glycoside Hydrolase Family 13 protein
M_BR32_EuGene_00039691	CE15	Carbohydrate Esterase Family 15 protein
M_BR32_EuGene_00040031	AA9	Lytic polysaccharide monooxygenase (formerly GH61)
M_BR32_EuGene_00040151	AA8	Iron reductase domain protein
M_BR32_EuGene_00040301	AA3_2	GMC oxidoreductase
M_BR32_EuGene_00040351	EXPN	Distantly related to plant expansins
M_BR32_EuGene_00040361	GH18-CBM18	Glycoside Hydrolase Family 18 / Carbohydrate-Binding Module Family 18 protein
M_BR32_EuGene_00040371	GH11	Glycoside Hydrolase Family 11 protein
M_BR32_EuGene_00040961	GH94	Glycoside Hydrolase Family 94 protein
M_BR32_EuGene_00041521	GH5_9	Glycoside Hydrolase Family 5 protein
M_BR32_EuGene_00041751	GH16	Glycoside Hydrolase Family 16 protein
M_BR32_EuGene_00042341	GH131	Glycoside Hydrolase Family 131 protein
M_BR32_EuGene_00042761	GH5_11	Glycoside Hydrolase Family 5 protein
M_BR32_EuGene_00042901	GT22	Glycosyltransferase Family 22 protein
M_BR32_EuGene_00044351	GT62	Glycosyltransferase Family 62 protein
M_BR32_EuGene_00044551	AA8	Iron reductase domain protein
M_BR32_EuGene_00044791	Myosin_motor-GT2	Glycosyltransferase Family 2 protein
M_BR32_EuGene_00044831	AA12	Auxilliary Activities Family 12 protein
M_BR32_EuGene_00044801	Myosin_motor-GT2	Glycosyltransferase Family 2 protein
M_BR32_EuGene_00045151	GT2	Glycosyltransferase Family 2 protein
M_BR32_EuGene_00045181	CBM50	Carbohydrate-Binding Module Family 50 protein
M_BR32_EuGene_00045391	AA11	Lytic polysaccharide monooxygenase
M_BR32_EuGene_00046061	GH37	Glycoside Hydrolase Family 37 protein
M_BR32_EuGene_00046781	AA11	Lytic polysaccharide monooxygenase
M_BR32_EuGene_00047271	GH43	Glycoside Hydrolase Family 43 protein
M_BR32_EuGene_00047331	CBM13	Carbohydrate-Binding Module Family 13 protein
M_BR32_EuGene_00047421	AA12	Auxilliary Activities Family 12 protein
M_BR32_EuGene_00047941	GT22	Glycosyltransferase Family 22 protein
M_BR32_EuGene_00048381	GT32	Glycosyltransferase Family 32 protein
M_BR32_EuGene_00048531	CE4-CBM18	Carbohydrate Esterase Family 4 / Carbohydrate-Binding Module Family 18 protein
M_BR32_EuGene_00048931	AA3_2	GMC oxidoreductase
M_BR32_EuGene_00049251	GT2	Glycosyltransferase Family 2 protein
M_BR32_EuGene_00049631	CBM18-CE4-CBM18-CBM18	Carbohydrate-Binding Module Family 18 / Carbohydrate Esterase Family 4 protein
M_BR32_EuGene_00051081	CBM52	Carbohydrate-Binding Module Family 52 protein
M_BR32_EuGene_00051271	GH78	Glycoside Hydrolase Family 78 protein
M_BR32_EuGene_00052351	AA8	Iron reductase domain protein
M_BR32_EuGene_00052361	AA8-AA3_1-CBM1	Iron reductase domain / Cellobiose dehydrogenase / Carbohydrate-Binding Module Family 1 protein
M_BR32_EuGene_00052481	GH13_1-CBM20	Glycoside Hydrolase Family 13 / Carbohydrate-Binding Module Family 20 protein
M_BR32_EuGene_00052491	AA13-CBM20	Auxilliary Activities Family 13 / Carbohydrate-Binding Module Family 20 protein
M_BR32_EuGene_00052691	GH13_5	Glycoside Hydrolase Family 13 protein
M_BR32_EuGene_00052731	GH3	Glycoside Hydrolase Family 3 protein
M_BR32_EuGene_00052741	CBM18-CE4	Carbohydrate-Binding Module Family 18 / Carbohydrate Esterase Family 4 protein
M_BR32_EuGene_00052751	CBM18-CBM18	Carbohydrate-Binding Module Family 18 protein
M_BR32_EuGene_00052811	AA1_3	Laccase-like multicopper oxidase
M_BR32_EuGene_00052851	GH28	Glycoside Hydrolase Family 28 protein
M_BR32_EuGene_00052861	CE8	Carbohydrate Esterase Family 8 protein
M_BR32_EuGene_00053601	GT25	Glycosyltransferase Family 25 protein
M_BR32_EuGene_00053611	GT25	Glycosyltransferase Family 25 protein
M_BR32_EuGene_00055611	GT39	Glycosyltransferase Family 39 protein
M_BR32_EuGene_00056201	GH43	Glycoside Hydrolase Family 43 protein
M_BR32_EuGene_00056671	AA1_3	Laccase-like multicopper oxidase
M_BR32_EuGene_00056921	GT32	Glycosyltransferase Family 32 protein
M_BR32_EuGene_00057701	GT69	Glycosyltransferase Family 69 protein
M_BR32_EuGene_00057801	GH76	Glycoside Hydrolase Family 76 protein
M_BR32_EuGene_00058091	GH13_1	Glycoside Hydrolase Family 13 protein
M_BR32_EuGene_00059441	AA3_2	GMC oxidoreductase
M_BR32_EuGene_00059561	GT90	Glycosyltransferase Family 90 protein
M_BR32_EuGene_00060491	GH16	Glycoside Hydrolase Family 16 protein
M_BR32_EuGene_00060711	GH16	Glycoside Hydrolase Family 16 protein
M_BR32_EuGene_00060721	GH16	Glycoside Hydrolase Family 16 protein
M_BR32_EuGene_00061051	GH16	Glycoside Hydrolase Family 16 protein
M_BR32_EuGene_00061211	GT32	Glycosyltransferase Family 32 protein
M_BR32_EuGene_00061401	CE3	Carbohydrate Esterase Family 3 protein
M_BR32_EuGene_00061411	CE3	Carbohydrate Esterase Family 3 protein
M_BR32_EuGene_00061751	GT58	Glycosyltransferase Family 58 protein
M_BR32_EuGene_00061801	GH115	Glycoside Hydrolase Family 115 protein
M_BR32_EuGene_00061871	AA9	Lytic polysaccharide monooxygenase (formerly GH61)
M_BR32_EuGene_00061931	CBM1-CBM1-CBM1-CBM1	Carbohydrate-Binding Module Family 1 protein
M_BR32_EuGene_00062271	GT61	Glycosyltransferase Family 61 protein
M_BR32_EuGene_00062291	GH18	Glycoside Hydrolase Family 18 protein
M_BR32_EuGene_00062321	GH79	Glycoside Hydrolase Family 79 protein
M_BR32_EuGene_00062421	AA9	Lytic polysaccharide monooxygenase (formerly GH61)
M_BR32_EuGene_00063031	AA8	Iron reductase domain protein
M_BR32_EuGene_00063071	GH3	Glycoside Hydrolase Family 3 protein
M_BR32_EuGene_00063111	AA1_3	Laccase-like multicopper oxidase
M_BR32_EuGene_00063191	GH20	Glycoside Hydrolase Family 20 protein
M_BR32_EuGene_00063801	GT15	Glycosyltransferase Family 15 protein
M_BR32_EuGene_00064931	GT62	Glycosyltransferase Family 62 protein
M_BR32_EuGene_00065191	GH76	Glycoside Hydrolase Family 76 protein
M_BR32_EuGene_00065701	GH92	Glycoside Hydrolase Family 92 protein
M_BR32_EuGene_00065911	GT34	Glycosyltransferase Family 34 protein
M_BR32_EuGene_00066261	GT39	Glycosyltransferase Family 39 protein
M_BR32_EuGene_00066561	GT25	Glycosyltransferase Family 25 protein
M_BR32_EuGene_00066571	GT25	Glycosyltransferase Family 25 protein
M_BR32_EuGene_00066691	AA1_2	Ferroxidase
M_BR32_EuGene_00066811	GT69	Glycosyltransferase Family 69 protein
M_BR32_EuGene_00067401	GT1	Glycosyltransferase Family 1 protein
M_BR32_EuGene_00067611	GT3	Glycosyltransferase Family 3 protein
M_BR32_EuGene_00067671	CE1	Carbohydrate Esterase Family 1 protein
M_BR32_EuGene_00067731	AA9	Lytic polysaccharide monooxygenase (formerly GH61)
M_BR32_EuGene_00067851	GH16	Glycoside Hydrolase Family 16 protein
M_BR32_EuGene_00068181	GH72	Glycoside Hydrolase Family 72 protein
M_BR32_EuGene_00068461	CBM18-CBM18	Carbohydrate-Binding Module Family 18 protein
M_BR32_EuGene_00068651	CE1-CBM1	Carbohydrate Esterase Family 1 / Carbohydrate-Binding Module Family 1 protein
M_BR32_EuGene_00068741	CE5	Carbohydrate Esterase Family 5 protein
M_BR32_EuGene_00069231	GH43-CBM35	Glycoside Hydrolase Family 43 / Carbohydrate-Binding Module Family 35 protein
M_BR32_EuGene_00069391	GT20	Glycosyltransferase Family 20 protein
M_BR32_EuGene_00069561	AA2	Class II peroxidase
M_BR32_EuGene_00069731	GT4	Glycosyltransferase Family 4 protein
M_BR32_EuGene_00070351	GT1	Glycosyltransferase Family 1 protein
M_BR32_EuGene_00070411	GT4	Glycosyltransferase Family 4 protein
M_BR32_EuGene_00070861	CE1	Carbohydrate Esterase Family 1 protein
M_BR32_EuGene_00071141	GT59	Glycosyltransferase Family 59 protein
M_BR32_EuGene_00071931	AA9-CBM1	Lytic polysaccharide monooxygenase (formerly GH61) / Carbohydrate-Binding Module Family 1 protein
M_BR32_EuGene_00072101	GH18	Glycoside Hydrolase Family 18 protein
M_BR32_EuGene_00072291	GT8	Glycosyltransferase Family 8 protein
M_BR32_EuGene_00072791	GH125	Glycoside Hydrolase Family 125 protein
M_BR32_EuGene_00072951	GT2	Glycosyltransferase Family 2 protein
M_BR32_EuGene_00073261	CE4	Carbohydrate Esterase Family 4 protein
M_BR32_EuGene_00073511	CE16	Carbohydrate Esterase Family 16 protein
M_BR32_EuGene_00073641	GH3	Glycoside Hydrolase Family 3 protein
M_BR32_EuGene_00074421	CE5	Carbohydrate Esterase Family 5 protein
M_BR32_EuGene_00075181	GH2	Glycoside Hydrolase Family 2 protein
M_BR32_EuGene_00075191	CBM18-CBM18-CBM18-CBM18-CBM18-AA5	Carbohydrate-Binding Module Family 18 / Copper radical oxidase
M_BR32_EuGene_00075321	PL3_2	Polysaccharide Lyase Family 3 protein
M_BR32_EuGene_00075361	CE3	Carbohydrate Esterase Family 3 protein
M_BR32_EuGene_00075461	GH2	Glycoside Hydrolase Family 2 protein
M_BR32_EuGene_00075721	CBM18-CBM18-CBM18	Carbohydrate-Binding Module Family 18 protein
M_BR32_EuGene_00075911	GT32	Glycosyltransferase Family 32 protein
M_BR32_EuGene_00075921	CBM18	Carbohydrate-Binding Module Family 18 protein
M_BR32_EuGene_00076011	AA3_2	GMC oxidoreductase
M_BR32_EuGene_00076381	GH79	Glycoside Hydrolase Family 79 protein
M_BR32_EuGene_00076571	AA9-CBM1	Lytic polysaccharide monooxygenase (formerly GH61) / Carbohydrate-Binding Module Family 1 protein
M_BR32_EuGene_00076701	GT1	Glycosyltransferase Family 1 protein
M_BR32_EuGene_00077091	GH54-CBM42	Glycoside Hydrolase Family 54 / Carbohydrate-Binding Module Family 42 protein
M_BR32_EuGene_00077441	PL4_3	Polysaccharide Lyase Family 4 protein
M_BR32_EuGene_00077771	GT2	Glycosyltransferase Family 2 protein
M_BR32_EuGene_00077851	AA9-CBM18	Lytic polysaccharide monooxygenase (formerly GH61) / Carbohydrate-Binding Module Family 18 protein
M_BR32_EuGene_00078751	GT2	Glycosyltransferase Family 2 protein
M_BR32_EuGene_00079331	GT21	Glycosyltransferase Family 21 protein
M_BR32_EuGene_00079351	CE12	Carbohydrate Esterase Family 12 protein
M_BR32_EuGene_00079461	GH31	Glycoside Hydrolase Family 31 protein
M_BR32_EuGene_00079701	GT2	Glycosyltransferase Family 2 protein
M_BR32_EuGene_00080191	GH20	Glycoside Hydrolase Family 20 protein
M_BR32_EuGene_00080231	GH16	Glycoside Hydrolase Family 16 protein
M_BR32_EuGene_00080311	GT22	Glycosyltransferase Family 22 protein
M_BR32_EuGene_00080691	GT57	Glycosyltransferase Family 57 protein
M_BR32_EuGene_00081151	GH72-CBM43	Glycoside Hydrolase Family 72 / Carbohydrate-Binding Module Family 43 protein
M_BR32_EuGene_00081101	GH29	Glycoside Hydrolase Family 29 protein
M_BR32_EuGene_00081221	CBM18-CBM18-CBM18	Carbohydrate-Binding Module Family 18 protein
M_BR32_EuGene_00081781	GH72	Glycoside Hydrolase Family 72 protein
M_BR32_EuGene_00082421	GH7	Glycoside Hydrolase Family 7 protein
M_BR32_EuGene_00083051	GH32	Glycoside Hydrolase Family 32 protein
M_BR32_EuGene_00083131	AA9	Lytic polysaccharide monooxygenase (formerly GH61)
M_BR32_EuGene_00084461	CE5	Carbohydrate Esterase Family 5 protein
M_BR32_EuGene_00084561	GT4	Glycosyltransferase Family 4 protein
M_BR32_EuGene_00084721	GH43	Glycoside Hydrolase Family 43 protein
M_BR32_EuGene_00084741	AA3_2	GMC oxidoreductase
M_BR32_EuGene_00084781	AA5_2	Galactose oxidase
M_BR32_EuGene_00085081	AA9	Lytic polysaccharide monooxygenase (formerly GH61)
M_BR32_EuGene_00085091	AA9	Lytic polysaccharide monooxygenase (formerly GH61)
M_BR32_EuGene_00085881	GH3	Glycoside Hydrolase Family 3 protein
M_BR32_EuGene_00086641	GT32	Glycosyltransferase Family 32 protein
M_BR32_EuGene_00086941	GH31	Glycoside Hydrolase Family 31 protein
M_BR32_EuGene_00087031	GH33	Glycoside Hydrolase Family 33 protein
M_BR32_EuGene_00087571	GH38	Glycoside Hydrolase Family 38 protein
M_BR32_EuGene_00087961	GH6	Glycoside Hydrolase Family 6 protein
M_BR32_EuGene_00088081	AA2_cyt	Cytochrome c peroxidase
M_BR32_EuGene_00088111	AA8-AA3_1	Iron reductase domain / Cellobiose dehydrogenase
M_BR32_EuGene_00088131	AA9	Lytic polysaccharide monooxygenase (formerly GH61)
M_BR32_EuGene_00088431	GH2	Glycoside Hydrolase Family 2 protein
M_BR32_EuGene_00088451	GH17	Glycoside Hydrolase Family 17 protein
M_BR32_EuGene_00089131	GT25	Glycosyltransferase Family 25 protein
M_BR32_EuGene_00089231	GH16	Glycoside Hydrolase Family 16 protein
M_BR32_EuGene_00089471	GH18	Glycoside Hydrolase Family 18 protein
M_BR32_EuGene_00089621	GH65-CBM32	Glycoside Hydrolase Family 65 / Carbohydrate-Binding Module Family 32 protein
M_BR32_EuGene_00089851	GT55	Glycosyltransferase Family 55 protein
M_BR32_EuGene_00089901	CE5	Carbohydrate Esterase Family 5 protein
M_BR32_EuGene_00089981	GT32	Glycosyltransferase Family 32 protein
M_BR32_EuGene_00090161	GH24	Glycoside Hydrolase Family 24 protein
M_BR32_EuGene_00090201	GH43	Glycoside Hydrolase Family 43 protein
M_BR32_EuGene_00090241	GH43-CBM6-CBM1	Glycoside Hydrolase Family 43 / Carbohydrate-Binding Module Family 6 / Carbohydrate-Binding Module Family 1 protein
M_BR32_EuGene_00090271	CE1	Carbohydrate Esterase Family 1 protein
M_BR32_EuGene_00090281	CE1	Carbohydrate Esterase Family 1 protein
M_BR32_EuGene_00090361	AA3_2	GMC oxidoreductase
M_BR32_EuGene_00090881	GH3	Glycoside Hydrolase Family 3 protein
M_BR32_EuGene_00091211	CBM18	Carbohydrate-Binding Module Family 18 protein
M_BR32_EuGene_00091261	GT50	Glycosyltransferase Family 50 protein
M_BR32_EuGene_00091511	GH43	Glycoside Hydrolase Family 43 protein
M_BR32_EuGene_00091921	AA3_1	Cellobiose dehydrogenase
M_BR32_EuGene_00091931	AA3_1	Cellobiose dehydrogenase
M_BR32_EuGene_00092151	AA11	Lytic polysaccharide monooxygenase
M_BR32_EuGene_00093271	CBM48	Carbohydrate-Binding Module Family 48 protein
M_BR32_EuGene_00093691	GT41	Glycosyltransferase Family 41 protein
M_BR32_EuGene_00093801	GH47	Glycoside Hydrolase Family 47 protein
M_BR32_EuGene_00094301	GH43-CBM42	Glycoside Hydrolase Family 43 / Carbohydrate-Binding Module Family 42 protein
M_BR32_EuGene_00094431	GH7	Glycoside Hydrolase Family 7 protein
M_BR32_EuGene_00095571	GT31	Glycosyltransferase Family 31 protein
M_BR32_EuGene_00095861	GT57	Glycosyltransferase Family 57 protein
M_BR32_EuGene_00096611	CBM50-CBM50	Carbohydrate-Binding Module Family 50 protein
M_BR32_EuGene_00096731	GH27-CBM35	Glycoside Hydrolase Family 27 / Carbohydrate-Binding Module Family 35 protein
M_BR32_EuGene_00096801	GH88	Glycoside Hydrolase Family 88 protein
M_BR32_EuGene_00097001	GH3	Glycoside Hydrolase Family 3 protein
M_BR32_EuGene_00097011	GH3	Glycoside Hydrolase Family 3 protein
M_BR32_EuGene_00098241	CE4	Carbohydrate Esterase Family 4 protein
M_BR32_EuGene_00098511	GH28	Glycoside Hydrolase Family 28 protein
M_BR32_EuGene_00098881	GH16	Glycoside Hydrolase Family 16 protein
M_BR32_EuGene_00099041	GT71	Glycosyltransferase Family 71 protein
M_BR32_EuGene_00099491	GH131	Glycoside Hydrolase Family 131 protein
M_BR32_EuGene_00099571	AA1	Multicopper oxidase
M_BR32_EuGene_00099781	AA2	Class II peroxidase
M_BR32_EuGene_00100011	GH7	Glycoside Hydrolase Family 7 protein
M_BR32_EuGene_00100251	GH32	Glycoside Hydrolase Family 32 protein
M_BR32_EuGene_00100331	GH5_22	Glycoside Hydrolase Family 5 protein
M_BR32_EuGene_00100681	GH10	Glycoside Hydrolase Family 10 protein
M_BR32_EuGene_00101061	GH6	Glycoside Hydrolase Family 6 protein
M_BR32_EuGene_00101251	GH18	Glycoside Hydrolase Family 18 protein
M_BR32_EuGene_00101411	AA3_2	GMC oxidoreductase
M_BR32_EuGene_00101481	AA8	Iron reductase domain protein
M_BR32_EuGene_00101501	GH55	Glycoside Hydrolase Family 55 protein
M_BR32_EuGene_00101571	GH11	Glycoside Hydrolase Family 11 protein
M_BR32_EuGene_00101831	GT61	Glycosyltransferase Family 61 protein
M_BR32_EuGene_00102081	GT90	Glycosyltransferase Family 90 protein
M_BR32_EuGene_00102141	AA1	Multicopper oxidase
M_BR32_EuGene_00102181	AA11	Lytic polysaccharide monooxygenase
M_BR32_EuGene_00102531	GH3	Glycoside Hydrolase Family 3 protein
M_BR32_EuGene_00102661	GH105	Glycoside Hydrolase Family 105 protein
M_BR32_EuGene_00102871	CE5	Carbohydrate Esterase Family 5 protein
M_BR32_EuGene_00103121	AA9-CBM1	Lytic polysaccharide monooxygenase (formerly GH61) / Carbohydrate-Binding Module Family 1 protein
M_BR32_EuGene_00103141	GH128	Glycoside Hydrolase Family 128 protein
M_BR32_EuGene_00103631	GH105	Glycoside Hydrolase Family 105 protein
M_BR32_EuGene_00104381	GH78	Glycoside Hydrolase Family 78 protein
M_BR32_EuGene_00104621	AA1_2	Ferroxidase
M_BR32_EuGene_00104651	GT1	Glycosyltransferase Family 1 protein
M_BR32_EuGene_00104711	AA9-CBM1	Lytic polysaccharide monooxygenase (formerly GH61) / Carbohydrate-Binding Module Family 1 protein
M_BR32_EuGene_00104781	CBM18-CBM18-CBM18	Carbohydrate-Binding Module Family 18 protein
M_BR32_EuGene_00104961	AA3_3	Alcohol oxidase
M_BR32_EuGene_00104991	GH30_3	Glycoside Hydrolase Family 30 protein
M_BR32_EuGene_00105091	GT25	Glycosyltransferase Family 25 protein
M_BR32_EuGene_00105361	GH31	Glycoside Hydrolase Family 31 protein
M_BR32_EuGene_00106001	GT90	Glycosyltransferase Family 90 protein
M_BR32_EuGene_00106051	GT31	Glycosyltransferase Family 31 protein
M_BR32_EuGene_00106281	GT1	Glycosyltransferase Family 1 protein
M_BR32_EuGene_00106691	AA3_2	GMC oxidoreductase
M_BR32_EuGene_00106931	AA9	Lytic polysaccharide monooxygenase (formerly GH61)
M_BR32_EuGene_00106991	GH5_22	Glycoside Hydrolase Family 5 protein
M_BR32_EuGene_00107111	CBM50-CBM50-CBM50-CBM18-GH18	Carbohydrate-Binding Module Family 50 / Carbohydrate-Binding Module Family 18 / Glycoside Hydrolase Family 18 protein
M_BR32_EuGene_00107131	CBM50-CBM50-CBM50	Carbohydrate-Binding Module Family 50 protein
M_BR32_EuGene_00107611	CE5	Carbohydrate Esterase Family 5 protein
M_BR32_EuGene_00107871	GH64	Glycoside Hydrolase Family 64 protein
M_BR32_EuGene_00108061	GH3	Glycoside Hydrolase Family 3 protein
M_BR32_EuGene_00108171	GH5_7	Glycoside Hydrolase Family 5 protein
M_BR32_EuGene_00108181	GH128	Glycoside Hydrolase Family 128 protein
M_BR32_EuGene_00108281	GH7	Glycoside Hydrolase Family 7 protein
M_BR32_EuGene_00108411	GH131	Glycoside Hydrolase Family 131 protein
M_BR32_EuGene_00108641	GH7	Glycoside Hydrolase Family 7 protein
M_BR32_EuGene_00108651	GH7	Glycoside Hydrolase Family 7 protein
M_BR32_EuGene_00109281	GH16	Glycoside Hydrolase Family 16 protein
M_BR32_EuGene_00109471	AA8	Iron reductase domain protein
M_BR32_EuGene_00110211	GH31	Glycoside Hydrolase Family 31 protein
M_BR32_EuGene_00110271	GH39	Glycoside Hydrolase Family 39 protein
M_BR32_EuGene_00110311	GH28	Glycoside Hydrolase Family 28 protein
M_BR32_EuGene_00110461	GH17	Glycoside Hydrolase Family 17 protein
M_BR32_EuGene_00110471	GH17	Glycoside Hydrolase Family 17 protein
M_BR32_EuGene_00110651	GT5	Glycosyltransferase Family 5 protein
M_BR32_EuGene_00110661	GH13_22-GT5	Glycoside Hydrolase Family 13 / Glycosyltransferase Family 5 protein
M_BR32_EuGene_00110691	GH13_5	Glycoside Hydrolase Family 13 protein
M_BR32_EuGene_00110881	GH2	Glycoside Hydrolase Family 2 protein
M_BR32_EuGene_00111571	GH17	Glycoside Hydrolase Family 17 protein
M_BR32_EuGene_00111971	AA3_2	GMC oxidoreductase
M_BR32_EuGene_00112331	AA9	Lytic polysaccharide monooxygenase (formerly GH61)
M_BR32_EuGene_00112501	AA5_2	Galactose oxidase
M_BR32_EuGene_00112531	GH71	Glycoside Hydrolase Family 71 protein
M_BR32_EuGene_00112551	GT25	Glycosyltransferase Family 25 protein
M_BR32_EuGene_00112561	CBM1	Carbohydrate-Binding Module Family 1 protein
M_BR32_EuGene_00112571	GH62	Glycoside Hydrolase Family 62 protein
M_BR32_EuGene_00112981	GH7	Glycoside Hydrolase Family 7 protein
M_BR32_EuGene_00113311	AA9	Lytic polysaccharide monooxygenase (formerly GH61)
M_BR32_EuGene_00113401	CBM18-CBM18-CBM18-AA7	Carbohydrate-Binding Module Family 18 / Glucooligosaccharide oxidase
M_BR32_EuGene_00113451	GH63	Glycoside Hydrolase Family 63 protein
M_BR32_EuGene_00113481	GH53	Glycoside Hydrolase Family 53 protein
M_BR32_EuGene_00113491	GH53	Glycoside Hydrolase Family 53 protein
M_BR32_EuGene_00113551	GH16	Glycoside Hydrolase Family 16 protein
M_BR32_EuGene_00113631	GH1	Glycoside Hydrolase Family 1 protein
M_BR32_EuGene_00113791	GH31	Glycoside Hydrolase Family 31 protein
M_BR32_EuGene_00114141	AA12	Auxilliary Activities Family 12 protein
M_BR32_EuGene_00114501	GH43	Glycoside Hydrolase Family 43 protein
M_BR32_EuGene_00114511	GH27	Glycoside Hydrolase Family 27 protein
M_BR32_EuGene_00114521	GH27	Glycoside Hydrolase Family 27 protein
M_BR32_EuGene_00114531	CBM1-CE1	Carbohydrate-Binding Module Family 1 / Carbohydrate Esterase Family 1 protein
M_BR32_EuGene_00114581	AA9	Lytic polysaccharide monooxygenase (formerly GH61)
M_BR32_EuGene_00114631	AA11	Lytic polysaccharide monooxygenase
M_BR32_EuGene_00114661	GH55	Glycoside Hydrolase Family 55 protein
M_BR32_EuGene_00114851	GH2	Glycoside Hydrolase Family 2 protein
M_BR32_EuGene_00115191	GH3	Glycoside Hydrolase Family 3 protein
M_BR32_EuGene_00115271	CE1	Carbohydrate Esterase Family 1 protein
M_BR32_EuGene_00115281	CE1-CBM1	Carbohydrate Esterase Family 1 / Carbohydrate-Binding Module Family 1 protein
M_BR32_EuGene_00115791	GH18	Glycoside Hydrolase Family 18 protein
M_BR32_EuGene_00115951	CBM1-GH6	Carbohydrate-Binding Module Family 1 / Glycoside Hydrolase Family 6 protein
M_BR32_EuGene_00116301	GH81	Glycoside Hydrolase Family 81 protein
M_BR32_EuGene_00116421	GH43	Glycoside Hydrolase Family 43 protein
M_BR32_EuGene_00116551	GH10	Glycoside Hydrolase Family 10 protein
M_BR32_EuGene_00116831	GH114	Glycoside Hydrolase Family 114 protein
M_BR32_EuGene_00117081	CBM18-CBM18	Carbohydrate-Binding Module Family 18 protein
M_BR32_EuGene_00117631	GH5_16	Glycoside Hydrolase Family 5 protein
M_BR32_EuGene_00117891	AA9	Lytic polysaccharide monooxygenase (formerly GH61)
M_BR32_EuGene_00118051	CBM18	Carbohydrate-Binding Module Family 18 protein
M_BR32_EuGene_00118061	CBM18-CBM18	Carbohydrate-Binding Module Family 18 protein
M_BR32_EuGene_00118241	AA7	Glucooligosaccharide oxidase
M_BR32_EuGene_00118351	EXPN-CBM63	Distantly related to plant expansins / Carbohydrate-Binding Module Family 63 protein
M_BR32_EuGene_00118451	GH13_40	Glycoside Hydrolase Family 13 protein
M_BR32_EuGene_00118751	GH43	Glycoside Hydrolase Family 43 protein
M_BR32_EuGene_00119131	GT8	Glycosyltransferase Family 8 protein
M_BR32_EuGene_00119391	GH16	Glycoside Hydrolase Family 16 protein
M_BR32_EuGene_00120121	CBM50-CBM50	Carbohydrate-Binding Module Family 50 protein
M_BR32_EuGene_00120641	GH18	Glycoside Hydrolase Family 18 protein
M_BR32_EuGene_00120851	PL1_10	Polysaccharide Lyase Family 1 protein
M_BR32_EuGene_00120881	AA3_1	Cellobiose dehydrogenase
M_BR32_EuGene_00120891	AA3_1	Cellobiose dehydrogenase
M_BR32_EuGene_00120901	AA3_1	Cellobiose dehydrogenase
M_BR32_EuGene_00120921	CBM50-CBM50	Carbohydrate-Binding Module Family 50 protein
M_BR32_EuGene_00120931	CBM50	Carbohydrate-Binding Module Family 50 protein
M_BR32_EuGene_00120971	AA9	Lytic polysaccharide monooxygenase (formerly GH61)
M_BR32_EuGene_00121031	AA3_2	GMC oxidoreductase
M_BR32_EuGene_00121041	AA3_2	GMC oxidoreductase
M_BR32_EuGene_00121111	AA9	Lytic polysaccharide monooxygenase (formerly GH61)
M_BR32_EuGene_00121151	GH76	Glycoside Hydrolase Family 76 protein
M_BR32_EuGene_00121261	CE12	Carbohydrate Esterase Family 12 protein
M_BR32_EuGene_00121391	GH47	Glycoside Hydrolase Family 47 protein
M_BR32_EuGene_00121401	GH47	Glycoside Hydrolase Family 47 protein
M_BR32_EuGene_00121511	CBM21	Carbohydrate-Binding Module Family 21 protein
M_BR32_EuGene_00121561	GH75	Glycoside Hydrolase Family 75 protein
M_BR32_EuGene_00121621	CE1	Carbohydrate Esterase Family 1 protein
M_BR32_EuGene_00121711	GH67	Glycoside Hydrolase Family 67 protein
M_BR32_EuGene_00121861	GH3	Glycoside Hydrolase Family 3 protein
M_BR32_EuGene_00121891	AA9	Lytic polysaccharide monooxygenase (formerly GH61)
M_BR32_EuGene_00122001	CBM18	Carbohydrate-Binding Module Family 18 protein
M_BR32_EuGene_00122281	GH20	Glycoside Hydrolase Family 20 protein
M_BR32_EuGene_00122571	AA1_3	Laccase-like multicopper oxidase
M_BR32_EuGene_00123131	GH18-CBM1	Glycoside Hydrolase Family 18 / Carbohydrate-Binding Module Family 1 protein
M_BR32_EuGene_00123881	GH105	Glycoside Hydrolase Family 105 protein
M_BR32_EuGene_00125121	AA5_2	Galactose oxidase
M_BR32_EuGene_00125141	AA2	Class II peroxidase
M_BR32_EuGene_00125251	GH3	Glycoside Hydrolase Family 3 protein
M_BR32_EuGene_00125421	CE4-CBM18-CBM18	Carbohydrate Esterase Family 4 / Carbohydrate-Binding Module Family 18 protein
M_BR32_EuGene_00125511	AA2	Class II peroxidase
M_BR32_EuGene_00125571	GH17	Glycoside Hydrolase Family 17 protein
M_BR32_EuGene_00125821	GH5_16	Glycoside Hydrolase Family 5 protein
M_BR32_EuGene_00125831	EXPN	Distantly related to plant expansins
M_BR32_EuGene_00125921	GH16-CBM18-CBM18-CBM18	Glycoside Hydrolase Family 16 / Carbohydrate-Binding Module Family 18 protein
M_BR32_EuGene_00126031	PL1_7	Polysaccharide Lyase Family 1 protein
M_BR32_EuGene_00127271	GT71	Glycosyltransferase Family 71 protein
M_BR32_EuGene_00127281	CE5	Carbohydrate Esterase Family 5 protein
M_BR32_EuGene_00127361	GH51	Glycoside Hydrolase Family 51 protein
M_BR32_EuGene_00127531	CE4	Carbohydrate Esterase Family 4 protein
M_BR32_EuGene_00127591	GT1	Glycosyltransferase Family 1 protein
M_BR32_EuGene_00128101	GH5_15	Glycoside Hydrolase Family 5 protein
M_BR32_EuGene_00128471	CE5	Carbohydrate Esterase Family 5 protein
M_BR32_EuGene_00129101	CBM18-CBM18-CBM18	Carbohydrate-Binding Module Family 18 protein
M_BR32_EuGene_00129161	GT1	Glycosyltransferase Family 1 protein
M_BR32_EuGene_00129321	GT20	Glycosyltransferase Family 20 protein
M_BR32_EuGene_00129511	GT15	Glycosyltransferase Family 15 protein
M_BR32_EuGene_00129631	CE3	Carbohydrate Esterase Family 3 protein
M_BR32_EuGene_00129641	CE3	Carbohydrate Esterase Family 3 protein
M_BR32_EuGene_00129851	GH43-CBM6	Glycoside Hydrolase Family 43 / Carbohydrate-Binding Module Family 6 protein
M_BR32_EuGene_00129921	GT31	Glycosyltransferase Family 31 protein
M_BR32_EuGene_00129931	GT2	Glycosyltransferase Family 2 protein
M_BR32_EuGene_00129961	GT61	Glycosyltransferase Family 61 protein
M_BR32_EuGene_00130221	AA1	Multicopper oxidase
M_BR32_EuGene_00130461	GH12	Glycoside Hydrolase Family 12 protein
M_BR32_EuGene_00130641	CE2	Carbohydrate Esterase Family 2 protein
M_BR32_EuGene_00131081	GH128	Glycoside Hydrolase Family 128 protein
M_BR32_EuGene_00131161	GH3	Glycoside Hydrolase Family 3 protein
M_BR32_EuGene_00131481	GT33	Glycosyltransferase Family 33 protein
M_BR32_EuGene_00131681	AA3_2	GMC oxidoreductase
M_BR32_EuGene_00131711	CE3	Carbohydrate Esterase Family 3 protein
M_BR32_EuGene_00131731	GH16	Glycoside Hydrolase Family 16 protein
M_BR32_EuGene_00132241	CE5	Carbohydrate Esterase Family 5 protein
M_BR32_EuGene_00132261	GH55	Glycoside Hydrolase Family 55 protein
M_BR32_EuGene_00132381	CE5	Carbohydrate Esterase Family 5 protein
M_BR32_EuGene_00132731	GH32	Glycoside Hydrolase Family 32 protein
M_BR32_EuGene_00132941	GH125	Glycoside Hydrolase Family 125 protein
M_BR32_EuGene_00133611	GH92	Glycoside Hydrolase Family 92 protein
M_BR32_EuGene_00133811	AA9	Lytic polysaccharide monooxygenase (formerly GH61)
M_BR32_EuGene_00133851	GH3	Glycoside Hydrolase Family 3 protein
M_BR32_EuGene_00134041	GT90	Glycosyltransferase Family 90 protein
M_BR32_EuGene_00134571	GH78	Glycoside Hydrolase Family 78 protein
M_BR32_EuGene_00134591	AA9-CBM1	Lytic polysaccharide monooxygenase (formerly GH61) / Carbohydrate-Binding Module Family 1 protein
M_BR32_EuGene_00134781	CBM1-GH5_5	Carbohydrate-Binding Module Family 1 / Glycoside Hydrolase Family 5 protein
M_BR32_EuGene_00134801	CBM50-CBM50	Carbohydrate-Binding Module Family 50 protein
M_BR32_EuGene_00135801	GH43	Glycoside Hydrolase Family 43 protein
M_BR32_EuGene_00135811	GH43	Glycoside Hydrolase Family 43 protein
M_BR32_EuGene_00136061	AA1	Multicopper oxidase
M_BR32_EuGene_00136071	AA1	Multicopper oxidase
M_BR32_EuGene_00136081	AA1	Multicopper oxidase
M_BR32_EuGene_00136141	CE5	Carbohydrate Esterase Family 5 protein
M_BR32_EuGene_00136161	GH43-GH43	Glycoside Hydrolase Family 43 protein
M_BR32_EuGene_00136191	GH62	Glycoside Hydrolase Family 62 protein
M_BR32_EuGene_00136261	CBM18-CBM18-CBM18-CBM18	Carbohydrate-Binding Module Family 18 protein
M_BR32_EuGene_00136511	AA3_3	Alcohol oxidase
M_BR32_EuGene_00136951	GT1	Glycosyltransferase Family 1 protein
M_BR32_EuGene_00137321	CBM1-GH10	Carbohydrate-Binding Module Family 1 / Glycoside Hydrolase Family 10 protein
M_BR32_EuGene_00137561	GT2	Glycosyltransferase Family 2 protein
M_BR32_EuGene_00137631	GT32	Glycosyltransferase Family 32 protein
M_BR32_EuGene_00138081	GT2	Glycosyltransferase Family 2 protein
M_BR32_EuGene_00138091	GT2	Glycosyltransferase Family 2 protein
M_BR32_EuGene_00138561	AA1_3	Laccase-like multicopper oxidase
M_BR32_EuGene_00138581	CE1	Carbohydrate Esterase Family 1 protein
M_BR32_EuGene_00138631	GH32	Glycoside Hydrolase Family 32 protein
M_BR32_EuGene_00139511	GH11	Glycoside Hydrolase Family 11 protein
M_BR32_EuGene_00139901	GH72-CBM43	Glycoside Hydrolase Family 72 / Carbohydrate-Binding Module Family 43 protein
M_BR32_EuGene_00140191	GH11	Glycoside Hydrolase Family 11 protein
M_BR32_EuGene_00140611	AA3_2	GMC oxidoreductase
M_BR32_EuGene_00140881	GH18	Glycoside Hydrolase Family 18 protein
M_BR32_EuGene_00141221	AA3_1	Cellobiose dehydrogenase
M_BR32_EuGene_00141371	GH3	Glycoside Hydrolase Family 3 protein
M_BR32_EuGene_00141761	CE5	Carbohydrate Esterase Family 5 protein
M_BR32_EuGene_00141841	GH131	Glycoside Hydrolase Family 131 protein
M_BR32_EuGene_00142391	AA9-CBM1	Lytic polysaccharide monooxygenase (formerly GH61) / Carbohydrate-Binding Module Family 1 protein
M_BR32_EuGene_00142401	GH131-CBM1	Glycoside Hydrolase Family 131 / Carbohydrate-Binding Module Family 1 protein
M_BR32_EuGene_00142501	GH3	Glycoside Hydrolase Family 3 protein
M_BR32_EuGene_00142841	GH5_7	Glycoside Hydrolase Family 5 protein
M_BR32_EuGene_00143801	GT22	Glycosyltransferase Family 22 protein
M_BR32_EuGene_00143881	CE4	Carbohydrate Esterase Family 4 protein
M_BR32_EuGene_00144201	GH11	Glycoside Hydrolase Family 11 protein
M_BR32_EuGene_00144351	GT71	Glycosyltransferase Family 71 protein
M_BR32_EuGene_00144571	GH10-CBM1	Glycoside Hydrolase Family 10 / Carbohydrate-Binding Module Family 1 protein
M_BR32_EuGene_00145081	GT25	Glycosyltransferase Family 25 protein
M_BR32_EuGene_00145091	CBM1	Carbohydrate-Binding Module Family 1 protein
M_BR32_EuGene_00145101	GH62	Glycoside Hydrolase Family 62 protein
M_BR32_EuGene_00145841	GT25	Glycosyltransferase Family 25 protein
M_BR32_EuGene_00145851	GT71	Glycosyltransferase Family 71 protein
M_BR32_EuGene_00146341	GH3	Glycoside Hydrolase Family 3 protein
M_BR32_EuGene_00146811	AA3_2	GMC oxidoreductase
M_BR32_EuGene_00147431	GH3	Glycoside Hydrolase Family 3 protein

## Sheet: CAZy-CD156
proteinId	description	defline
M_CD156_EuGene_00000471	AA11	Lytic polysaccharide monooxygenase
M_CD156_EuGene_00000991	GH43	Glycoside Hydrolase Family 43 protein
M_CD156_EuGene_00001051	CBM13	Carbohydrate-Binding Module Family 13 protein
M_CD156_EuGene_00001141	AA12	Auxilliary Activities Family 12 protein
M_CD156_EuGene_00001681	GT22	Glycosyltransferase Family 22 protein
M_CD156_EuGene_00002121	GT32	Glycosyltransferase Family 32 protein
M_CD156_EuGene_00002291	CE4-CBM18	Carbohydrate Esterase Family 4 / Carbohydrate-Binding Module Family 18 protein
M_CD156_EuGene_00002661	AA3_2	GMC oxidoreductase
M_CD156_EuGene_00002961	GT2	Glycosyltransferase Family 2 protein
M_CD156_EuGene_00003331	CBM18-CE4-CBM18-CBM18	Carbohydrate-Binding Module Family 18 / Carbohydrate Esterase Family 4 protein
M_CD156_EuGene_00004771	CBM52	Carbohydrate-Binding Module Family 52 protein
M_CD156_EuGene_00004961	GH78	Glycoside Hydrolase Family 78 protein
M_CD156_EuGene_00006011	AA8-AA3_1-CBM1	Iron reductase domain / Cellobiose dehydrogenase / Carbohydrate-Binding Module Family 1 protein
M_CD156_EuGene_00006311	GH16	Glycoside Hydrolase Family 16 protein
M_CD156_EuGene_00006471	GT71	Glycosyltransferase Family 71 protein
M_CD156_EuGene_00006921	GH131	Glycoside Hydrolase Family 131 protein
M_CD156_EuGene_00006981	AA1	Multicopper oxidase
M_CD156_EuGene_00007201	AA2	Class II peroxidase
M_CD156_EuGene_00007421	GH7	Glycoside Hydrolase Family 7 protein
M_CD156_EuGene_00007631	GH32	Glycoside Hydrolase Family 32 protein
M_CD156_EuGene_00007641	GH32	Glycoside Hydrolase Family 32 protein
M_CD156_EuGene_00007721	GH5_22	Glycoside Hydrolase Family 5 protein
M_CD156_EuGene_00008011	GH10	Glycoside Hydrolase Family 10 protein
M_CD156_EuGene_00008431	GH6	Glycoside Hydrolase Family 6 protein
M_CD156_EuGene_00008671	GH18	Glycoside Hydrolase Family 18 protein
M_CD156_EuGene_00008861	AA3_2	GMC oxidoreductase
M_CD156_EuGene_00008881	AA8	Iron reductase domain protein
M_CD156_EuGene_00008951	GH11	Glycoside Hydrolase Family 11 protein
M_CD156_EuGene_00009201	GT61	Glycosyltransferase Family 61 protein
M_CD156_EuGene_00009431	GT90	Glycosyltransferase Family 90 protein
M_CD156_EuGene_00009491	AA1	Multicopper oxidase
M_CD156_EuGene_00009531	AA11	Lytic polysaccharide monooxygenase
M_CD156_EuGene_00010131	GT90	Glycosyltransferase Family 90 protein
M_CD156_EuGene_00011481	GT22	Glycosyltransferase Family 22 protein
M_CD156_EuGene_00011631	GH5_11	Glycoside Hydrolase Family 5 protein
M_CD156_EuGene_00012031	GH131	Glycoside Hydrolase Family 131 protein
M_CD156_EuGene_00012681	GH16	Glycoside Hydrolase Family 16 protein
M_CD156_EuGene_00012911	GH5_9	Glycoside Hydrolase Family 5 protein
M_CD156_EuGene_00013411	GH94	Glycoside Hydrolase Family 94 protein
M_CD156_EuGene_00013931	GH11	Glycoside Hydrolase Family 11 protein
M_CD156_EuGene_00013941	GH18-CBM18	Glycoside Hydrolase Family 18 / Carbohydrate-Binding Module Family 18 protein
M_CD156_EuGene_00013951	EXPN	Distantly related to plant expansins
M_CD156_EuGene_00013981	AA3_2	GMC oxidoreductase
M_CD156_EuGene_00014141	AA8	Iron reductase domain protein
M_CD156_EuGene_00014241	AA9	Lytic polysaccharide monooxygenase (formerly GH61)
M_CD156_EuGene_00014571	CE15	Carbohydrate Esterase Family 15 protein
M_CD156_EuGene_00015251	CBM48-GH13_8	Carbohydrate-Binding Module Family 48 / Glycoside Hydrolase Family 13 protein
M_CD156_EuGene_00015541	GH72	Glycoside Hydrolase Family 72 protein
M_CD156_EuGene_00016111	GH29	Glycoside Hydrolase Family 29 protein
M_CD156_EuGene_00016371	GH38	Glycoside Hydrolase Family 38 protein
M_CD156_EuGene_00016381	GH115	Glycoside Hydrolase Family 115 protein
M_CD156_EuGene_00016391	AA9-CBM1	Lytic polysaccharide monooxygenase (formerly GH61) / Carbohydrate-Binding Module Family 1 protein
M_CD156_EuGene_00016521	GH13_5	Glycoside Hydrolase Family 13 protein
M_CD156_EuGene_00016741	CBM50	Carbohydrate-Binding Module Family 50 protein
M_CD156_EuGene_00016831	GH16	Glycoside Hydrolase Family 16 protein
M_CD156_EuGene_00017141	CE3	Carbohydrate Esterase Family 3 protein
M_CD156_EuGene_00017271	GH92	Glycoside Hydrolase Family 92 protein
M_CD156_EuGene_00017321	CBM18-GH18	Carbohydrate-Binding Module Family 18 / Glycoside Hydrolase Family 18 protein
M_CD156_EuGene_00017421	GT32	Glycosyltransferase Family 32 protein
M_CD156_EuGene_00017601	GH5_16	Glycoside Hydrolase Family 5 protein
M_CD156_EuGene_00018021	GH115	Glycoside Hydrolase Family 115 protein
M_CD156_EuGene_00018651	GT76	Glycosyltransferase Family 76 protein
M_CD156_EuGene_00018751	GH31	Glycoside Hydrolase Family 31 protein
M_CD156_EuGene_00018881	GH3	Glycoside Hydrolase Family 3 protein
M_CD156_EuGene_00018891	GH3	Glycoside Hydrolase Family 3 protein
M_CD156_EuGene_00018901	CE9	Carbohydrate Esterase Family 9 protein
M_CD156_EuGene_00018921	CE8	Carbohydrate Esterase Family 8 protein
M_CD156_EuGene_00019471	AA12	Auxilliary Activities Family 12 protein
M_CD156_EuGene_00019401	GH2	Glycoside Hydrolase Family 2 protein
M_CD156_EuGene_00019411	GH74	Glycoside Hydrolase Family 74 protein
M_CD156_EuGene_00019421	GH36	Glycoside Hydrolase Family 36 protein
M_CD156_EuGene_00019511	GH43-CBM35	Glycoside Hydrolase Family 43 / Carbohydrate-Binding Module Family 35 protein
M_CD156_EuGene_00019551	GH43	Glycoside Hydrolase Family 43 protein
M_CD156_EuGene_00019731	GT69	Glycosyltransferase Family 69 protein
M_CD156_EuGene_00019751	GH55	Glycoside Hydrolase Family 55 protein
M_CD156_EuGene_00019781	AA1	Multicopper oxidase
M_CD156_EuGene_00020001	GH5_24	Glycoside Hydrolase Family 5 protein
M_CD156_EuGene_00020291	GH132	Glycoside Hydrolase Family 132 protein
M_CD156_EuGene_00021301	AA1	Multicopper oxidase
M_CD156_EuGene_00021801	GH64	Glycoside Hydrolase Family 64 protein
M_CD156_EuGene_00022491	GH47	Glycoside Hydrolase Family 47 protein
M_CD156_EuGene_00022511	GH5_5	Glycoside Hydrolase Family 5 protein
M_CD156_EuGene_00022541	GH29	Glycoside Hydrolase Family 29 protein
M_CD156_EuGene_00022811	GH92	Glycoside Hydrolase Family 92 protein
M_CD156_EuGene_00022971	AA1_3	Laccase-like multicopper oxidase
M_CD156_EuGene_00022981	AA1_3	Laccase-like multicopper oxidase
M_CD156_EuGene_00023291	GH55	Glycoside Hydrolase Family 55 protein
M_CD156_EuGene_00023621	GH13_40	Glycoside Hydrolase Family 13 protein
M_CD156_EuGene_00023631	CBM18-CBM18	Carbohydrate-Binding Module Family 18 protein
M_CD156_EuGene_00023731	CE16	Carbohydrate Esterase Family 16 protein
M_CD156_EuGene_00024011	GT4	Glycosyltransferase Family 4 protein
M_CD156_EuGene_00024381	GT62	Glycosyltransferase Family 62 protein
M_CD156_EuGene_00024441	GH125	Glycoside Hydrolase Family 125 protein
M_CD156_EuGene_00024461	GH16	Glycoside Hydrolase Family 16 protein
M_CD156_EuGene_00024471	GT34	Glycosyltransferase Family 34 protein
M_CD156_EuGene_00024481	GT32	Glycosyltransferase Family 32 protein
M_CD156_EuGene_00025141	CE3	Carbohydrate Esterase Family 3 protein
M_CD156_EuGene_00025371	GH92	Glycoside Hydrolase Family 92 protein
M_CD156_EuGene_00025421	GH18	Glycoside Hydrolase Family 18 protein
M_CD156_EuGene_00025441	GH47	Glycoside Hydrolase Family 47 protein
M_CD156_EuGene_00025491	AA3_2	GMC oxidoreductase
M_CD156_EuGene_00025571	AA8	Iron reductase domain protein
M_CD156_EuGene_00025691	GH13_25-GH133	Glycoside Hydrolase Family 13 / Glycoside Hydrolase Family 133 protein
M_CD156_EuGene_00025861	GH95	Glycoside Hydrolase Family 95 protein
M_CD156_EuGene_00025941	GH29	Glycoside Hydrolase Family 29 protein
M_CD156_EuGene_00026291	GH51	Glycoside Hydrolase Family 51 protein
M_CD156_EuGene_00026301	CE5	Carbohydrate Esterase Family 5 protein
M_CD156_EuGene_00026371	GT15	Glycosyltransferase Family 15 protein
M_CD156_EuGene_00026901	GH15-CBM20	Glycoside Hydrolase Family 15 / Carbohydrate-Binding Module Family 20 protein
M_CD156_EuGene_00028011	GH81	Glycoside Hydrolase Family 81 protein
M_CD156_EuGene_00028091	GH47	Glycoside Hydrolase Family 47 protein
M_CD156_EuGene_00028191	CBM48	Carbohydrate-Binding Module Family 48 protein
M_CD156_EuGene_00028561	GH76	Glycoside Hydrolase Family 76 protein
M_CD156_EuGene_00029431	GH47	Glycoside Hydrolase Family 47 protein
M_CD156_EuGene_00029461	GH5_12	Glycoside Hydrolase Family 5 protein
M_CD156_EuGene_00029651	GT48	Glycosyltransferase Family 48 protein
M_CD156_EuGene_00029671	GH17	Glycoside Hydrolase Family 17 protein
M_CD156_EuGene_00030071	GT31	Glycosyltransferase Family 31 protein
M_CD156_EuGene_00030691	AA3_2	GMC oxidoreductase
M_CD156_EuGene_00031091	GT90	Glycosyltransferase Family 90 protein
M_CD156_EuGene_00031241	CE5	Carbohydrate Esterase Family 5 protein
M_CD156_EuGene_00031461	GH55	Glycoside Hydrolase Family 55 protein
M_CD156_EuGene_00031671	GH92	Glycoside Hydrolase Family 92 protein
M_CD156_EuGene_00031681	GH125	Glycoside Hydrolase Family 125 protein
M_CD156_EuGene_00031961	GH12	Glycoside Hydrolase Family 12 protein
M_CD156_EuGene_00032121	GH47	Glycoside Hydrolase Family 47 protein
M_CD156_EuGene_00032201	GH55	Glycoside Hydrolase Family 55 protein
M_CD156_EuGene_00032671	GH3	Glycoside Hydrolase Family 3 protein
M_CD156_EuGene_00032711	GT69	Glycosyltransferase Family 69 protein
M_CD156_EuGene_00032921	AA3_2	GMC oxidoreductase
M_CD156_EuGene_00032931	AA3_2	GMC oxidoreductase
M_CD156_EuGene_00033491	CBM50	Carbohydrate-Binding Module Family 50 protein
M_CD156_EuGene_00033901	GH10	Glycoside Hydrolase Family 10 protein
M_CD156_EuGene_00034221	AA6	Benzoquinone reductase
M_CD156_EuGene_00035191	AA5_1	Copper radical oxidase
M_CD156_EuGene_00036291	GH132	Glycoside Hydrolase Family 132 protein
M_CD156_EuGene_00036461	PL20	Polysaccharide Lyase Family 20 protein
M_CD156_EuGene_00036881	GT2	Glycosyltransferase Family 2 protein
M_CD156_EuGene_00037081	GT35	Glycosyltransferase Family 35 protein
M_CD156_EuGene_00037551	GT90	Glycosyltransferase Family 90 protein
M_CD156_EuGene_00037731	CE4	Carbohydrate Esterase Family 4 protein
M_CD156_EuGene_00037841	GH18	Glycoside Hydrolase Family 18 protein
M_CD156_EuGene_00037911	GH3	Glycoside Hydrolase Family 3 protein
M_CD156_EuGene_00038271	GT58	Glycosyltransferase Family 58 protein
M_CD156_EuGene_00038321	GH115	Glycoside Hydrolase Family 115 protein
M_CD156_EuGene_00038391	AA9	Lytic polysaccharide monooxygenase (formerly GH61)
M_CD156_EuGene_00038451	CBM1-CBM1-CBM1-CBM1	Carbohydrate-Binding Module Family 1 protein
M_CD156_EuGene_00039441	GH1	Glycoside Hydrolase Family 1 protein
M_CD156_EuGene_00040361	GT66	Glycosyltransferase Family 66 protein
M_CD156_EuGene_00040751	CE4	Carbohydrate Esterase Family 4 protein
M_CD156_EuGene_00041101	GH27	Glycoside Hydrolase Family 27 protein
M_CD156_EuGene_00041821	CBM50-CBM50-CBM50-CBM50	Carbohydrate-Binding Module Family 50 protein
M_CD156_EuGene_00042001	GT17	Glycosyltransferase Family 17 protein
M_CD156_EuGene_00042031	GT15	Glycosyltransferase Family 15 protein
M_CD156_EuGene_00042461	GT39	Glycosyltransferase Family 39 protein
M_CD156_EuGene_00042751	GH43-CBM66	Glycoside Hydrolase Family 43 / Carbohydrate-Binding Module Family 66 protein
M_CD156_EuGene_00043071	GH47	Glycoside Hydrolase Family 47 protein
M_CD156_EuGene_00043851	GT21	Glycosyltransferase Family 21 protein
M_CD156_EuGene_00043871	CE12	Carbohydrate Esterase Family 12 protein
M_CD156_EuGene_00043961	GH31	Glycoside Hydrolase Family 31 protein
M_CD156_EuGene_00044201	GT2	Glycosyltransferase Family 2 protein
M_CD156_EuGene_00044691	GH20	Glycoside Hydrolase Family 20 protein
M_CD156_EuGene_00044851	GT22	Glycosyltransferase Family 22 protein
M_CD156_EuGene_00045241	GT57	Glycosyltransferase Family 57 protein
M_CD156_EuGene_00045711	GH3	Glycoside Hydrolase Family 3 protein
M_CD156_EuGene_00046971	AA11	Lytic polysaccharide monooxygenase
M_CD156_EuGene_00046061	CBM18	Carbohydrate-Binding Module Family 18 protein
M_CD156_EuGene_00046121	GT50	Glycosyltransferase Family 50 protein
M_CD156_EuGene_00046381	GH43	Glycoside Hydrolase Family 43 protein
M_CD156_EuGene_00046761	AA3_1	Cellobiose dehydrogenase
M_CD156_EuGene_00048111	CBM48	Carbohydrate-Binding Module Family 48 protein
M_CD156_EuGene_00048221	GH76	Glycoside Hydrolase Family 76 protein
M_CD156_EuGene_00048311	GT69	Glycosyltransferase Family 69 protein
M_CD156_EuGene_00048991	GT32	Glycosyltransferase Family 32 protein
M_CD156_EuGene_00049241	AA1_3	Laccase-like multicopper oxidase
M_CD156_EuGene_00049701	GH43	Glycoside Hydrolase Family 43 protein
M_CD156_EuGene_00050351	GT39	Glycosyltransferase Family 39 protein
M_CD156_EuGene_00052251	GT25	Glycosyltransferase Family 25 protein
M_CD156_EuGene_00052901	CE8	Carbohydrate Esterase Family 8 protein
M_CD156_EuGene_00052911	GH28	Glycoside Hydrolase Family 28 protein
M_CD156_EuGene_00052961	AA1_3	Laccase-like multicopper oxidase
M_CD156_EuGene_00053101	GT39	Glycosyltransferase Family 39 protein
M_CD156_EuGene_00053441	GT34	Glycosyltransferase Family 34 protein
M_CD156_EuGene_00053621	GH92	Glycoside Hydrolase Family 92 protein
M_CD156_EuGene_00054121	GH76	Glycoside Hydrolase Family 76 protein
M_CD156_EuGene_00054371	GT62	Glycosyltransferase Family 62 protein
M_CD156_EuGene_00055481	GT15	Glycosyltransferase Family 15 protein
M_CD156_EuGene_00056121	GH20	Glycoside Hydrolase Family 20 protein
M_CD156_EuGene_00056201	AA1_3	Laccase-like multicopper oxidase
M_CD156_EuGene_00056241	GH3	Glycoside Hydrolase Family 3 protein
M_CD156_EuGene_00056281	AA8	Iron reductase domain protein
M_CD156_EuGene_00056911	AA9	Lytic polysaccharide monooxygenase (formerly GH61)
M_CD156_EuGene_00057011	GH79	Glycoside Hydrolase Family 79 protein
M_CD156_EuGene_00057041	GH18	Glycoside Hydrolase Family 18 protein
M_CD156_EuGene_00057061	GT61	Glycosyltransferase Family 61 protein
M_CD156_EuGene_00058091	GH76	Glycoside Hydrolase Family 76 protein
M_CD156_EuGene_00058581	GT1	Glycosyltransferase Family 1 protein
M_CD156_EuGene_00059161	GH36	Glycoside Hydrolase Family 36 protein
M_CD156_EuGene_00059181	GH18-CBM18	Glycoside Hydrolase Family 18 / Carbohydrate-Binding Module Family 18 protein
M_CD156_EuGene_00060301	GH3	Glycoside Hydrolase Family 3 protein
M_CD156_EuGene_00060801	CBM50-CBM50	Carbohydrate-Binding Module Family 50 protein
M_CD156_EuGene_00060901	CE4	Carbohydrate Esterase Family 4 protein
M_CD156_EuGene_00060921	GT1	Glycosyltransferase Family 1 protein
M_CD156_EuGene_00060941	CBM1	Carbohydrate-Binding Module Family 1 protein
M_CD156_EuGene_00061121	GT20	Glycosyltransferase Family 20 protein
M_CD156_EuGene_00061131	CE5	Carbohydrate Esterase Family 5 protein
M_CD156_EuGene_00061451	GH11	Glycoside Hydrolase Family 11 protein
M_CD156_EuGene_00062261	CE1	Carbohydrate Esterase Family 1 protein
M_CD156_EuGene_00062541	GT59	Glycosyltransferase Family 59 protein
M_CD156_EuGene_00063321	AA9-CBM1	Lytic polysaccharide monooxygenase (formerly GH61) / Carbohydrate-Binding Module Family 1 protein
M_CD156_EuGene_00063491	GH18	Glycoside Hydrolase Family 18 protein
M_CD156_EuGene_00063681	GT8	Glycosyltransferase Family 8 protein
M_CD156_EuGene_00064141	GH125	Glycoside Hydrolase Family 125 protein
M_CD156_EuGene_00064341	GT2	Glycosyltransferase Family 2 protein
M_CD156_EuGene_00064631	CE4	Carbohydrate Esterase Family 4 protein
M_CD156_EuGene_00064891	CE16	Carbohydrate Esterase Family 16 protein
M_CD156_EuGene_00065021	GH3	Glycoside Hydrolase Family 3 protein
M_CD156_EuGene_00065431	CE5	Carbohydrate Esterase Family 5 protein
M_CD156_EuGene_00065441	CE5	Carbohydrate Esterase Family 5 protein
M_CD156_EuGene_00065721	CE5	Carbohydrate Esterase Family 5 protein
M_CD156_EuGene_00065841	AA3_2	GMC oxidoreductase
M_CD156_EuGene_00065941	CE1	Carbohydrate Esterase Family 1 protein
M_CD156_EuGene_00065951	CE1	Carbohydrate Esterase Family 1 protein
M_CD156_EuGene_00065981	GH43-CBM6-CBM1	Glycoside Hydrolase Family 43 / Carbohydrate-Binding Module Family 6 / Carbohydrate-Binding Module Family 1 protein
M_CD156_EuGene_00066011	GH43	Glycoside Hydrolase Family 43 protein
M_CD156_EuGene_00066061	GH24	Glycoside Hydrolase Family 24 protein
M_CD156_EuGene_00066261	GT32	Glycosyltransferase Family 32 protein
M_CD156_EuGene_00066331	CE5	Carbohydrate Esterase Family 5 protein
M_CD156_EuGene_00066371	GT55	Glycosyltransferase Family 55 protein
M_CD156_EuGene_00066591	GH65-CBM32	Glycoside Hydrolase Family 65 / Carbohydrate-Binding Module Family 32 protein
M_CD156_EuGene_00066761	GH18	Glycoside Hydrolase Family 18 protein
M_CD156_EuGene_00067021	GH16	Glycoside Hydrolase Family 16 protein
M_CD156_EuGene_00067151	GT25	Glycosyltransferase Family 25 protein
M_CD156_EuGene_00067841	GH17	Glycoside Hydrolase Family 17 protein
M_CD156_EuGene_00067851	GH2	Glycoside Hydrolase Family 2 protein
M_CD156_EuGene_00068141	AA9	Lytic polysaccharide monooxygenase (formerly GH61)
M_CD156_EuGene_00068181	AA8-AA3_1	Iron reductase domain / Cellobiose dehydrogenase
M_CD156_EuGene_00068211	AA2_cyt	Cytochrome c peroxidase
M_CD156_EuGene_00068361	GH6	Glycoside Hydrolase Family 6 protein
M_CD156_EuGene_00068781	GH38	Glycoside Hydrolase Family 38 protein
M_CD156_EuGene_00069271	GH33	Glycoside Hydrolase Family 33 protein
M_CD156_EuGene_00069361	GH31	Glycoside Hydrolase Family 31 protein
M_CD156_EuGene_00069671	GT32	Glycosyltransferase Family 32 protein
M_CD156_EuGene_00070221	GH7	Glycoside Hydrolase Family 7 protein
M_CD156_EuGene_00070831	GH32	Glycoside Hydrolase Family 32 protein
M_CD156_EuGene_00070911	AA9	Lytic polysaccharide monooxygenase (formerly GH61)
M_CD156_EuGene_00072201	CE5	Carbohydrate Esterase Family 5 protein
M_CD156_EuGene_00072301	GT4	Glycosyltransferase Family 4 protein
M_CD156_EuGene_00072481	GH43	Glycoside Hydrolase Family 43 protein
M_CD156_EuGene_00072501	AA3_2	GMC oxidoreductase
M_CD156_EuGene_00072531	AA5_2	Galactose oxidase
M_CD156_EuGene_00072741	AA9	Lytic polysaccharide monooxygenase (formerly GH61)
M_CD156_EuGene_00073551	GT2	Glycosyltransferase Family 2 protein
M_CD156_EuGene_00074421	AA9-CBM18	Lytic polysaccharide monooxygenase (formerly GH61) / Carbohydrate-Binding Module Family 18 protein
M_CD156_EuGene_00074501	GT2	Glycosyltransferase Family 2 protein
M_CD156_EuGene_00074831	PL4_3	Polysaccharide Lyase Family 4 protein
M_CD156_EuGene_00075181	GH54-CBM42	Glycoside Hydrolase Family 54 / Carbohydrate-Binding Module Family 42 protein
M_CD156_EuGene_00075571	GT1	Glycosyltransferase Family 1 protein
M_CD156_EuGene_00075701	AA9-CBM1	Lytic polysaccharide monooxygenase (formerly GH61) / Carbohydrate-Binding Module Family 1 protein
M_CD156_EuGene_00075871	GH79	Glycoside Hydrolase Family 79 protein
M_CD156_EuGene_00076221	AA3_2	GMC oxidoreductase
M_CD156_EuGene_00076301	CBM18	Carbohydrate-Binding Module Family 18 protein
M_CD156_EuGene_00076311	GT32	Glycosyltransferase Family 32 protein
M_CD156_EuGene_00076481	CBM18-CBM18-CBM18	Carbohydrate-Binding Module Family 18 protein
M_CD156_EuGene_00077621	GT31	Glycosyltransferase Family 31 protein
M_CD156_EuGene_00077911	GT57	Glycosyltransferase Family 57 protein
M_CD156_EuGene_00078631	CBM50-CBM50	Carbohydrate-Binding Module Family 50 protein
M_CD156_EuGene_00078741	GH27-CBM35	Glycoside Hydrolase Family 27 / Carbohydrate-Binding Module Family 35 protein
M_CD156_EuGene_00078811	GH88	Glycoside Hydrolase Family 88 protein
M_CD156_EuGene_00078991	GH3	Glycoside Hydrolase Family 3 protein
M_CD156_EuGene_00079931	GH18	Glycoside Hydrolase Family 18 protein
M_CD156_EuGene_00080401	CBM50-CBM50	Carbohydrate-Binding Module Family 50 protein
M_CD156_EuGene_00081161	GH16	Glycoside Hydrolase Family 16 protein
M_CD156_EuGene_00081391	GT8	Glycosyltransferase Family 8 protein
M_CD156_EuGene_00081971	GH13_40	Glycoside Hydrolase Family 13 protein
M_CD156_EuGene_00082081	EXPN-CBM63	Distantly related to plant expansins / Carbohydrate-Binding Module Family 63 protein
M_CD156_EuGene_00082181	PL1_10	Polysaccharide Lyase Family 1 protein
M_CD156_EuGene_00082211	AA3_1	Cellobiose dehydrogenase
M_CD156_EuGene_00082231	CBM50-CBM50	Carbohydrate-Binding Module Family 50 protein
M_CD156_EuGene_00082271	AA9	Lytic polysaccharide monooxygenase (formerly GH61)
M_CD156_EuGene_00082331	AA3_2	GMC oxidoreductase
M_CD156_EuGene_00082401	AA9	Lytic polysaccharide monooxygenase (formerly GH61)
M_CD156_EuGene_00082441	GH76	Glycoside Hydrolase Family 76 protein
M_CD156_EuGene_00082551	CE12	Carbohydrate Esterase Family 12 protein
M_CD156_EuGene_00082691	GH47	Glycoside Hydrolase Family 47 protein
M_CD156_EuGene_00082811	CBM21	Carbohydrate-Binding Module Family 21 protein
M_CD156_EuGene_00082851	GH75	Glycoside Hydrolase Family 75 protein
M_CD156_EuGene_00082901	CE1	Carbohydrate Esterase Family 1 protein
M_CD156_EuGene_00083061	GH76	Glycoside Hydrolase Family 76 protein
M_CD156_EuGene_00083241	CE1	Carbohydrate Esterase Family 1 protein
M_CD156_EuGene_00083251	GH93	Glycoside Hydrolase Family 93 protein
M_CD156_EuGene_00083331	GH3	Glycoside Hydrolase Family 3 protein
M_CD156_EuGene_00083411	GH51	Glycoside Hydrolase Family 51 protein
M_CD156_EuGene_00083901	EXPN	Distantly related to plant expansins
M_CD156_EuGene_00084051	CBM18-GH18-CBM18-CBM18	Carbohydrate-Binding Module Family 18 / Glycoside Hydrolase Family 18 protein
M_CD156_EuGene_00084121	GH18	Glycoside Hydrolase Family 18 protein
M_CD156_EuGene_00084161	GH45	Glycoside Hydrolase Family 45 protein
M_CD156_EuGene_00084311	GH47	Glycoside Hydrolase Family 47 protein
M_CD156_EuGene_00084911	GH15	Glycoside Hydrolase Family 15 protein
M_CD156_EuGene_00084941	GH37	Glycoside Hydrolase Family 37 protein
M_CD156_EuGene_00085021	AA8	Iron reductase domain protein
M_CD156_EuGene_00085121	GH18	Glycoside Hydrolase Family 18 protein
M_CD156_EuGene_00085741	CE12	Carbohydrate Esterase Family 12 protein
M_CD156_EuGene_00085801	GT2	Glycosyltransferase Family 2 protein
M_CD156_EuGene_00085981	GH2	Glycoside Hydrolase Family 2 protein
M_CD156_EuGene_00086351	GH3	Glycoside Hydrolase Family 3 protein
M_CD156_EuGene_00086591	GH2	Glycoside Hydrolase Family 2 protein
M_CD156_EuGene_00086671	GT1	Glycosyltransferase Family 1 protein
M_CD156_EuGene_00086861	GH28	Glycoside Hydrolase Family 28 protein
M_CD156_EuGene_00086971	GH43	Glycoside Hydrolase Family 43 protein
M_CD156_EuGene_00087101	GT1	Glycosyltransferase Family 1 protein
M_CD156_EuGene_00087531	AA3_2	GMC oxidoreductase
M_CD156_EuGene_00087841	CE1-CBM1	Carbohydrate Esterase Family 1 / Carbohydrate-Binding Module Family 1 protein
M_CD156_EuGene_00087951	CE5	Carbohydrate Esterase Family 5 protein
M_CD156_EuGene_00088431	GH43-CBM35	Glycoside Hydrolase Family 43 / Carbohydrate-Binding Module Family 35 protein
M_CD156_EuGene_00088581	GT20	Glycosyltransferase Family 20 protein
M_CD156_EuGene_00088761	AA2	Class II peroxidase
M_CD156_EuGene_00088911	GT4	Glycosyltransferase Family 4 protein
M_CD156_EuGene_00089541	GT1	Glycosyltransferase Family 1 protein
M_CD156_EuGene_00089601	GT4	Glycosyltransferase Family 4 protein
M_CD156_EuGene_00089811	GH37	Glycoside Hydrolase Family 37 protein
M_CD156_EuGene_00090481	AA11	Lytic polysaccharide monooxygenase
M_CD156_EuGene_00090701	CBM50	Carbohydrate-Binding Module Family 50 protein
M_CD156_EuGene_00090731	GT2	Glycosyltransferase Family 2 protein
M_CD156_EuGene_00091051	AA12	Auxilliary Activities Family 12 protein
M_CD156_EuGene_00091081	Myosin_motor-GT2	Glycosyltransferase Family 2 protein
M_CD156_EuGene_00091091	Myosin_motor-GT2	Glycosyltransferase Family 2 protein
M_CD156_EuGene_00091341	AA8	Iron reductase domain protein
M_CD156_EuGene_00091551	GT62	Glycosyltransferase Family 62 protein
M_CD156_EuGene_00091881	AA9	Lytic polysaccharide monooxygenase (formerly GH61)
M_CD156_EuGene_00091941	GH5_22	Glycoside Hydrolase Family 5 protein
M_CD156_EuGene_00092061	GH18	Glycoside Hydrolase Family 18 protein
M_CD156_EuGene_00092071	CBM50-CBM50-CBM50-CBM18-GH18	Carbohydrate-Binding Module Family 50 / Carbohydrate-Binding Module Family 18 / Glycoside Hydrolase Family 18 protein
M_CD156_EuGene_00092091	CBM50-CBM50-CBM50	Carbohydrate-Binding Module Family 50 protein
M_CD156_EuGene_00092541	CE5	Carbohydrate Esterase Family 5 protein
M_CD156_EuGene_00092791	GH64	Glycoside Hydrolase Family 64 protein
M_CD156_EuGene_00092981	GH3	Glycoside Hydrolase Family 3 protein
M_CD156_EuGene_00093091	GH5_7	Glycoside Hydrolase Family 5 protein
M_CD156_EuGene_00093101	GH128	Glycoside Hydrolase Family 128 protein
M_CD156_EuGene_00093201	GH7	Glycoside Hydrolase Family 7 protein
M_CD156_EuGene_00093321	GH131	Glycoside Hydrolase Family 131 protein
M_CD156_EuGene_00093551	GH7	Glycoside Hydrolase Family 7 protein
M_CD156_EuGene_00093861	GH3	Glycoside Hydrolase Family 3 protein
M_CD156_EuGene_00094561	GT22	Glycosyltransferase Family 22 protein
M_CD156_EuGene_00094691	AA12	Auxilliary Activities Family 12 protein
M_CD156_EuGene_00095021	GH31	Glycoside Hydrolase Family 31 protein
M_CD156_EuGene_00095171	GH1	Glycoside Hydrolase Family 1 protein
M_CD156_EuGene_00095251	GH16	Glycoside Hydrolase Family 16 protein
M_CD156_EuGene_00095321	GH53	Glycoside Hydrolase Family 53 protein
M_CD156_EuGene_00095361	GH63	Glycoside Hydrolase Family 63 protein
M_CD156_EuGene_00095411	CBM18-CBM18-CBM18-AA7	Carbohydrate-Binding Module Family 18 / Glucooligosaccharide oxidase
M_CD156_EuGene_00095491	AA9	Lytic polysaccharide monooxygenase (formerly GH61)
M_CD156_EuGene_00096251	AA3_2	GMC oxidoreductase
M_CD156_EuGene_00096361	GT90	Glycosyltransferase Family 90 protein
M_CD156_EuGene_00097281	GH16	Glycoside Hydrolase Family 16 protein
M_CD156_EuGene_00097481	GH16	Glycoside Hydrolase Family 16 protein
M_CD156_EuGene_00097491	GH16	Glycoside Hydrolase Family 16 protein
M_CD156_EuGene_00097751	GH18	Glycoside Hydrolase Family 18 protein
M_CD156_EuGene_00097921	CBM1-GH6	Carbohydrate-Binding Module Family 1 / Glycoside Hydrolase Family 6 protein
M_CD156_EuGene_00098721	GH81	Glycoside Hydrolase Family 81 protein
M_CD156_EuGene_00098841	GH43	Glycoside Hydrolase Family 43 protein
M_CD156_EuGene_00098971	GH10	Glycoside Hydrolase Family 10 protein
M_CD156_EuGene_00099231	GH114	Glycoside Hydrolase Family 114 protein
M_CD156_EuGene_00099451	CBM18-CBM18	Carbohydrate-Binding Module Family 18 protein
M_CD156_EuGene_00099931	GT1	Glycosyltransferase Family 1 protein
M_CD156_EuGene_00100131	GT31	Glycosyltransferase Family 31 protein
M_CD156_EuGene_00100181	GT90	Glycosyltransferase Family 90 protein
M_CD156_EuGene_00100791	GH31	Glycoside Hydrolase Family 31 protein
M_CD156_EuGene_00101041	GT25	Glycosyltransferase Family 25 protein
M_CD156_EuGene_00101121	GH30_3	Glycoside Hydrolase Family 30 protein
M_CD156_EuGene_00101151	AA3_3	Alcohol oxidase
M_CD156_EuGene_00101331	CBM18-CBM18-CBM18	Carbohydrate-Binding Module Family 18 protein
M_CD156_EuGene_00101371	AA9-CBM1	Lytic polysaccharide monooxygenase (formerly GH61) / Carbohydrate-Binding Module Family 1 protein
M_CD156_EuGene_00101411	GT1	Glycosyltransferase Family 1 protein
M_CD156_EuGene_00101441	AA1_2	Ferroxidase
M_CD156_EuGene_00101731	CBM18-CBM18	Carbohydrate-Binding Module Family 18 protein
M_CD156_EuGene_00102041	GH72	Glycoside Hydrolase Family 72 protein
M_CD156_EuGene_00102331	GH16	Glycoside Hydrolase Family 16 protein
M_CD156_EuGene_00102441	AA9	Lytic polysaccharide monooxygenase (formerly GH61)
M_CD156_EuGene_00102501	CE1	Carbohydrate Esterase Family 1 protein
M_CD156_EuGene_00102561	GT3	Glycosyltransferase Family 3 protein
M_CD156_EuGene_00102771	GT1	Glycosyltransferase Family 1 protein
M_CD156_EuGene_00103261	GH3	Glycoside Hydrolase Family 3 protein
M_CD156_EuGene_00103301	AA9	Lytic polysaccharide monooxygenase (formerly GH61)
M_CD156_EuGene_00103511	GH92	Glycoside Hydrolase Family 92 protein
M_CD156_EuGene_00104741	GH72-CBM43	Glycoside Hydrolase Family 72 / Carbohydrate-Binding Module Family 43 protein
M_CD156_EuGene_00104121	GH125	Glycoside Hydrolase Family 125 protein
M_CD156_EuGene_00104251	GH11	Glycoside Hydrolase Family 11 protein
M_CD156_EuGene_00104591	CE4	Carbohydrate Esterase Family 4 protein
M_CD156_EuGene_00105371	PL1_7	Polysaccharide Lyase Family 1 protein
M_CD156_EuGene_00105491	GH16-CBM18-CBM18-CBM18	Glycoside Hydrolase Family 16 / Carbohydrate-Binding Module Family 18 protein
M_CD156_EuGene_00105581	EXPN	Distantly related to plant expansins
M_CD156_EuGene_00105591	GH5_16	Glycoside Hydrolase Family 5 protein
M_CD156_EuGene_00105861	GH17	Glycoside Hydrolase Family 17 protein
M_CD156_EuGene_00105951	AA2	Class II peroxidase
M_CD156_EuGene_00106041	CE4-CBM18-CBM18	Carbohydrate Esterase Family 4 / Carbohydrate-Binding Module Family 18 protein
M_CD156_EuGene_00106271	GH3	Glycoside Hydrolase Family 3 protein
M_CD156_EuGene_00106381	AA2	Class II peroxidase
M_CD156_EuGene_00106401	AA5_2	Galactose oxidase
M_CD156_EuGene_00106821	GH5_16	Glycoside Hydrolase Family 5 protein
M_CD156_EuGene_00107071	AA9	Lytic polysaccharide monooxygenase (formerly GH61)
M_CD156_EuGene_00107211	CBM18-CBM18-CBM18-CBM18	Carbohydrate-Binding Module Family 18 protein
M_CD156_EuGene_00107381	AA7	Glucooligosaccharide oxidase
M_CD156_EuGene_00107931	CE5	Carbohydrate Esterase Family 5 protein
M_CD156_EuGene_00108291	AA1	Multicopper oxidase
M_CD156_EuGene_00108471	GH12	Glycoside Hydrolase Family 12 protein
M_CD156_EuGene_00108641	CE2	Carbohydrate Esterase Family 2 protein
M_CD156_EuGene_00109071	GH128	Glycoside Hydrolase Family 128 protein
M_CD156_EuGene_00109151	GH3	Glycoside Hydrolase Family 3 protein
M_CD156_EuGene_00109611	GH7	Glycoside Hydrolase Family 7 protein
M_CD156_EuGene_00109731	GH43-CBM42	Glycoside Hydrolase Family 43 / Carbohydrate-Binding Module Family 42 protein
M_CD156_EuGene_00110911	GH72	Glycoside Hydrolase Family 72 protein
M_CD156_EuGene_00110251	GH47	Glycoside Hydrolase Family 47 protein
M_CD156_EuGene_00110361	GT41	Glycosyltransferase Family 41 protein
M_CD156_EuGene_00111541	GH72-CBM43	Glycoside Hydrolase Family 72 / Carbohydrate-Binding Module Family 43 protein
M_CD156_EuGene_00111471	CBM18-CBM18-CBM18	Carbohydrate-Binding Module Family 18 protein
M_CD156_EuGene_00111581	GH29	Glycoside Hydrolase Family 29 protein
M_CD156_EuGene_00112311	GH16	Glycoside Hydrolase Family 16 protein
M_CD156_EuGene_00112321	GH16	Glycoside Hydrolase Family 16 protein
M_CD156_EuGene_00112481	AA8	Iron reductase domain protein
M_CD156_EuGene_00112931	GT71	Glycosyltransferase Family 71 protein
M_CD156_EuGene_00113131	GH10-CBM1	Glycoside Hydrolase Family 10 / Carbohydrate-Binding Module Family 1 protein
M_CD156_EuGene_00113391	AA1_3	Laccase-like multicopper oxidase
M_CD156_EuGene_00113411	CE1	Carbohydrate Esterase Family 1 protein
M_CD156_EuGene_00113461	GH32	Glycoside Hydrolase Family 32 protein
M_CD156_EuGene_00113791	AA1_3	Laccase-like multicopper oxidase
M_CD156_EuGene_00114361	CBM18	Carbohydrate-Binding Module Family 18 protein
M_CD156_EuGene_00114461	AA9	Lytic polysaccharide monooxygenase (formerly GH61)
M_CD156_EuGene_00114511	GH3	Glycoside Hydrolase Family 3 protein
M_CD156_EuGene_00114651	GH67	Glycoside Hydrolase Family 67 protein
M_CD156_EuGene_00114801	GH32	Glycoside Hydrolase Family 32 protein
M_CD156_EuGene_00115171	CE5	Carbohydrate Esterase Family 5 protein
M_CD156_EuGene_00115311	GH55	Glycoside Hydrolase Family 55 protein
M_CD156_EuGene_00115331	CE5	Carbohydrate Esterase Family 5 protein
M_CD156_EuGene_00115801	GH16	Glycoside Hydrolase Family 16 protein
M_CD156_EuGene_00115821	CE3	Carbohydrate Esterase Family 3 protein
M_CD156_EuGene_00115851	AA3_2	GMC oxidoreductase
M_CD156_EuGene_00116021	GT33	Glycosyltransferase Family 33 protein
M_CD156_EuGene_00116411	GH78	Glycoside Hydrolase Family 78 protein
M_CD156_EuGene_00116461	GH105	Glycoside Hydrolase Family 105 protein
M_CD156_EuGene_00116971	GH128	Glycoside Hydrolase Family 128 protein
M_CD156_EuGene_00116991	AA9-CBM1	Lytic polysaccharide monooxygenase (formerly GH61) / Carbohydrate-Binding Module Family 1 protein
M_CD156_EuGene_00117251	CE5	Carbohydrate Esterase Family 5 protein
M_CD156_EuGene_00117561	GH7	Glycoside Hydrolase Family 7 protein
M_CD156_EuGene_00117951	GH62-CBM1	Glycoside Hydrolase Family 62 / Carbohydrate-Binding Module Family 1 protein
M_CD156_EuGene_00117961	GT25	Glycosyltransferase Family 25 protein
M_CD156_EuGene_00117981	GH71	Glycoside Hydrolase Family 71 protein
M_CD156_EuGene_00118011	AA5_2	Galactose oxidase
M_CD156_EuGene_00118181	AA9	Lytic polysaccharide monooxygenase (formerly GH61)
M_CD156_EuGene_00118541	AA3_2	GMC oxidoreductase
M_CD156_EuGene_00118681	GH5_7	Glycoside Hydrolase Family 5 protein
M_CD156_EuGene_00119231	GH3	Glycoside Hydrolase Family 3 protein
M_CD156_EuGene_00119771	GH13_1	Glycoside Hydrolase Family 13 protein
M_CD156_EuGene_00120551	GH12-CBM1	Glycoside Hydrolase Family 12 / Carbohydrate-Binding Module Family 1 protein
M_CD156_EuGene_00120671	GT1	Glycosyltransferase Family 1 protein
M_CD156_EuGene_00120921	GH10	Glycoside Hydrolase Family 10 protein
M_CD156_EuGene_00120971	AA1_3	Laccase-like multicopper oxidase
M_CD156_EuGene_00121321	CBM18-CBM18-CBM18	Carbohydrate-Binding Module Family 18 protein
M_CD156_EuGene_00121351	GT32	Glycosyltransferase Family 32 protein
M_CD156_EuGene_00121441	GH43	Glycoside Hydrolase Family 43 protein
M_CD156_EuGene_00121451	GH43	Glycoside Hydrolase Family 43 protein
M_CD156_EuGene_00121731	AA1	Multicopper oxidase
M_CD156_EuGene_00121741	AA1	Multicopper oxidase
M_CD156_EuGene_00121781	CE5	Carbohydrate Esterase Family 5 protein
M_CD156_EuGene_00121811	GH43-GH43	Glycoside Hydrolase Family 43 protein
M_CD156_EuGene_00121851	GH62	Glycoside Hydrolase Family 62 protein
M_CD156_EuGene_00121911	CBM18-CBM18	Carbohydrate-Binding Module Family 18 protein
M_CD156_EuGene_00121921	CBM18-CBM18	Carbohydrate-Binding Module Family 18 protein
M_CD156_EuGene_00122171	AA3_3	Alcohol oxidase
M_CD156_EuGene_00122571	GH11	Glycoside Hydrolase Family 11 protein
M_CD156_EuGene_00122641	GH131-CBM1	Glycoside Hydrolase Family 131 / Carbohydrate-Binding Module Family 1 protein
M_CD156_EuGene_00122651	AA9-CBM1	Lytic polysaccharide monooxygenase (formerly GH61) / Carbohydrate-Binding Module Family 1 protein
M_CD156_EuGene_00123271	GH105	Glycoside Hydrolase Family 105 protein
M_CD156_EuGene_00124061	GH28	Glycoside Hydrolase Family 28 protein
M_CD156_EuGene_00124701	GT69	Glycosyltransferase Family 69 protein
M_CD156_EuGene_00124811	AA1_2	Ferroxidase
M_CD156_EuGene_00124921	GT25	Glycosyltransferase Family 25 protein
M_CD156_EuGene_00125241	GH2	Glycoside Hydrolase Family 2 protein
M_CD156_EuGene_00125871	GH17	Glycoside Hydrolase Family 17 protein
M_CD156_EuGene_00126001	CBM18-CBM18-CBM18	Carbohydrate-Binding Module Family 18 protein
M_CD156_EuGene_00126071	GT1	Glycosyltransferase Family 1 protein
M_CD156_EuGene_00126231	GT20	Glycosyltransferase Family 20 protein
M_CD156_EuGene_00126421	GT15	Glycosyltransferase Family 15 protein
M_CD156_EuGene_00126531	CE3	Carbohydrate Esterase Family 3 protein
M_CD156_EuGene_00126541	CE3	Carbohydrate Esterase Family 3 protein
M_CD156_EuGene_00126761	GT25	Glycosyltransferase Family 25 protein
M_CD156_EuGene_00126781	GT25	Glycosyltransferase Family 25 protein
M_CD156_EuGene_00127301	CE3	Carbohydrate Esterase Family 3 protein
M_CD156_EuGene_00127491	GT32	Glycosyltransferase Family 32 protein
M_CD156_EuGene_00127631	GH16	Glycoside Hydrolase Family 16 protein
M_CD156_EuGene_00128091	GH18-CBM1	Glycoside Hydrolase Family 18 / Carbohydrate-Binding Module Family 1 protein
M_CD156_EuGene_00129271	GH78	Glycoside Hydrolase Family 78 protein
M_CD156_EuGene_00129281	AA9-CBM1	Lytic polysaccharide monooxygenase (formerly GH61) / Carbohydrate-Binding Module Family 1 protein
M_CD156_EuGene_00129431	CBM1-GH5_5	Carbohydrate-Binding Module Family 1 / Glycoside Hydrolase Family 5 protein
M_CD156_EuGene_00129451	CBM50-CBM50	Carbohydrate-Binding Module Family 50 protein
M_CD156_EuGene_00130151	GH18	Glycoside Hydrolase Family 18 protein
M_CD156_EuGene_00130411	AA3_2	GMC oxidoreductase
M_CD156_EuGene_00131211	GT1	Glycosyltransferase Family 1 protein
M_CD156_EuGene_00131261	CE4	Carbohydrate Esterase Family 4 protein
M_CD156_EuGene_00131411	GH51	Glycoside Hydrolase Family 51 protein
M_CD156_EuGene_00131501	CE5	Carbohydrate Esterase Family 5 protein
M_CD156_EuGene_00131511	GT71	Glycosyltransferase Family 71 protein
M_CD156_EuGene_00131541	GH28	Glycoside Hydrolase Family 28 protein
M_CD156_EuGene_00131691	GH17	Glycoside Hydrolase Family 17 protein
M_CD156_EuGene_00131921	GH13_22-GT5	Glycoside Hydrolase Family 13 / Glycosyltransferase Family 5 protein
M_CD156_EuGene_00131931	GH13_22	Glycoside Hydrolase Family 13 protein
M_CD156_EuGene_00131961	GH13_5	Glycoside Hydrolase Family 13 protein
M_CD156_EuGene_00132141	GT1	Glycosyltransferase Family 1 protein
M_CD156_EuGene_00132501	CBM1-GH10	Carbohydrate-Binding Module Family 1 / Glycoside Hydrolase Family 10 protein
M_CD156_EuGene_00132751	GH2	Glycoside Hydrolase Family 2 protein
M_CD156_EuGene_00132761	CBM18-CBM18-CBM18	Carbohydrate-Binding Module Family 18 protein
M_CD156_EuGene_00132771	CBM18-CBM18-AA5	Carbohydrate-Binding Module Family 18 / Copper radical oxidase
M_CD156_EuGene_00132871	PL3_2	Polysaccharide Lyase Family 3 protein
M_CD156_EuGene_00132921	CE3	Carbohydrate Esterase Family 3 protein
M_CD156_EuGene_00133321	GT2	Glycosyltransferase Family 2 protein
M_CD156_EuGene_00133371	GT32	Glycosyltransferase Family 32 protein
M_CD156_EuGene_00133541	GH2	Glycoside Hydrolase Family 2 protein
M_CD156_EuGene_00133851	CBM1-CE1	Carbohydrate-Binding Module Family 1 / Carbohydrate Esterase Family 1 protein
M_CD156_EuGene_00133861	GH27	Glycoside Hydrolase Family 27 protein
M_CD156_EuGene_00133871	GH43	Glycoside Hydrolase Family 43 protein
M_CD156_EuGene_00134861	AA3_1	Cellobiose dehydrogenase
M_CD156_EuGene_00134951	GH39	Glycoside Hydrolase Family 39 protein
M_CD156_EuGene_00135011	GH31	Glycoside Hydrolase Family 31 protein
M_CD156_EuGene_00135791	GH3	Glycoside Hydrolase Family 3 protein
M_CD156_EuGene_00136581	GH13_1-CBM20	Glycoside Hydrolase Family 13 / Carbohydrate-Binding Module Family 20 protein
M_CD156_EuGene_00136591	AA13-CBM20	Auxilliary Activities Family 13 / Carbohydrate-Binding Module Family 20 protein
M_CD156_EuGene_00136771	GH13_5	Glycoside Hydrolase Family 13 protein
M_CD156_EuGene_00136811	GH3	Glycoside Hydrolase Family 3 protein
M_CD156_EuGene_00136821	CBM18-CE4-CBM18-CBM18	Carbohydrate-Binding Module Family 18 / Carbohydrate Esterase Family 4 protein
M_CD156_EuGene_00136851	GT32	Glycosyltransferase Family 32 protein
M_CD156_EuGene_00137331	GH3	Glycoside Hydrolase Family 3 protein
M_CD156_EuGene_00137461	GH105	Glycoside Hydrolase Family 105 protein
M_CD156_EuGene_00137621	GH2	Glycoside Hydrolase Family 2 protein
M_CD156_EuGene_00138621	AA9	Lytic polysaccharide monooxygenase (formerly GH61)
M_CD156_EuGene_00138701	GH55	Glycoside Hydrolase Family 55 protein
M_CD156_EuGene_00138761	GT71	Glycosyltransferase Family 71 protein
M_CD156_EuGene_00138771	GT25	Glycosyltransferase Family 25 protein
M_CD156_EuGene_00139151	GH43-CBM6	Glycoside Hydrolase Family 43 / Carbohydrate-Binding Module Family 6 protein
M_CD156_EuGene_00139211	GT31	Glycosyltransferase Family 31 protein
M_CD156_EuGene_00139221	GT2	Glycosyltransferase Family 2 protein
M_CD156_EuGene_00139261	GT61	Glycosyltransferase Family 61 protein
M_CD156_EuGene_00140251	CE5	Carbohydrate Esterase Family 5 protein
M_CD156_EuGene_00140331	GH131	Glycoside Hydrolase Family 131 protein
M_CD156_EuGene_00141071	GH5_15	Glycoside Hydrolase Family 5 protein
M_CD156_EuGene_00141141	GT2	Glycosyltransferase Family 2 protein
M_CD156_EuGene_00142381	AA9	Lytic polysaccharide monooxygenase (formerly GH61)
M_CD156_EuGene_00142391	GH18	Glycoside Hydrolase Family 18 protein
M_CD156_EuGene_00142421	GT32	Glycosyltransferase Family 32 protein
M_CD156_EuGene_00142431	GT32	Glycosyltransferase Family 32 protein
M_CD156_EuGene_00143111	GH18	Glycoside Hydrolase Family 18 protein
M_CD156_EuGene_00143291	GH2	Glycoside Hydrolase Family 2 protein
M_CD156_EuGene_00143791	GT2-GT2	Glycosyltransferase Family 2 protein
M_CD156_EuGene_00143901	GH38	Glycoside Hydrolase Family 38 protein
M_CD156_EuGene_00144131	CBM34-GH13_20	Carbohydrate-Binding Module Family 34 / Glycoside Hydrolase Family 13 protein

## Sheet: CAZy-BR29
proteinId	description	defline
M_BR29_EuGene_00000091	CBM18	Carbohydrate-Binding Module Family 18 protein
M_BR29_EuGene_00000121	GT1	Glycosyltransferase Family 1 protein
M_BR29_EuGene_00000161	GH2	Glycoside Hydrolase Family 2 protein
M_BR29_EuGene_00000341	GH3	Glycoside Hydrolase Family 3 protein
M_BR29_EuGene_00000661	GH2	Glycoside Hydrolase Family 2 protein
M_BR29_EuGene_00000801	GT2	Glycosyltransferase Family 2 protein
M_BR29_EuGene_00000841	CE12	Carbohydrate Esterase Family 12 protein
M_BR29_EuGene_00001471	GH18	Glycoside Hydrolase Family 18 protein
M_BR29_EuGene_00001581	AA8	Iron reductase domain protein
M_BR29_EuGene_00001701	EXPN	Distantly related to plant expansins
M_BR29_EuGene_00001841	CBM18-GH18-CBM18-CBM18	Carbohydrate-Binding Module Family 18 / Glycoside Hydrolase Family 18 protein
M_BR29_EuGene_00001911	GH18	Glycoside Hydrolase Family 18 protein
M_BR29_EuGene_00001961	GH45	Glycoside Hydrolase Family 45 protein
M_BR29_EuGene_00002051	GT61	Glycosyltransferase Family 61 protein
M_BR29_EuGene_00002131	GH47	Glycoside Hydrolase Family 47 protein
M_BR29_EuGene_00002701	GH15	Glycoside Hydrolase Family 15 protein
M_BR29_EuGene_00002731	GH37	Glycoside Hydrolase Family 37 protein
M_BR29_EuGene_00003171	GH51	Glycoside Hydrolase Family 51 protein
M_BR29_EuGene_00003291	GH3	Glycoside Hydrolase Family 3 protein
M_BR29_EuGene_00003351	GH93	Glycoside Hydrolase Family 93 protein
M_BR29_EuGene_00003361	CE1	Carbohydrate Esterase Family 1 protein
M_BR29_EuGene_00003461	GH76	Glycoside Hydrolase Family 76 protein
M_BR29_EuGene_00003721	GH3	Glycoside Hydrolase Family 3 protein
M_BR29_EuGene_00003761	GT69	Glycosyltransferase Family 69 protein
M_BR29_EuGene_00004001	AA3_2	GMC oxidoreductase
M_BR29_EuGene_00004481	CBM50	Carbohydrate-Binding Module Family 50 protein
M_BR29_EuGene_00004891	GH10	Glycoside Hydrolase Family 10 protein
M_BR29_EuGene_00005161	AA6	Benzoquinone reductase
M_BR29_EuGene_00006011	AA5_1	Copper radical oxidase
M_BR29_EuGene_00007061	GH132	Glycoside Hydrolase Family 132 protein
M_BR29_EuGene_00007181	PL20	Polysaccharide Lyase Family 20 protein
M_BR29_EuGene_00007611	GT2	Glycosyltransferase Family 2 protein
M_BR29_EuGene_00007791	GT35	Glycosyltransferase Family 35 protein
M_BR29_EuGene_00008181	GT90	Glycosyltransferase Family 90 protein
M_BR29_EuGene_00008281	CE4	Carbohydrate Esterase Family 4 protein
M_BR29_EuGene_00008381	GH18	Glycoside Hydrolase Family 18 protein
M_BR29_EuGene_00008441	GH3	Glycoside Hydrolase Family 3 protein
M_BR29_EuGene_00008651	GH78	Glycoside Hydrolase Family 78 protein
M_BR29_EuGene_00008791	GT58	Glycosyltransferase Family 58 protein
M_BR29_EuGene_00008841	GH115	Glycoside Hydrolase Family 115 protein
M_BR29_EuGene_00008911	AA9	Lytic polysaccharide monooxygenase (formerly GH61)
M_BR29_EuGene_00008971	CBM1-CBM1-CBM1-CBM1	Carbohydrate-Binding Module Family 1 protein
M_BR29_EuGene_00009191	GH18	Glycoside Hydrolase Family 18 protein
M_BR29_EuGene_00009231	GH79	Glycoside Hydrolase Family 79 protein
M_BR29_EuGene_00009331	AA9	Lytic polysaccharide monooxygenase (formerly GH61)
M_BR29_EuGene_00009871	AA8	Iron reductase domain protein
M_BR29_EuGene_00009901	GH3	Glycoside Hydrolase Family 3 protein
M_BR29_EuGene_00009941	AA1_3	Laccase-like multicopper oxidase
M_BR29_EuGene_00010011	GH55	Glycoside Hydrolase Family 55 protein
M_BR29_EuGene_00010021	GH20	Glycoside Hydrolase Family 20 protein
M_BR29_EuGene_00010621	GT15	Glycosyltransferase Family 15 protein
M_BR29_EuGene_00011631	GT62	Glycosyltransferase Family 62 protein
M_BR29_EuGene_00011821	GH76	Glycoside Hydrolase Family 76 protein
M_BR29_EuGene_00012241	GH92	Glycoside Hydrolase Family 92 protein
M_BR29_EuGene_00012411	GT34	Glycosyltransferase Family 34 protein
M_BR29_EuGene_00012711	GT39	Glycosyltransferase Family 39 protein
M_BR29_EuGene_00013001	GT25	Glycosyltransferase Family 25 protein
M_BR29_EuGene_00013071	AA1_2	Ferroxidase
M_BR29_EuGene_00013641	GT1	Glycosyltransferase Family 1 protein
M_BR29_EuGene_00013811	GT3	Glycosyltransferase Family 3 protein
M_BR29_EuGene_00013861	CE1	Carbohydrate Esterase Family 1 protein
M_BR29_EuGene_00013921	AA9	Lytic polysaccharide monooxygenase (formerly GH61)
M_BR29_EuGene_00014011	GH16	Glycoside Hydrolase Family 16 protein
M_BR29_EuGene_00014241	GH72	Glycoside Hydrolase Family 72 protein
M_BR29_EuGene_00014531	CBM18-CBM18	Carbohydrate-Binding Module Family 18 protein
M_BR29_EuGene_00015201	CBM52	Carbohydrate-Binding Module Family 52 protein
M_BR29_EuGene_00016671	CE15	Carbohydrate Esterase Family 15 protein
M_BR29_EuGene_00017321	CBM48-GH13_8	Carbohydrate-Binding Module Family 48 / Glycoside Hydrolase Family 13 protein
M_BR29_EuGene_00017591	GH72	Glycoside Hydrolase Family 72 protein
M_BR29_EuGene_00018121	GH29	Glycoside Hydrolase Family 29 protein
M_BR29_EuGene_00018261	GH5_11	Glycoside Hydrolase Family 5 protein
M_BR29_EuGene_00018411	GT22	Glycosyltransferase Family 22 protein
M_BR29_EuGene_00019661	GT90	Glycosyltransferase Family 90 protein
M_BR29_EuGene_00020591	CE1-CBM1	Carbohydrate Esterase Family 1 / Carbohydrate-Binding Module Family 1 protein
M_BR29_EuGene_00020641	GH3	Glycoside Hydrolase Family 3 protein
M_BR29_EuGene_00020811	GH28	Glycoside Hydrolase Family 28 protein
M_BR29_EuGene_00020941	GH43	Glycoside Hydrolase Family 43 protein
M_BR29_EuGene_00021031	GT1	Glycosyltransferase Family 1 protein
M_BR29_EuGene_00022081	GH16	Glycoside Hydrolase Family 16 protein
M_BR29_EuGene_00022281	GH1	Glycoside Hydrolase Family 1 protein
M_BR29_EuGene_00023141	GT66	Glycosyltransferase Family 66 protein
M_BR29_EuGene_00023481	CE4	Carbohydrate Esterase Family 4 protein
M_BR29_EuGene_00023781	GH27	Glycoside Hydrolase Family 27 protein
M_BR29_EuGene_00024421	GH55	Glycoside Hydrolase Family 55 protein
M_BR29_EuGene_00024431	GH55	Glycoside Hydrolase Family 55 protein
M_BR29_EuGene_00024511	CBM50-CBM50-CBM50	Carbohydrate-Binding Module Family 50 protein
M_BR29_EuGene_00024691	GT17	Glycosyltransferase Family 17 protein
M_BR29_EuGene_00024721	GT15	Glycosyltransferase Family 15 protein
M_BR29_EuGene_00025121	GT39	Glycosyltransferase Family 39 protein
M_BR29_EuGene_00025431	GH43-CBM66	Glycoside Hydrolase Family 43 / Carbohydrate-Binding Module Family 66 protein
M_BR29_EuGene_00025641	GH39	Glycoside Hydrolase Family 39 protein
M_BR29_EuGene_00025711	GH47	Glycoside Hydrolase Family 47 protein
M_BR29_EuGene_00026341	GH5_16	Glycoside Hydrolase Family 5 protein
M_BR29_EuGene_00026351	EXPN	Distantly related to plant expansins
M_BR29_EuGene_00026451	GH16-CBM18-CBM18-CBM18	Glycoside Hydrolase Family 16 / Carbohydrate-Binding Module Family 18 protein
M_BR29_EuGene_00026461	GH16	Glycoside Hydrolase Family 16 protein
M_BR29_EuGene_00026621	PL1_7	Polysaccharide Lyase Family 1 protein
M_BR29_EuGene_00027071	GH105	Glycoside Hydrolase Family 105 protein
M_BR29_EuGene_00027141	CE5	Carbohydrate Esterase Family 5 protein
M_BR29_EuGene_00027371	CE5	Carbohydrate Esterase Family 5 protein
M_BR29_EuGene_00027711	GH3	Glycoside Hydrolase Family 3 protein
M_BR29_EuGene_00028021	CE4	Carbohydrate Esterase Family 4 protein
M_BR29_EuGene_00028281	GT2	Glycosyltransferase Family 2 protein
M_BR29_EuGene_00028341	GH18	Glycoside Hydrolase Family 18 protein
M_BR29_EuGene_00028631	GH125	Glycoside Hydrolase Family 125 protein
M_BR29_EuGene_00029051	GT8	Glycosyltransferase Family 8 protein
M_BR29_EuGene_00029251	GH18	Glycoside Hydrolase Family 18 protein
M_BR29_EuGene_00029461	AA9-CBM1	Lytic polysaccharide monooxygenase (formerly GH61) / Carbohydrate-Binding Module Family 1 protein
M_BR29_EuGene_00030181	GT59	Glycosyltransferase Family 59 protein
M_BR29_EuGene_00030431	CE1	Carbohydrate Esterase Family 1 protein
M_BR29_EuGene_00030771	GT4	Glycosyltransferase Family 4 protein
M_BR29_EuGene_00030831	GT1	Glycosyltransferase Family 1 protein
M_BR29_EuGene_00031411	GT4	Glycosyltransferase Family 4 protein
M_BR29_EuGene_00031541	AA2	Class II peroxidase
M_BR29_EuGene_00031701	GT21	Glycosyltransferase Family 21 protein
M_BR29_EuGene_00031721	CE12	Carbohydrate Esterase Family 12 protein
M_BR29_EuGene_00031801	GH31	Glycoside Hydrolase Family 31 protein
M_BR29_EuGene_00032001	GT2	Glycosyltransferase Family 2 protein
M_BR29_EuGene_00032461	GH20	Glycoside Hydrolase Family 20 protein
M_BR29_EuGene_00032491	GH16	Glycoside Hydrolase Family 16 protein
M_BR29_EuGene_00032571	GT22	Glycosyltransferase Family 22 protein
M_BR29_EuGene_00032941	GT57	Glycosyltransferase Family 57 protein
M_BR29_EuGene_00033361	GH3	Glycoside Hydrolase Family 3 protein
M_BR29_EuGene_00033661	CBM18	Carbohydrate-Binding Module Family 18 protein
M_BR29_EuGene_00033691	GT50	Glycosyltransferase Family 50 protein
M_BR29_EuGene_00033921	GH43	Glycoside Hydrolase Family 43 protein
M_BR29_EuGene_00034281	AA3_1	Cellobiose dehydrogenase
M_BR29_EuGene_00034501	AA11	Lytic polysaccharide monooxygenase
M_BR29_EuGene_00035431	CBM48	Carbohydrate-Binding Module Family 48 protein
M_BR29_EuGene_00035801	GT41	Glycosyltransferase Family 41 protein
M_BR29_EuGene_00035911	GH47	Glycoside Hydrolase Family 47 protein
M_BR29_EuGene_00036351	GH43-CBM42	Glycoside Hydrolase Family 43 / Carbohydrate-Binding Module Family 42 protein
M_BR29_EuGene_00037511	GH132	Glycoside Hydrolase Family 132 protein
M_BR29_EuGene_00037521	GH132	Glycoside Hydrolase Family 132 protein
M_BR29_EuGene_00037781	GH5_24	Glycoside Hydrolase Family 5 protein
M_BR29_EuGene_00038001	AA1	Multicopper oxidase
M_BR29_EuGene_00038021	GT69	Glycosyltransferase Family 69 protein
M_BR29_EuGene_00038151	GH43	Glycoside Hydrolase Family 43 protein
M_BR29_EuGene_00038241	AA12	Auxilliary Activities Family 12 protein
M_BR29_EuGene_00038201	GH43-CBM35	Glycoside Hydrolase Family 43 / Carbohydrate-Binding Module Family 35 protein
M_BR29_EuGene_00038311	GH36	Glycoside Hydrolase Family 36 protein
M_BR29_EuGene_00038321	GH74	Glycoside Hydrolase Family 74 protein
M_BR29_EuGene_00038331	GH2	Glycoside Hydrolase Family 2 protein
M_BR29_EuGene_00038421	GH16	Glycoside Hydrolase Family 16 protein
M_BR29_EuGene_00038791	CE8	Carbohydrate Esterase Family 8 protein
M_BR29_EuGene_00038821	CE9	Carbohydrate Esterase Family 9 protein
M_BR29_EuGene_00038831	GH3	Glycoside Hydrolase Family 3 protein
M_BR29_EuGene_00038841	GH3	Glycoside Hydrolase Family 3 protein
M_BR29_EuGene_00038931	GH31	Glycoside Hydrolase Family 31 protein
M_BR29_EuGene_00039031	GT76	Glycosyltransferase Family 76 protein
M_BR29_EuGene_00039101	CBM50	Carbohydrate-Binding Module Family 50 protein
M_BR29_EuGene_00039111	GH18	Glycoside Hydrolase Family 18 protein
M_BR29_EuGene_00039301	GH55	Glycoside Hydrolase Family 55 protein
M_BR29_EuGene_00039381	GH47	Glycoside Hydrolase Family 47 protein
M_BR29_EuGene_00039481	GH12	Glycoside Hydrolase Family 12 protein
M_BR29_EuGene_00039721	GH125	Glycoside Hydrolase Family 125 protein
M_BR29_EuGene_00039731	GH92	Glycoside Hydrolase Family 92 protein
M_BR29_EuGene_00039811	GT90	Glycosyltransferase Family 90 protein
M_BR29_EuGene_00039931	CE5	Carbohydrate Esterase Family 5 protein
M_BR29_EuGene_00040641	AA3_2	GMC oxidoreductase
M_BR29_EuGene_00041281	GH115	Glycoside Hydrolase Family 115 protein
M_BR29_EuGene_00041631	GH5_16	Glycoside Hydrolase Family 5 protein
M_BR29_EuGene_00041771	GT32	Glycosyltransferase Family 32 protein
M_BR29_EuGene_00041951	GH92	Glycoside Hydrolase Family 92 protein
M_BR29_EuGene_00042061	CE3	Carbohydrate Esterase Family 3 protein
M_BR29_EuGene_00042411	GH16	Glycoside Hydrolase Family 16 protein
M_BR29_EuGene_00042501	CBM50	Carbohydrate-Binding Module Family 50 protein
M_BR29_EuGene_00042581	CE3	Carbohydrate Esterase Family 3 protein
M_BR29_EuGene_00043181	GT32	Glycosyltransferase Family 32 protein
M_BR29_EuGene_00043191	GT34	Glycosyltransferase Family 34 protein
M_BR29_EuGene_00043201	GH16	Glycoside Hydrolase Family 16 protein
M_BR29_EuGene_00043211	GH125	Glycoside Hydrolase Family 125 protein
M_BR29_EuGene_00043271	GT62	Glycosyltransferase Family 62 protein
M_BR29_EuGene_00043541	GT4	Glycosyltransferase Family 4 protein
M_BR29_EuGene_00043801	CE16	Carbohydrate Esterase Family 16 protein
M_BR29_EuGene_00044111	CBM18-CBM18	Carbohydrate-Binding Module Family 18 protein
M_BR29_EuGene_00044121	GH13_40	Glycoside Hydrolase Family 13 protein
M_BR29_EuGene_00044401	GH55	Glycoside Hydrolase Family 55 protein
M_BR29_EuGene_00044671	AA1_3	Laccase-like multicopper oxidase
M_BR29_EuGene_00044781	GH92	Glycoside Hydrolase Family 92 protein
M_BR29_EuGene_00044991	GH29	Glycoside Hydrolase Family 29 protein
M_BR29_EuGene_00045031	GH5_5	Glycoside Hydrolase Family 5 protein
M_BR29_EuGene_00045041	GH47	Glycoside Hydrolase Family 47 protein
M_BR29_EuGene_00045641	GH16	Glycoside Hydrolase Family 16 protein
M_BR29_EuGene_00045651	GH64	Glycoside Hydrolase Family 64 protein
M_BR29_EuGene_00045911	GH43	Glycoside Hydrolase Family 43 protein
M_BR29_EuGene_00046371	AA1_3	Laccase-like multicopper oxidase
M_BR29_EuGene_00046561	GT32	Glycosyltransferase Family 32 protein
M_BR29_EuGene_00047191	GT69	Glycosyltransferase Family 69 protein
M_BR29_EuGene_00047311	GH76	Glycoside Hydrolase Family 76 protein
M_BR29_EuGene_00047541	GH13_1	Glycoside Hydrolase Family 13 protein
M_BR29_EuGene_00048851	AA3_2	GMC oxidoreductase
M_BR29_EuGene_00048961	GT90	Glycosyltransferase Family 90 protein
M_BR29_EuGene_00049791	GH16	Glycoside Hydrolase Family 16 protein
M_BR29_EuGene_00049981	CBM18-GH16	Carbohydrate-Binding Module Family 18 / Glycoside Hydrolase Family 16 protein
M_BR29_EuGene_00050411	GH15-CBM20	Glycoside Hydrolase Family 15 / Carbohydrate-Binding Module Family 20 protein
M_BR29_EuGene_00050421	GH15	Glycoside Hydrolase Family 15 protein
M_BR29_EuGene_00051431	GH81	Glycoside Hydrolase Family 81 protein
M_BR29_EuGene_00051501	GH47	Glycoside Hydrolase Family 47 protein
M_BR29_EuGene_00051591	CBM48	Carbohydrate-Binding Module Family 48 protein
M_BR29_EuGene_00052191	GH76	Glycoside Hydrolase Family 76 protein
M_BR29_EuGene_00053011	GH47	Glycoside Hydrolase Family 47 protein
M_BR29_EuGene_00053031	GH5_12	Glycoside Hydrolase Family 5 protein
M_BR29_EuGene_00053221	GT48	Glycosyltransferase Family 48 protein
M_BR29_EuGene_00053241	GH17	Glycoside Hydrolase Family 17 protein
M_BR29_EuGene_00053591	GT31	Glycosyltransferase Family 31 protein
M_BR29_EuGene_00053751	GH7	Glycoside Hydrolase Family 7 protein
M_BR29_EuGene_00054131	GH29	Glycoside Hydrolase Family 29 protein
M_BR29_EuGene_00054161	GH72-CBM43	Glycoside Hydrolase Family 72 / Carbohydrate-Binding Module Family 43 protein
M_BR29_EuGene_00054211	CBM18-CBM18-CBM18	Carbohydrate-Binding Module Family 18 protein
M_BR29_EuGene_00054721	GH72	Glycoside Hydrolase Family 72 protein
M_BR29_EuGene_00055311	GH7	Glycoside Hydrolase Family 7 protein
M_BR29_EuGene_00055811	GH32	Glycoside Hydrolase Family 32 protein
M_BR29_EuGene_00055881	AA9	Lytic polysaccharide monooxygenase (formerly GH61)
M_BR29_EuGene_00057351	AA11	Lytic polysaccharide monooxygenase
M_BR29_EuGene_00057991	GH37	Glycoside Hydrolase Family 37 protein
M_BR29_EuGene_00058581	AA11	Lytic polysaccharide monooxygenase
M_BR29_EuGene_00058791	CBM50	Carbohydrate-Binding Module Family 50 protein
M_BR29_EuGene_00058821	GT2	Glycosyltransferase Family 2 protein
M_BR29_EuGene_00059101	AA12	Auxilliary Activities Family 12 protein
M_BR29_EuGene_00059131	Myosin_motor-GT2	Glycosyltransferase Family 2 protein
M_BR29_EuGene_00059141	Myosin_motor-GT2	Glycosyltransferase Family 2 protein
M_BR29_EuGene_00059341	AA8	Iron reductase domain protein
M_BR29_EuGene_00059511	GT62	Glycosyltransferase Family 62 protein
M_BR29_EuGene_00059881	AA9	Lytic polysaccharide monooxygenase (formerly GH61)
M_BR29_EuGene_00059931	AA3_2	GMC oxidoreductase
M_BR29_EuGene_00060001	AA9	Lytic polysaccharide monooxygenase (formerly GH61)
M_BR29_EuGene_00060091	CBM50-CBM50	Carbohydrate-Binding Module Family 50 protein
M_BR29_EuGene_00060101	AA3_1	Cellobiose dehydrogenase
M_BR29_EuGene_00060131	PL1_10	Polysaccharide Lyase Family 1 protein
M_BR29_EuGene_00060241	EXPN-CBM63	Distantly related to plant expansins / Carbohydrate-Binding Module Family 63 protein
M_BR29_EuGene_00060331	GH13_40	Glycoside Hydrolase Family 13 protein
M_BR29_EuGene_00060591	GH43	Glycoside Hydrolase Family 43 protein
M_BR29_EuGene_00060821	GH79	Glycoside Hydrolase Family 79 protein
M_BR29_EuGene_00060981	AA9-CBM1	Lytic polysaccharide monooxygenase (formerly GH61) / Carbohydrate-Binding Module Family 1 protein
M_BR29_EuGene_00061071	GT1	Glycosyltransferase Family 1 protein
M_BR29_EuGene_00061421	GH54-CBM42	Glycoside Hydrolase Family 54 / Carbohydrate-Binding Module Family 42 protein
M_BR29_EuGene_00061571	GH17	Glycoside Hydrolase Family 17 protein
M_BR29_EuGene_00061731	PL4_3	Polysaccharide Lyase Family 4 protein
M_BR29_EuGene_00062021	GT2	Glycosyltransferase Family 2 protein
M_BR29_EuGene_00062091	AA9-CBM18	Lytic polysaccharide monooxygenase (formerly GH61) / Carbohydrate-Binding Module Family 18 protein
M_BR29_EuGene_00062831	GT2	Glycosyltransferase Family 2 protein
M_BR29_EuGene_00062841	GT2	Glycosyltransferase Family 2 protein
M_BR29_EuGene_00063491	GT39	Glycosyltransferase Family 39 protein
M_BR29_EuGene_00064901	GT25	Glycosyltransferase Family 25 protein
M_BR29_EuGene_00065451	CE8	Carbohydrate Esterase Family 8 protein
M_BR29_EuGene_00065461	GH28	Glycoside Hydrolase Family 28 protein
M_BR29_EuGene_00065471	GH28	Glycoside Hydrolase Family 28 protein
M_BR29_EuGene_00065491	AA1_3	Laccase-like multicopper oxidase
M_BR29_EuGene_00065571	CBM18-CE4-CBM18-CBM18	Carbohydrate-Binding Module Family 18 / Carbohydrate Esterase Family 4 protein
M_BR29_EuGene_00065591	GH3	Glycoside Hydrolase Family 3 protein
M_BR29_EuGene_00065621	GH13_5	Glycoside Hydrolase Family 13 protein
M_BR29_EuGene_00066161	GH3	Glycoside Hydrolase Family 3 protein
M_BR29_EuGene_00066221	GT24	Glycosyltransferase Family 24 protein
M_BR29_EuGene_00067191	GH18-CBM18	Glycoside Hydrolase Family 18 / Carbohydrate-Binding Module Family 18 protein
M_BR29_EuGene_00067211	GH36	Glycoside Hydrolase Family 36 protein
M_BR29_EuGene_00067711	GT1	Glycosyltransferase Family 1 protein
M_BR29_EuGene_00068181	GH76	Glycoside Hydrolase Family 76 protein
M_BR29_EuGene_00068551	GH94	Glycoside Hydrolase Family 94 protein
M_BR29_EuGene_00069041	GH5_9	Glycoside Hydrolase Family 5 protein
M_BR29_EuGene_00069271	GH16	Glycoside Hydrolase Family 16 protein
M_BR29_EuGene_00069911	GH131	Glycoside Hydrolase Family 131 protein
M_BR29_EuGene_00070381	GH38	Glycoside Hydrolase Family 38 protein
M_BR29_EuGene_00070391	GH115	Glycoside Hydrolase Family 115 protein
M_BR29_EuGene_00070401	AA9-CBM1	Lytic polysaccharide monooxygenase (formerly GH61) / Carbohydrate-Binding Module Family 1 protein
M_BR29_EuGene_00070521	GH13_5	Glycoside Hydrolase Family 13 protein
M_BR29_EuGene_00070891	GH11	Glycoside Hydrolase Family 11 protein
M_BR29_EuGene_00070901	GH18-CBM18	Glycoside Hydrolase Family 18 / Carbohydrate-Binding Module Family 18 protein
M_BR29_EuGene_00070911	EXPN	Distantly related to plant expansins
M_BR29_EuGene_00070961	AA3_2	GMC oxidoreductase
M_BR29_EuGene_00071071	AA8	Iron reductase domain protein
M_BR29_EuGene_00071171	AA9	Lytic polysaccharide monooxygenase (formerly GH61)
M_BR29_EuGene_00071351	CBM18-CE4-CBM18-CBM18	Carbohydrate-Binding Module Family 18 / Carbohydrate Esterase Family 4 protein
M_BR29_EuGene_00071451	AA3_2	GMC oxidoreductase
M_BR29_EuGene_00071721	GT2	Glycosyltransferase Family 2 protein
M_BR29_EuGene_00072001	AA3_2	GMC oxidoreductase
M_BR29_EuGene_00072331	CE4-CBM18	Carbohydrate Esterase Family 4 / Carbohydrate-Binding Module Family 18 protein
M_BR29_EuGene_00072461	GT32	Glycosyltransferase Family 32 protein
M_BR29_EuGene_00073061	GH38	Glycoside Hydrolase Family 38 protein
M_BR29_EuGene_00073471	GH6	Glycoside Hydrolase Family 6 protein
M_BR29_EuGene_00073601	AA2_cyt	Cytochrome c peroxidase
M_BR29_EuGene_00073631	AA8-AA3_1	Iron reductase domain / Cellobiose dehydrogenase
M_BR29_EuGene_00073651	AA9	Lytic polysaccharide monooxygenase (formerly GH61)
M_BR29_EuGene_00073921	GH2	Glycoside Hydrolase Family 2 protein
M_BR29_EuGene_00073931	GH17	Glycoside Hydrolase Family 17 protein
M_BR29_EuGene_00074481	GH17	Glycoside Hydrolase Family 17 protein
M_BR29_EuGene_00074491	GT25	Glycosyltransferase Family 25 protein
M_BR29_EuGene_00074581	GH16	Glycoside Hydrolase Family 16 protein
M_BR29_EuGene_00075371	GT31	Glycosyltransferase Family 31 protein
M_BR29_EuGene_00075651	GT57	Glycosyltransferase Family 57 protein
M_BR29_EuGene_00076361	GH27-CBM35	Glycoside Hydrolase Family 27 / Carbohydrate-Binding Module Family 35 protein
M_BR29_EuGene_00076421	GH88	Glycoside Hydrolase Family 88 protein
M_BR29_EuGene_00076591	GH3	Glycoside Hydrolase Family 3 protein
M_BR29_EuGene_00076731	GH17	Glycoside Hydrolase Family 17 protein
M_BR29_EuGene_00076831	AA2	Class II peroxidase
M_BR29_EuGene_00076941	CE4-CBM18-CBM18	Carbohydrate Esterase Family 4 / Carbohydrate-Binding Module Family 18 protein
M_BR29_EuGene_00077101	GH3	Glycoside Hydrolase Family 3 protein
M_BR29_EuGene_00077181	AA2	Class II peroxidase
M_BR29_EuGene_00077191	AA5_2	Galactose oxidase
M_BR29_EuGene_00077381	GH3	Glycoside Hydrolase Family 3 protein
M_BR29_EuGene_00077631	CE5	Carbohydrate Esterase Family 5 protein
M_BR29_EuGene_00077681	GH131	Glycoside Hydrolase Family 131 protein
M_BR29_EuGene_00077731	CE3	Carbohydrate Esterase Family 3 protein
M_BR29_EuGene_00077801	GH64	Glycoside Hydrolase Family 64 protein
M_BR29_EuGene_00078001	GH3	Glycoside Hydrolase Family 3 protein
M_BR29_EuGene_00078101	GH5_7	Glycoside Hydrolase Family 5 protein
M_BR29_EuGene_00078111	GH128	Glycoside Hydrolase Family 128 protein
M_BR29_EuGene_00078181	GH7	Glycoside Hydrolase Family 7 protein
M_BR29_EuGene_00078291	GH131	Glycoside Hydrolase Family 131 protein
M_BR29_EuGene_00078501	GH7	Glycoside Hydrolase Family 7 protein
M_BR29_EuGene_00078761	AA3_2	GMC oxidoreductase
M_BR29_EuGene_00079001	GH5_16	Glycoside Hydrolase Family 5 protein
M_BR29_EuGene_00079251	AA9	Lytic polysaccharide monooxygenase (formerly GH61)
M_BR29_EuGene_00079401	CBM18-CBM18-CBM18-CBM18	Carbohydrate-Binding Module Family 18 protein
M_BR29_EuGene_00079571	AA7	Glucooligosaccharide oxidase
M_BR29_EuGene_00079641	GH131	Glycoside Hydrolase Family 131 protein
M_BR29_EuGene_00080151	CE5	Carbohydrate Esterase Family 5 protein
M_BR29_EuGene_00080471	GT31	Glycosyltransferase Family 31 protein
M_BR29_EuGene_00080521	GT90	Glycosyltransferase Family 90 protein
M_BR29_EuGene_00081041	GH31	Glycoside Hydrolase Family 31 protein
M_BR29_EuGene_00081271	GT25	Glycosyltransferase Family 25 protein
M_BR29_EuGene_00081381	GH30_3	Glycoside Hydrolase Family 30 protein
M_BR29_EuGene_00081411	AA3_3	Alcohol oxidase
M_BR29_EuGene_00081571	AA11	Lytic polysaccharide monooxygenase
M_BR29_EuGene_00081581	CBM18-CBM18-CBM18	Carbohydrate-Binding Module Family 18 protein
M_BR29_EuGene_00081611	AA9-CBM1	Lytic polysaccharide monooxygenase (formerly GH61) / Carbohydrate-Binding Module Family 1 protein
M_BR29_EuGene_00081661	GT1	Glycosyltransferase Family 1 protein
M_BR29_EuGene_00081701	AA1_2	Ferroxidase
M_BR29_EuGene_00081841	AA3_1	Cellobiose dehydrogenase
M_BR29_EuGene_00081881	GH43-CBM6	Glycoside Hydrolase Family 43 / Carbohydrate-Binding Module Family 6 protein
M_BR29_EuGene_00081981	GT31	Glycosyltransferase Family 31 protein
M_BR29_EuGene_00081991	GT2	Glycosyltransferase Family 2 protein
M_BR29_EuGene_00082011	GT61	Glycosyltransferase Family 61 protein
M_BR29_EuGene_00082151	AA1	Multicopper oxidase
M_BR29_EuGene_00082301	GH12	Glycoside Hydrolase Family 12 protein
M_BR29_EuGene_00082451	CE2	Carbohydrate Esterase Family 2 protein
M_BR29_EuGene_00082821	GH128	Glycoside Hydrolase Family 128 protein
M_BR29_EuGene_00082911	GH3	Glycoside Hydrolase Family 3 protein
M_BR29_EuGene_00083751	GH16	Glycoside Hydrolase Family 16 protein
M_BR29_EuGene_00084101	GT8	Glycosyltransferase Family 8 protein
M_BR29_EuGene_00084491	AA3_2	GMC oxidoreductase
M_BR29_EuGene_00084861	GH18	Glycoside Hydrolase Family 18 protein
M_BR29_EuGene_00085091	GH43	Glycoside Hydrolase Family 43 protein
M_BR29_EuGene_00085101	GH43	Glycoside Hydrolase Family 43 protein
M_BR29_EuGene_00085291	AA1	Multicopper oxidase
M_BR29_EuGene_00085301	AA1	Multicopper oxidase
M_BR29_EuGene_00085331	CE5	Carbohydrate Esterase Family 5 protein
M_BR29_EuGene_00085351	GH43-GH43	Glycoside Hydrolase Family 43 protein
M_BR29_EuGene_00085381	GH62	Glycoside Hydrolase Family 62 protein
M_BR29_EuGene_00085531	AA3_3	Alcohol oxidase
M_BR29_EuGene_00085661	CBM18-CBM18	Carbohydrate-Binding Module Family 18 protein
M_BR29_EuGene_00085871	GT20	Glycosyltransferase Family 20 protein
M_BR29_EuGene_00085961	GT1	Glycosyltransferase Family 1 protein
M_BR29_EuGene_00086021	CBM18-CBM18-CBM18	Carbohydrate-Binding Module Family 18 protein
M_BR29_EuGene_00086501	GT2	Glycosyltransferase Family 2 protein
M_BR29_EuGene_00086681	GT32	Glycosyltransferase Family 32 protein
M_BR29_EuGene_00086691	GT32	Glycosyltransferase Family 32 protein
M_BR29_EuGene_00087091	GH28	Glycoside Hydrolase Family 28 protein
M_BR29_EuGene_00087301	GH17	Glycoside Hydrolase Family 17 protein
M_BR29_EuGene_00087771	CBM18	Carbohydrate-Binding Module Family 18 protein
M_BR29_EuGene_00087831	GH2	Glycoside Hydrolase Family 2 protein
M_BR29_EuGene_00087971	GH13_5	Glycoside Hydrolase Family 13 protein
M_BR29_EuGene_00087991	GH13_1	Glycoside Hydrolase Family 13 protein
M_BR29_EuGene_00088001	GH13_1	Glycoside Hydrolase Family 13 protein
M_BR29_EuGene_00088011	GH13_22-GT5	Glycoside Hydrolase Family 13 / Glycosyltransferase Family 5 protein
M_BR29_EuGene_00088171	GH17	Glycoside Hydrolase Family 17 protein
M_BR29_EuGene_00088241	GH28	Glycoside Hydrolase Family 28 protein
M_BR29_EuGene_00088371	GH39	Glycoside Hydrolase Family 39 protein
M_BR29_EuGene_00088431	AA8-AA3_1-CBM1	Iron reductase domain / Cellobiose dehydrogenase / Carbohydrate-Binding Module Family 1 protein
M_BR29_EuGene_00089401	GH78	Glycoside Hydrolase Family 78 protein
M_BR29_EuGene_00089451	AA9	Lytic polysaccharide monooxygenase (formerly GH61)
M_BR29_EuGene_00089981	GH11	Glycoside Hydrolase Family 11 protein
M_BR29_EuGene_00090261	GH18	Glycoside Hydrolase Family 18 protein
M_BR29_EuGene_00090521	GH16	Glycoside Hydrolase Family 16 protein
M_BR29_EuGene_00090701	GT71	Glycosyltransferase Family 71 protein
M_BR29_EuGene_00091001	GH131	Glycoside Hydrolase Family 131 protein
M_BR29_EuGene_00091041	AA1	Multicopper oxidase
M_BR29_EuGene_00091261	AA2	Class II peroxidase
M_BR29_EuGene_00091401	GH7	Glycoside Hydrolase Family 7 protein
M_BR29_EuGene_00091461	GH16	Glycoside Hydrolase Family 16 protein
M_BR29_EuGene_00091561	GT32	Glycosyltransferase Family 32 protein
M_BR29_EuGene_00091711	CE3	Carbohydrate Esterase Family 3 protein
M_BR29_EuGene_00091721	CE3	Carbohydrate Esterase Family 3 protein
M_BR29_EuGene_00091891	GH7	Glycoside Hydrolase Family 7 protein
M_BR29_EuGene_00092491	GH6	Glycoside Hydrolase Family 6 protein
M_BR29_EuGene_00092731	GH18	Glycoside Hydrolase Family 18 protein
M_BR29_EuGene_00093111	GT61	Glycosyltransferase Family 61 protein
M_BR29_EuGene_00093561	AA9	Lytic polysaccharide monooxygenase (formerly GH61)
M_BR29_EuGene_00093641	CBM18-CBM18-CBM18-AA7	Carbohydrate-Binding Module Family 18 / Glucooligosaccharide oxidase
M_BR29_EuGene_00093681	GH63	Glycoside Hydrolase Family 63 protein
M_BR29_EuGene_00093691	GH53	Glycoside Hydrolase Family 53 protein
M_BR29_EuGene_00093751	GH16	Glycoside Hydrolase Family 16 protein
M_BR29_EuGene_00093821	GH1	Glycoside Hydrolase Family 1 protein
M_BR29_EuGene_00093961	GH31	Glycoside Hydrolase Family 31 protein
M_BR29_EuGene_00094341	GT33	Glycosyltransferase Family 33 protein
M_BR29_EuGene_00094531	AA3_2	GMC oxidoreductase
M_BR29_EuGene_00094561	CE3	Carbohydrate Esterase Family 3 protein
M_BR29_EuGene_00094571	GH16	Glycoside Hydrolase Family 16 protein
M_BR29_EuGene_00095021	CE5	Carbohydrate Esterase Family 5 protein
M_BR29_EuGene_00095031	GH55	Glycoside Hydrolase Family 55 protein
M_BR29_EuGene_00095111	CE5	Carbohydrate Esterase Family 5 protein
M_BR29_EuGene_00095271	CBM18	Carbohydrate-Binding Module Family 18 protein
M_BR29_EuGene_00095281	GT32	Glycosyltransferase Family 32 protein
M_BR29_EuGene_00095401	CBM18-CBM18-CBM18	Carbohydrate-Binding Module Family 18 protein
M_BR29_EuGene_00095611	GH2	Glycoside Hydrolase Family 2 protein
M_BR29_EuGene_00095681	CE3	Carbohydrate Esterase Family 3 protein
M_BR29_EuGene_00095721	PL3_2	Polysaccharide Lyase Family 3 protein
M_BR29_EuGene_00095821	CBM18-CBM18-CBM18-CBM18-CBM18-AA5	Carbohydrate-Binding Module Family 18 / Copper radical oxidase
M_BR29_EuGene_00095831	GH2	Glycoside Hydrolase Family 2 protein
M_BR29_EuGene_00096031	GH5_7	Glycoside Hydrolase Family 5 protein
M_BR29_EuGene_00096081	GH5_15	Glycoside Hydrolase Family 5 protein
M_BR29_EuGene_00096231	GT22	Glycosyltransferase Family 22 protein
M_BR29_EuGene_00096841	CBM50-CBM50	Carbohydrate-Binding Module Family 50 protein
M_BR29_EuGene_00096861	CBM1-GH5_5	Carbohydrate-Binding Module Family 1 / Glycoside Hydrolase Family 5 protein
M_BR29_EuGene_00096881	CBM18-CBM18	Carbohydrate-Binding Module Family 18 protein
M_BR29_EuGene_00096971	GH78	Glycoside Hydrolase Family 78 protein
M_BR29_EuGene_00097081	GH125	Glycoside Hydrolase Family 125 protein
M_BR29_EuGene_00097191	GH11	Glycoside Hydrolase Family 11 protein
M_BR29_EuGene_00097521	GH72-CBM43	Glycoside Hydrolase Family 72 / Carbohydrate-Binding Module Family 43 protein
M_BR29_EuGene_00098051	GH43	Glycoside Hydrolase Family 43 protein
M_BR29_EuGene_00098201	GH10	Glycoside Hydrolase Family 10 protein
M_BR29_EuGene_00098431	GH114	Glycoside Hydrolase Family 114 protein
M_BR29_EuGene_00098821	CE5	Carbohydrate Esterase Family 5 protein
M_BR29_EuGene_00098861	CE1-CBM1	Carbohydrate Esterase Family 1 / Carbohydrate-Binding Module Family 1 protein
M_BR29_EuGene_00098971	AA9-CBM1	Lytic polysaccharide monooxygenase (formerly GH61) / Carbohydrate-Binding Module Family 1 protein
M_BR29_EuGene_00099581	CE5	Carbohydrate Esterase Family 5 protein
M_BR29_EuGene_00099671	GT4	Glycosyltransferase Family 4 protein
M_BR29_EuGene_00099831	GH43	Glycoside Hydrolase Family 43 protein
M_BR29_EuGene_00099851	AA3_2	GMC oxidoreductase
M_BR29_EuGene_00099871	AA5_2	Galactose oxidase
M_BR29_EuGene_00100051	CE1	Carbohydrate Esterase Family 1 protein
M_BR29_EuGene_00100091	GH75	Glycoside Hydrolase Family 75 protein
M_BR29_EuGene_00100111	CBM21	Carbohydrate-Binding Module Family 21 protein
M_BR29_EuGene_00100211	GH47	Glycoside Hydrolase Family 47 protein
M_BR29_EuGene_00100321	CE12	Carbohydrate Esterase Family 12 protein
M_BR29_EuGene_00100491	GT15	Glycosyltransferase Family 15 protein
M_BR29_EuGene_00100551	CE5	Carbohydrate Esterase Family 5 protein
M_BR29_EuGene_00100561	GH51	Glycoside Hydrolase Family 51 protein
M_BR29_EuGene_00101201	GH92	Glycoside Hydrolase Family 92 protein
M_BR29_EuGene_00101411	GH3	Glycoside Hydrolase Family 3 protein
M_BR29_EuGene_00101521	AA8	Iron reductase domain protein
M_BR29_EuGene_00101531	GH131-CBM1	Glycoside Hydrolase Family 131 / Carbohydrate-Binding Module Family 1 protein
M_BR29_EuGene_00101541	AA9-CBM1	Lytic polysaccharide monooxygenase (formerly GH61) / Carbohydrate-Binding Module Family 1 protein
M_BR29_EuGene_00101671	GT22	Glycosyltransferase Family 22 protein
M_BR29_EuGene_00102131	AA12	Auxilliary Activities Family 12 protein
M_BR29_EuGene_00102101	GH18	Glycoside Hydrolase Family 18 protein
M_BR29_EuGene_00102191	CBM13	Carbohydrate-Binding Module Family 13 protein
M_BR29_EuGene_00102201	CBM13	Carbohydrate-Binding Module Family 13 protein
M_BR29_EuGene_00102261	GH43	Glycoside Hydrolase Family 43 protein
M_BR29_EuGene_00103081	AA3_2	GMC oxidoreductase
M_BR29_EuGene_00103401	AA9	Lytic polysaccharide monooxygenase (formerly GH61)
M_BR29_EuGene_00103531	AA5_2	Galactose oxidase
M_BR29_EuGene_00103611	GH71	Glycoside Hydrolase Family 71 protein
M_BR29_EuGene_00103631	GT25	Glycosyltransferase Family 25 protein
M_BR29_EuGene_00103641	GH62-CBM1	Glycoside Hydrolase Family 62 / Carbohydrate-Binding Module Family 1 protein
M_BR29_EuGene_00103831	CE5	Carbohydrate Esterase Family 5 protein
M_BR29_EuGene_00104201	GT71	Glycosyltransferase Family 71 protein
M_BR29_EuGene_00104251	GH10-CBM1	Glycoside Hydrolase Family 10 / Carbohydrate-Binding Module Family 1 protein
M_BR29_EuGene_00104441	GH92	Glycoside Hydrolase Family 92 protein
M_BR29_EuGene_00104481	GH18	Glycoside Hydrolase Family 18 protein
M_BR29_EuGene_00104511	GH47	Glycoside Hydrolase Family 47 protein
M_BR29_EuGene_00104551	AA3_2	GMC oxidoreductase
M_BR29_EuGene_00104621	AA8	Iron reductase domain protein
M_BR29_EuGene_00104741	GH13_25-GH133	Glycoside Hydrolase Family 13 / Glycoside Hydrolase Family 133 protein
M_BR29_EuGene_00104931	GH95	Glycoside Hydrolase Family 95 protein
M_BR29_EuGene_00105151	GH32	Glycoside Hydrolase Family 32 protein
M_BR29_EuGene_00105171	CE1	Carbohydrate Esterase Family 1 protein
M_BR29_EuGene_00105191	AA1_3	Laccase-like multicopper oxidase
M_BR29_EuGene_00105241	CBM18-CBM18-CBM18	Carbohydrate-Binding Module Family 18 protein
M_BR29_EuGene_00105251	GT71	Glycosyltransferase Family 71 protein
M_BR29_EuGene_00105261	CE5	Carbohydrate Esterase Family 5 protein
M_BR29_EuGene_00105271	CE5	Carbohydrate Esterase Family 5 protein
M_BR29_EuGene_00105401	GH51	Glycoside Hydrolase Family 51 protein
M_BR29_EuGene_00105551	CE4	Carbohydrate Esterase Family 4 protein
M_BR29_EuGene_00105751	GT1	Glycosyltransferase Family 1 protein
M_BR29_EuGene_00105821	GH128	Glycoside Hydrolase Family 128 protein
M_BR29_EuGene_00106191	CBM18-CBM18-GH18	Carbohydrate-Binding Module Family 18 / Glycoside Hydrolase Family 18 protein
M_BR29_EuGene_00106801	GH10	Glycoside Hydrolase Family 10 protein
M_BR29_EuGene_00107011	GH5_22	Glycoside Hydrolase Family 5 protein
M_BR29_EuGene_00107081	CE3	Carbohydrate Esterase Family 3 protein
M_BR29_EuGene_00107361	GH81	Glycoside Hydrolase Family 81 protein
M_BR29_EuGene_00107541	GH6	Glycoside Hydrolase Family 6 protein
M_BR29_EuGene_00107551	CBM1-GH6	Carbohydrate-Binding Module Family 1 / Glycoside Hydrolase Family 6 protein
M_BR29_EuGene_00107691	GH18	Glycoside Hydrolase Family 18 protein
M_BR29_EuGene_00107901	GH43-CBM6	Glycoside Hydrolase Family 43 / Carbohydrate-Binding Module Family 6 protein
M_BR29_EuGene_00107911	GH43	Glycoside Hydrolase Family 43 protein
M_BR29_EuGene_00107931	CE1	Carbohydrate Esterase Family 1 protein
M_BR29_EuGene_00108001	GT32	Glycosyltransferase Family 32 protein
M_BR29_EuGene_00108291	GH31	Glycoside Hydrolase Family 31 protein
M_BR29_EuGene_00108371	GH33	Glycoside Hydrolase Family 33 protein
M_BR29_EuGene_00108781	GH105	Glycoside Hydrolase Family 105 protein
M_BR29_EuGene_00109491	GT71	Glycosyltransferase Family 71 protein
M_BR29_EuGene_00109501	GT25	Glycosyltransferase Family 25 protein
M_BR29_EuGene_00109641	CE4	Carbohydrate Esterase Family 4 protein
M_BR29_EuGene_00109781	AA9-CBM1	Lytic polysaccharide monooxygenase (formerly GH61) / Carbohydrate-Binding Module Family 1 protein
M_BR29_EuGene_00109831	GH128	Glycoside Hydrolase Family 128 protein
M_BR29_EuGene_00110521	GH32	Glycoside Hydrolase Family 32 protein
M_BR29_EuGene_00111271	GH16	Glycoside Hydrolase Family 16 protein
M_BR29_EuGene_00111441	AA8	Iron reductase domain protein
M_BR29_EuGene_00111451	GT1	Glycosyltransferase Family 1 protein
M_BR29_EuGene_00112101	CE5	Carbohydrate Esterase Family 5 protein
M_BR29_EuGene_00112301	GH105	Glycoside Hydrolase Family 105 protein
M_BR29_EuGene_00112791	AA1	Multicopper oxidase
M_BR29_EuGene_00112851	GT90	Glycosyltransferase Family 90 protein
M_BR29_EuGene_00112961	CBM18-CBM18-CBM18	Carbohydrate-Binding Module Family 18 protein
M_BR29_EuGene_00113361	CBM1-GH10	Carbohydrate-Binding Module Family 1 / Glycoside Hydrolase Family 10 protein
M_BR29_EuGene_00113571	GH10	Glycoside Hydrolase Family 10 protein
M_BR29_EuGene_00113771	GT1	Glycosyltransferase Family 1 protein
M_BR29_EuGene_00113881	GH12-CBM1	Glycoside Hydrolase Family 12 / Carbohydrate-Binding Module Family 1 protein
M_BR29_EuGene_00114431	GH5_22	Glycoside Hydrolase Family 5 protein
M_BR29_EuGene_00114581	AA9	Lytic polysaccharide monooxygenase (formerly GH61)
M_BR29_EuGene_00114641	AA3_2	GMC oxidoreductase
M_BR29_EuGene_00114811	CE5	Carbohydrate Esterase Family 5 protein
M_BR29_EuGene_00115061	GT15	Glycosyltransferase Family 15 protein
M_BR29_EuGene_00115481	GT32	Glycosyltransferase Family 32 protein
M_BR29_EuGene_00115601	GH43-CBM35	Glycoside Hydrolase Family 43 / Carbohydrate-Binding Module Family 35 protein
M_BR29_EuGene_00115751	GT20	Glycosyltransferase Family 20 protein
M_BR29_EuGene_00116081	AA1_3	Laccase-like multicopper oxidase
M_BR29_EuGene_00116261	GH65-CBM32	Glycoside Hydrolase Family 65 / Carbohydrate-Binding Module Family 32 protein
M_BR29_EuGene_00116311	CBM18-CBM18	Carbohydrate-Binding Module Family 18 protein
M_BR29_EuGene_00116451	GT55	Glycosyltransferase Family 55 protein
M_BR29_EuGene_00116521	GH43	Glycoside Hydrolase Family 43 protein
M_BR29_EuGene_00116561	GH24	Glycoside Hydrolase Family 24 protein
M_BR29_EuGene_00116701	GT32	Glycosyltransferase Family 32 protein
M_BR29_EuGene_00117671	GH2	Glycoside Hydrolase Family 2 protein
M_BR29_EuGene_00118321	AA3_2	GMC oxidoreductase
M_BR29_EuGene_00119041	GH20	Glycoside Hydrolase Family 20 protein
M_BR29_EuGene_00119271	GH18-CBM1	Glycoside Hydrolase Family 18 / Carbohydrate-Binding Module Family 1 protein
M_BR29_EuGene_00119521	GH43	Glycoside Hydrolase Family 43 protein
M_BR29_EuGene_00119531	GH27	Glycoside Hydrolase Family 27 protein
M_BR29_EuGene_00119541	CBM1-CE1	Carbohydrate-Binding Module Family 1 / Carbohydrate Esterase Family 1 protein
M_BR29_EuGene_00119581	AA9	Lytic polysaccharide monooxygenase (formerly GH61)
M_BR29_EuGene_00119651	GH55	Glycoside Hydrolase Family 55 protein
M_BR29_EuGene_00120021	CBM18	Carbohydrate-Binding Module Family 18 protein
M_BR29_EuGene_00120121	AA9	Lytic polysaccharide monooxygenase (formerly GH61)
M_BR29_EuGene_00120151	GH3	Glycoside Hydrolase Family 3 protein
M_BR29_EuGene_00120271	GH67	Glycoside Hydrolase Family 67 protein
M_BR29_EuGene_00121061	GH78	Glycoside Hydrolase Family 78 protein
M_BR29_EuGene_00121071	GH79	Glycoside Hydrolase Family 79 protein
M_BR29_EuGene_00121081	GH78	Glycoside Hydrolase Family 78 protein
M_BR29_EuGene_00121341	CBM50-CBM50	Carbohydrate-Binding Module Family 50 protein
M_BR29_EuGene_00121431	CE4	Carbohydrate Esterase Family 4 protein
M_BR29_EuGene_00121441	CE4	Carbohydrate Esterase Family 4 protein
M_BR29_EuGene_00121461	GT1	Glycosyltransferase Family 1 protein
M_BR29_EuGene_00121481	CBM1	Carbohydrate-Binding Module Family 1 protein
M_BR29_EuGene_00121671	GH16	Glycoside Hydrolase Family 16 protein
M_BR29_EuGene_00121681	GH16	Glycoside Hydrolase Family 16 protein
M_BR29_EuGene_00121821	CE5	Carbohydrate Esterase Family 5 protein
M_BR29_EuGene_00121831	GT20	Glycosyltransferase Family 20 protein
M_BR29_EuGene_00122081	GH32	Glycoside Hydrolase Family 32 protein
M_BR29_EuGene_00122601	AA12	Auxilliary Activities Family 12 protein
M_BR29_EuGene_00123741	GH18	Glycoside Hydrolase Family 18 protein
M_BR29_EuGene_00123951	GH2	Glycoside Hydrolase Family 2 protein
M_BR29_EuGene_00124471	GH13_1-CBM20	Glycoside Hydrolase Family 13 / Carbohydrate-Binding Module Family 20 protein
M_BR29_EuGene_00124481	AA13-CBM20	Auxilliary Activities Family 13 / Carbohydrate-Binding Module Family 20 protein
M_BR29_EuGene_00124711	GH11	Glycoside Hydrolase Family 11 protein
M_BR29_EuGene_00125661	GH43	Glycoside Hydrolase Family 43 protein
