# Supplementary material for: Deciphering Genome Content and Evolutionary Relationships of Isolates from the Fungus Magnaporthe oryzae Attacking Different Host Plants
Source: Genome Biol Evol. 2015 Oct 9;7(10):2896–912. doi: 10.1093/gbe/evv187 (PMC4684704; doi:10.1093/gbe/evv187)
Supplement: Supplementary Data [file supp_evv187_Chiapello-SupS5-rev.xlsx]

## Sheet: SP distribution
Supplementary S5: Distribution of genesencoding secreted proteins.
Each line represent a different OrthoMCL family. The number of genes in each strain for each OrthoMCL family is presented.
Gene annotation was inferred from the annotation of 70-15 v8 reference isolate.
If 70-15 was not represented in an OrthoMCL family, the corresponding annotation was set to #N/A.
The subsequent sheets give the list of SP genes in each isolate, along with their annotation inferred from 70-15 v8 when possible.
Annotation from 70-15 v8	7015	FR13	GY11	TH12	PH14	TH16	US71	BR32	CD156	BR29
	rice	rice	rice	rice	rice	rice	setaria	wheat	eleusine	digitaria
hypothetical protein	1	0	1	0	0	0	0	0	0	0
hypothetical protein	1	0	1	0	0	0	0	0	0	1
hypothetical protein	1	1	1	0	0	0	0	0	0	0
hypothetical protein	1	1	1	0	0	0	1	0	0	0
hypothetical protein	1	1	1	0	1	0	0	0	0	0
hypothetical protein	1	1	1	1	0	0	0	0	0	0
hypothetical protein	2	0	1	1	0	0	1	0	1	0
hypothetical protein	1	0	1	0	0	0	1	1	1	1
hypothetical protein	1	1	1	1	0	0	0	1	0	1
hypothetical protein	2	0	1	1	0	0	1	1	1	1
hypothetical protein	1	1	1	1	1	0	0	0	1	1
hypothetical protein	1	1	1	0	1	0	1	1	1	0
hypothetical protein	1	1	1	0	1	0	1	1	1	0
hypothetical protein	1	1	1	1	1	0	1	0	1	2
hypothetical protein	1	0	1	1	1	0	1	3	1	1
hypothetical protein	1	0	1	1	1	0	1	1	1	1
hypothetical protein	1	1	1	1	0	0	1	1	1	1
hypothetical protein	1	1	1	1	0	0	1	1	1	1
hypothetical protein	1	2	1	1	1	0	1	0	1	1
hypothetical protein	1	1	1	1	1	0	1	1	1	0
hypothetical protein	1	1	1	1	1	0	1	1	1	0
hypothetical protein	1	1	1	1	1	0	1	1	1	0
hypothetical protein	1	1	1	1	1	0	1	1	1	0
hypothetical protein	1	1	1	1	1	0	1	1	1	0
hypothetical protein	1	1	1	1	1	0	1	1	1	0
hypothetical protein	1	1	1	1	1	0	1	1	1	0
hypothetical protein	1	1	1	1	1	0	1	1	1	0
hypothetical protein	1	1	1	1	1	0	1	1	1	1
hypothetical protein	1	1	1	1	1	0	1	1	1	1
hypothetical protein	1	1	1	1	1	0	1	1	1	1
hypothetical protein	1	0	1	0	0	0	0	0	0	0
hypothetical protein	1	0	1	0	0	0	0	0	1	0
hypothetical protein	1	1	1	0	0	0	1	2	4	1
spherulin-1B	1	1	1	1	1	0	1	1	0	0
hypothetical protein	1	1	1	1	1	0	1	1	1	0
hypothetical protein	1	1	1	1	1	0	1	1	1	1
#N/A	0	0	1	0	0	0	0	0	0	1
#N/A	0	0	1	0	0	0	0	0	0	1
#N/A	0	0	1	0	0	0	0	1	0	0
#N/A	0	0	1	0	0	0	0	1	0	0
#N/A	0	0	1	0	1	0	0	0	0	0
#N/A	0	0	1	0	1	0	0	0	0	0
#N/A	0	0	1	0	1	0	0	0	0	0
#N/A	0	0	1	0	1	0	0	0	0	0
#N/A	0	0	1	0	1	0	0	0	0	0
#N/A	0	1	1	0	0	0	0	0	0	0
#N/A	0	1	1	0	0	0	0	0	0	0
#N/A	0	1	1	0	0	0	0	0	0	0
#N/A	0	1	1	0	0	0	0	0	0	0
#N/A	0	1	1	0	0	0	0	0	0	0
#N/A	0	1	1	0	0	0	0	0	0	0
#N/A	0	1	1	0	0	0	0	0	0	0
#N/A	0	1	1	0	0	0	0	0	0	0
#N/A	0	1	1	0	0	0	0	0	0	0
#N/A	0	1	1	0	0	0	0	0	0	0
#N/A	0	1	1	0	0	0	0	0	0	0
#N/A	0	1	1	0	0	0	0	0	0	0
#N/A	0	1	1	0	0	0	0	0	0	0
#N/A	0	1	1	0	0	0	0	0	0	0
#N/A	0	1	1	0	0	0	0	0	0	0
#N/A	0	1	1	0	0	0	0	0	0	0
#N/A	0	0	1	1	0	0	0	0	0	0
#N/A	0	0	1	1	0	0	0	0	0	0
#N/A	0	0	1	1	0	0	0	0	0	0
#N/A	0	0	1	0	0	0	0	0	1	0
#N/A	0	0	1	0	1	0	1	0	0	0
#N/A	0	1	1	0	0	0	1	0	0	0
#N/A	0	1	1	0	1	0	0	0	0	0
#N/A	0	1	1	0	1	0	0	0	0	0
#N/A	0	1	1	0	1	0	0	0	0	0
#N/A	0	1	1	0	1	0	0	0	0	0
#N/A	0	0	1	1	1	0	0	0	0	0
#N/A	0	0	1	0	1	0	0	0	1	0
#N/A	0	1	1	1	0	0	0	0	0	0
hypothetical protein	1	1	1	0	0	0	0	0	0	0
#N/A	0	0	1	0	1	0	1	1	0	0
#N/A	0	0	1	0	0	0	1	1	1	0
#N/A	0	1	1	0	1	0	0	1	0	0
#N/A	0	0	1	1	1	0	0	1	0	0
#N/A	0	1	1	1	0	0	0	1	0	0
#N/A	0	0	1	1	1	0	1	0	0	0
#N/A	0	1	1	1	1	0	0	0	0	0
#N/A	0	1	1	1	1	0	0	0	0	0
#N/A	0	1	1	0	1	0	0	0	1	0
#N/A	0	1	1	1	1	0	0	0	1	0
#N/A	0	1	1	0	1	0	1	1	1	0
#N/A	0	1	1	1	0	0	1	1	1	0
#N/A	0	1	1	1	1	0	1	0	1	0
#N/A	0	1	1	1	1	0	1	1	0	1
cystein rich protein	1	0	1	1	0	0	1	1	1	1
#N/A	0	1	1	1	1	0	0	1	1	1
hypothetical protein	1	1	1	1	1	0	1	1	0	0
#N/A	0	1	1	1	1	0	1	1	1	0
#N/A	0	1	1	1	1	0	1	1	1	0
hypothetical protein	1	1	1	1	1	0	0	1	1	0
hypothetical protein	1	0	1	1	1	0	1	1	1	1
hypothetical protein	1	1	1	1	1	0	1	1	1	0
hypothetical protein	1	1	1	1	1	0	1	1	1	1
hypothetical protein	1	0	0	0	0	0	0	0	0	1
hypothetical protein	1	0	0	0	0	0	0	1	0	0
hypothetical protein	1	0	0	0	0	0	0	1	0	0
hypothetical protein	1	0	0	0	0	0	0	1	0	0
hypothetical protein	1	0	0	0	0	0	1	0	0	0
hypothetical protein	1	0	0	0	0	0	1	0	0	0
hypothetical protein	1	1	0	0	0	0	0	0	0	0
hypothetical protein	1	0	0	0	0	0	0	1	1	0
hypothetical protein	1	1	0	0	0	0	1	0	0	0
hypothetical protein	1	1	0	0	0	0	1	0	0	0
hypothetical protein	1	0	0	0	0	0	1	0	1	0
hypothetical protein	1	1	0	0	0	0	0	2	2	0
hypothetical protein	1	0	0	0	0	0	1	1	1	0
hypothetical protein	1	0	0	0	0	0	1	1	1	0
hypothetical protein	1	1	0	0	0	0	1	1	1	0
hypothetical protein	44	0	0	0	1	0	5	2	1	1
hypothetical protein	1	1	0	0	1	0	1	2	1	1
hypothetical protein	2	1	0	1	2	0	1	1	1	0
hypothetical protein	1	1	0	1	1	0	1	1	1	0
hypothetical protein	1	0	0	0	0	0	0	0	0	1
hypothetical protein	1	0	0	0	0	0	0	1	0	0
hypothetical protein	1	0	0	0	0	0	0	1	0	0
hypothetical protein	1	0	0	0	0	0	0	1	0	0
hypothetical protein	1	0	0	1	1	0	0	0	0	0
hypothetical protein	1	0	0	0	0	0	0	1	1	1
hypothetical protein	1	0	0	0	0	0	1	1	1	0
hypothetical protein	1	1	0	1	0	0	1	0	1	2
hypothetical protein	1	1	0	1	1	0	2	1	0	0
#N/A	0	0	0	0	0	0	0	1	0	1
#N/A	0	0	0	0	0	0	0	1	0	1
#N/A	0	0	0	0	0	0	1	0	0	1
#N/A	0	0	0	0	0	0	1	0	0	1
#N/A	0	0	0	0	0	0	1	0	0	1
#N/A	0	1	0	0	0	0	0	0	0	1
#N/A	0	1	0	0	0	0	0	0	0	1
#N/A	0	1	0	0	0	0	0	0	0	1
#N/A	0	1	0	0	0	0	0	0	0	1
#N/A	0	0	0	1	0	0	0	0	0	1
#N/A	0	0	0	1	0	0	0	0	0	1
#N/A	0	0	0	0	0	0	0	0	1	1
#N/A	0	0	0	0	0	0	0	0	1	1
#N/A	0	0	0	0	0	0	0	0	1	1
#N/A	0	0	0	0	0	0	1	1	0	0
#N/A	0	0	0	0	0	0	1	1	0	0
#N/A	0	0	0	0	0	0	1	1	0	0
#N/A	0	0	0	0	0	0	1	1	0	0
#N/A	0	0	0	0	0	0	1	1	0	0
#N/A	0	0	0	0	0	0	1	1	0	0
#N/A	0	0	0	0	0	0	1	1	0	0
#N/A	0	1	0	0	0	0	0	1	0	0
#N/A	0	0	0	1	0	0	0	1	0	0
hypothetical protein	2	0	0	0	0	0	0	1	0	0
#N/A	0	0	0	0	0	0	0	1	1	0
#N/A	0	0	0	0	0	0	0	1	1	0
#N/A	0	0	0	0	0	0	0	1	1	0
#N/A	0	0	0	0	0	0	0	1	1	0
#N/A	0	0	0	0	0	0	0	1	1	0
#N/A	0	0	0	0	0	0	0	1	1	0
#N/A	0	0	0	0	0	0	0	1	1	0
#N/A	0	0	0	0	0	0	0	1	1	0
#N/A	0	0	0	0	0	0	0	1	1	0
#N/A	0	0	0	0	0	0	0	1	1	0
#N/A	0	0	0	0	0	0	0	1	1	0
#N/A	0	0	0	0	0	0	0	1	1	0
#N/A	0	0	0	0	0	0	0	1	1	0
#N/A	0	0	0	0	0	0	0	1	1	0
#N/A	0	0	0	0	0	0	0	1	1	0
#N/A	0	0	0	0	0	0	0	1	1	0
#N/A	0	0	0	0	0	0	0	1	1	0
#N/A	0	0	0	0	0	0	0	1	1	0
#N/A	0	0	0	0	0	0	0	1	1	0
#N/A	0	0	0	0	0	0	0	1	1	0
#N/A	0	0	0	0	0	0	0	1	1	0
#N/A	0	0	0	0	0	0	0	1	1	0
#N/A	0	0	0	0	0	0	0	1	1	0
#N/A	0	0	0	0	1	0	1	0	0	0
#N/A	0	0	0	0	1	0	1	0	0	0
#N/A	0	1	0	0	0	0	1	0	0	0
#N/A	0	0	0	0	0	0	1	0	1	0
#N/A	0	0	0	0	0	0	1	0	1	0
#N/A	0	0	0	0	0	0	1	0	1	0
#N/A	0	1	0	0	1	0	0	0	0	0
#N/A	0	1	0	0	1	0	0	0	0	0
#N/A	0	0	0	1	1	0	0	0	0	0
#N/A	0	0	0	1	1	0	0	0	0	0
#N/A	0	1	0	1	0	0	0	0	0	0
#N/A	0	1	0	1	0	0	0	0	0	0
#N/A	0	1	0	1	0	0	0	0	0	0
#N/A	0	1	0	1	0	0	0	0	0	0
#N/A	0	0	0	1	0	0	0	0	1	0
#N/A	0	0	0	0	0	0	1	1	0	1
#N/A	0	0	0	0	0	0	1	1	0	1
#N/A	0	0	0	0	0	0	0	1	1	1
#N/A	0	0	0	0	0	0	0	1	1	1
#N/A	0	0	0	0	0	0	0	1	1	1
#N/A	0	0	0	0	0	0	0	1	1	1
#N/A	0	0	0	1	1	0	0	0	0	1
#N/A	0	0	0	0	0	0	1	2	1	0
#N/A	0	0	0	0	1	0	1	1	0	0
#N/A	0	0	0	0	0	0	1	1	2	0
#N/A	0	0	0	0	0	0	1	1	1	0
#N/A	0	0	0	0	0	0	1	1	1	0
#N/A	0	0	0	0	0	0	1	1	1	0
#N/A	0	0	0	0	0	0	1	1	1	0
#N/A	0	0	0	0	0	0	1	1	1	0
#N/A	0	0	0	0	0	0	1	1	1	0
#N/A	0	0	0	0	0	0	1	1	1	0
#N/A	0	0	0	0	0	0	1	1	1	0
#N/A	0	0	0	0	0	0	1	1	1	0
#N/A	0	0	0	0	0	0	1	1	1	0
#N/A	0	0	0	0	0	0	1	1	1	0
#N/A	0	0	0	0	0	0	1	1	1	0
#N/A	0	0	0	0	0	0	1	1	1	0
#N/A	0	0	0	0	0	0	1	1	1	0
#N/A	0	0	0	0	0	0	1	1	1	0
#N/A	0	0	0	0	0	0	1	1	1	0
#N/A	0	0	0	0	0	0	1	1	1	0
#N/A	0	0	0	0	0	0	1	1	1	0
#N/A	0	0	0	0	0	0	1	1	1	0
#N/A	0	0	0	0	0	0	1	1	1	0
#N/A	0	0	0	0	0	0	1	1	1	0
#N/A	0	0	0	0	0	0	1	1	1	0
#N/A	0	0	0	0	1	0	0	1	1	0
#N/A	0	1	0	0	0	0	0	1	1	0
#N/A	0	1	0	0	0	0	0	1	1	0
#N/A	0	0	0	1	0	0	0	1	1	0
#N/A	0	1	0	0	1	0	1	0	0	0
#N/A	0	0	0	1	1	0	1	0	0	0
#N/A	0	0	0	1	1	0	1	0	0	0
#N/A	0	0	0	1	1	0	1	0	0	0
#N/A	0	0	0	1	1	0	0	0	1	0
#N/A	0	0	0	1	1	0	0	0	1	0
#N/A	0	0	0	0	0	0	2	1	1	1
#N/A	0	0	0	0	0	0	1	1	2	1
#N/A	0	0	0	0	0	0	1	1	1	1
#N/A	0	0	0	0	0	0	1	1	1	1
#N/A	0	0	0	0	0	0	1	1	1	1
#N/A	0	0	0	0	0	0	1	1	1	1
#N/A	0	0	0	0	0	0	1	1	1	1
#N/A	0	0	0	0	0	0	1	1	1	1
#N/A	0	0	0	0	0	0	1	1	1	1
#N/A	0	0	0	0	0	0	1	1	1	1
#N/A	0	0	0	0	0	0	1	1	1	1
#N/A	0	0	0	0	0	0	1	1	1	1
#N/A	0	0	0	0	0	0	1	1	1	1
#N/A	0	0	0	0	0	0	1	1	1	1
#N/A	0	1	0	0	0	0	0	1	1	1
#N/A	0	1	0	0	0	0	0	1	1	1
#N/A	0	1	0	0	0	0	1	1	1	0
#N/A	0	1	0	0	0	0	1	1	1	0
#N/A	0	0	0	1	0	0	1	1	1	0
#N/A	0	1	0	0	1	0	0	1	1	0
#N/A	0	1	0	0	0	0	1	1	1	1
#N/A	0	0	0	1	0	0	1	1	1	1
#N/A	0	1	0	0	1	0	0	1	1	1
#N/A	0	2	0	1	0	0	0	1	1	1
#N/A	0	1	0	1	1	0	0	0	1	1
#N/A	0	2	0	0	1	0	2	1	2	1
#N/A	0	1	0	1	1	0	1	1	0	1
#N/A	0	0	0	1	1	0	1	1	1	1
#N/A	0	1	0	1	1	0	1	1	1	0
#N/A	0	1	0	1	1	0	1	1	1	0
#N/A	0	1	0	1	1	0	1	1	1	0
#N/A	0	1	0	1	1	0	1	1	1	0
#N/A	0	1	0	1	1	0	1	1	1	1
hypothetical protein	2	6	4	2	3	1	2	2	1	2
elongation factor G	2	1	3	2	2	1	2	2	2	1
hypothetical protein	4	2	2	0	0	1	0	2	2	0
hypothetical protein	1	1	2	2	1	1	1	1	0	0
hypothetical protein	1	0	2	2	1	1	1	1	1	0
hypothetical protein	1	1	2	1	1	1	0	1	1	1
hypothetical protein	1	1	2	2	1	1	1	2	2	0
hypothetical protein	1	1	2	1	1	1	1	1	1	0
acetyl-hydrolase	1	1	2	1	2	1	1	1	1	2
SAM-dependent methyltransferase	1	2	2	2	2	1	1	2	1	1
hypothetical protein	1	2	2	1	2	1	1	2	1	1
hypothetical protein	1	1	2	1	2	1	1	2	1	1
G2/mitotic-specific cyclin-B	1	1	2	1	1	1	1	2	1	1
hypothetical protein	1	1	2	1	1	1	1	2	1	1
hypothetical protein	1	1	2	1	1	1	1	2	1	1
pisatin demethylase	1	1	2	1	1	1	2	1	1	1
hypothetical protein	1	1	2	1	1	1	2	1	1	1
hypothetical protein	1	1	2	1	2	1	1	1	1	1
hypothetical protein	1	2	2	2	1	1	1	1	1	1
amidohydrolase	1	2	2	1	1	1	1	1	1	1
hypothetical protein	1	2	2	1	1	1	1	1	1	1
metalloprotease 1	1	2	2	1	1	1	1	1	1	1
hypothetical protein	1	2	2	1	1	1	1	1	1	1
hypothetical protein	1	2	2	1	1	1	1	1	1	1
hypothetical protein	1	2	2	1	1	1	1	1	1	1
hypothetical protein	1	2	2	1	1	1	1	1	1	1
streptogrisin-C	1	2	2	1	1	1	1	1	1	1
hypothetical protein	1	1	2	2	1	1	1	1	1	1
hypothetical protein	1	1	2	1	1	1	1	1	1	1
hypothetical protein	1	1	2	1	1	1	1	1	1	1
hypothetical protein	1	1	2	1	1	1	1	1	1	1
hypothetical protein	1	1	2	1	1	1	1	1	1	1
clock-controlled pheromone ccg-4	1	1	2	1	1	1	1	1	1	1
hypothetical protein	1	1	2	1	1	1	1	1	1	1
hypothetical protein	1	1	2	1	1	1	1	1	1	1
hypothetical protein	1	1	2	1	1	1	1	1	1	1
hypothetical protein	1	1	2	1	1	1	1	1	1	1
hypothetical protein	2	1	2	1	1	1	1	1	1	1
FAD-binding domain-containing protein	2	1	2	2	1	1	2	1	0	1
hypothetical protein	1	2	2	1	1	1	1	1	1	0
FAD-dependent pyridine nucleotide-disulfide oxidoreductase	2	1	2	1	1	1	1	1	1	2
hypothetical protein	1	2	2	1	2	1	1	2	1	1
extradiol ring-cleavage dioxygenase	1	2	2	1	2	1	1	2	1	1
hypothetical protein	1	1	2	1	1	1	1	2	1	1
acetyltransferase	1	2	2	1	1	1	1	1	1	1
cystinosin	1	2	2	1	1	1	1	1	1	1
hypothetical protein	1	2	2	1	1	1	1	1	1	1
hypothetical protein	1	2	2	1	1	1	1	1	1	1
hypothetical protein	1	1	2	1	1	1	1	1	1	1
acetyl-CoA carboxylase	1	1	2	1	1	1	1	1	1	1
hypothetical protein	1	1	2	1	1	1	1	1	1	1
ADP,ATP carrier protein	1	1	2	1	1	1	1	1	1	1
fungal specific transcription factor domain-containing protein	1	1	2	2	1	1	1	2	0	0
#N/A	0	0	2	1	1	1	1	1	1	1
#N/A	0	1	2	1	1	1	1	1	1	0
hypothetical protein	1	1	2	1	1	1	1	0	1	0
#N/A	0	2	2	1	1	1	1	1	1	1
hypothetical protein	26	1	2	1	1	1	3	4	4	4
hypothetical protein	2	1	2	2	2	1	2	2	1	2
ectonucleotide pyrophosphatase/phosphodiesterase 1	2	3	2	1	1	1	1	2	1	2
hypothetical protein	1	1	2	1	1	1	1	1	1	2
hypothetical protein	1	2	2	1	2	1	1	2	1	1
hypothetical protein	1	1	2	2	1	1	2	1	1	1
hypothetical protein	2	2	2	2	2	1	1	1	1	1
hypothetical protein	1	3	2	1	1	1	1	1	1	1
hypothetical protein	1	2	2	1	1	1	1	1	1	1
hypothetical protein	1	2	2	1	1	1	1	1	1	1
hypothetical protein	1	2	2	1	1	1	1	1	1	1
hypothetical protein	1	1	2	1	1	1	1	1	1	1
hypothetical protein	1	1	2	1	1	1	1	1	1	1
hypothetical protein	1	1	2	1	1	1	1	1	1	1
carboxypeptidase S1	1	1	2	1	1	1	1	1	1	1
allantoate permease	1	1	2	1	1	1	1	1	1	1
peptidase family M28 family protein	1	1	2	1	1	1	1	1	1	1
pisatin demethylase	1	1	2	1	1	1	1	1	1	1
hypothetical protein	1	1	2	1	1	1	1	1	1	1
hypothetical protein	1	1	2	1	1	1	1	1	1	1
alkaline phosphatase D	1	1	2	1	1	1	1	1	1	1
hypothetical protein	1	1	2	1	1	1	1	1	1	1
hypothetical protein	1	1	2	1	1	1	1	1	1	1
glutamyl-tRNA(Gln) amidotransferase	1	1	2	1	1	1	1	1	1	1
hypothetical protein	1	0	1	1	0	1	0	0	0	1
hypothetical protein	1	0	1	0	0	1	0	0	1	1
hypothetical protein	2	0	1	0	0	1	1	1	0	2
hypothetical protein	2	0	1	0	0	1	0	1	1	1
hypothetical protein	3	0	1	0	0	1	0	1	1	1
hypothetical protein	1	1	1	1	0	1	0	0	0	1
hypothetical protein	1	1	1	1	0	1	1	0	0	0
hypothetical protein	1	1	1	0	0	1	1	0	1	0
hypothetical protein	2	1	1	1	1	1	0	0	0	0
hypothetical protein	1	1	1	1	1	1	0	0	0	0
hypothetical protein	1	1	1	1	1	1	0	0	0	0
hypothetical protein	1	1	1	1	0	1	0	0	1	0
hypothetical protein	1	0	1	0	0	1	1	1	1	2
hypothetical protein	1	0	1	0	0	1	1	1	1	1
hypothetical protein	1	1	1	0	1	1	0	1	0	1
hypothetical protein	1	0	1	0	1	1	1	1	1	0
hypothetical protein	1	1	1	0	0	1	1	1	1	0
hypothetical protein	1	0	1	1	0	1	1	1	1	0
hypothetical protein	1	1	1	2	1	1	0	1	0	0
hypothetical protein	1	1	1	1	1	1	0	1	0	0
hypothetical protein	1	1	1	1	1	1	0	1	0	0
hypothetical protein	1	1	1	1	1	1	0	1	0	0
hypothetical protein	1	0	1	1	1	1	0	1	1	0
hypothetical protein	1	1	1	1	1	1	1	0	0	0
hypothetical protein	1	1	1	1	1	1	1	0	0	0
hypothetical protein	1	0	1	1	1	1	1	0	1	0
N-acyl-L-amino acid amidohydrolase	1	0	1	1	0	1	1	2	1	1
hypothetical protein	1	0	1	1	1	1	1	1	0	1
hypothetical protein	1	0	1	1	1	1	1	1	0	1
hypothetical protein	1	1	1	0	0	1	1	1	1	1
secreted protein	1	0	1	1	0	1	1	1	1	1
DJ-1/PfpI family protein	1	0	1	1	0	1	1	1	1	1
hypothetical protein	1	0	1	1	0	1	1	1	1	1
hypothetical protein	1	0	1	1	0	1	1	1	1	1
hypothetical protein	1	1	1	1	1	1	0	1	0	1
hypothetical protein	1	1	1	0	1	1	0	1	1	1
hypothetical protein	1	0	1	1	1	1	0	1	1	1
hypothetical protein	1	0	1	1	1	1	0	1	1	1
hypothetical protein	1	0	1	1	1	1	0	1	1	1
hypothetical protein	1	1	1	1	1	1	1	0	0	1
hypothetical protein	1	1	1	1	1	1	1	0	0	1
hypothetical protein	1	0	1	1	1	1	1	2	1	0
hypothetical protein	1	1	1	0	1	1	2	1	1	0
hypothetical protein	1	1	1	1	1	1	1	1	0	0
hypothetical protein	1	1	1	1	1	1	1	1	0	0
hypothetical protein	1	1	1	1	1	1	1	1	0	0
hypothetical protein	1	1	1	1	1	1	1	1	0	0
hypothetical protein	1	1	1	1	1	1	1	1	0	0
hypothetical protein	1	1	1	1	1	1	1	1	0	0
hypothetical protein	1	1	1	1	1	1	1	1	0	0
hypothetical protein	2	1	1	1	1	1	1	1	0	0
hypothetical protein	1	1	1	0	1	1	1	1	1	0
hypothetical protein	1	1	1	0	1	1	1	1	1	0
hypothetical protein	1	1	1	0	1	1	1	1	1	0
hypothetical protein	1	1	1	0	1	1	1	1	1	0
hypothetical protein	1	1	1	0	1	1	1	1	1	0
hypothetical protein	1	0	1	1	1	1	1	1	1	0
hypothetical protein	1	0	1	1	1	1	1	1	1	0
hypothetical protein	1	0	1	1	1	1	1	1	1	0
hypothetical protein	1	0	1	1	1	1	1	1	1	0
hypothetical protein	1	0	1	1	1	1	1	1	1	0
hypothetical protein	1	0	1	1	1	1	1	1	1	0
hypothetical protein	1	0	1	1	1	1	1	1	1	0
hypothetical protein	1	0	1	1	1	1	1	1	1	0
hypothetical protein	1	0	1	1	1	1	1	1	1	0
hypothetical protein	1	0	1	1	1	1	1	1	1	0
hypothetical protein	1	0	1	1	1	1	1	1	1	0
hypothetical protein	1	0	1	1	1	1	1	1	1	0
hypothetical protein	1	0	1	1	1	1	1	1	1	0
hypothetical protein	1	0	1	1	1	1	1	1	1	0
hypothetical protein	1	2	1	2	0	1	1	1	1	0
hypothetical protein	1	1	1	1	0	1	1	1	1	0
hypothetical protein	1	1	1	1	0	1	1	1	1	0
hypothetical protein	1	1	1	1	1	1	0	1	1	0
hypothetical protein	1	1	1	1	1	1	0	1	1	0
hypothetical protein	1	1	1	1	1	1	0	1	1	0
hypothetical protein	1	1	1	1	1	1	0	1	1	0
hypothetical protein	1	1	1	1	1	1	0	1	1	0
hypothetical protein	1	1	1	1	1	1	0	1	1	0
hypothetical protein	1	1	1	1	1	1	0	1	1	0
hypothetical protein	1	1	1	1	1	1	0	1	1	0
hypothetical protein	1	1	1	1	1	1	0	1	1	0
hypothetical protein	1	1	1	1	1	1	0	1	1	0
hypothetical protein	1	1	1	1	1	1	1	0	1	0
hypothetical protein	1	1	1	1	1	1	1	0	1	0
hypothetical protein	1	1	1	1	0	1	1	1	1	3
hypothetical protein	1	0	1	1	2	1	1	1	1	1
hypothetical protein	1	1	1	2	1	1	1	1	0	1
hypothetical protein	1	1	1	1	1	1	1	1	0	1
hypothetical protein	1	1	1	1	1	1	1	1	0	1
hypothetical protein	1	1	1	1	1	1	1	1	0	1
hypothetical protein	1	1	1	1	1	1	1	1	0	1
hypothetical protein	1	1	1	1	1	1	1	1	0	1
hypothetical protein	1	1	1	0	1	1	1	1	1	1
hypothetical protein	1	1	1	0	1	1	1	1	1	1
hypothetical protein	1	0	1	1	1	1	1	1	1	1
MAS3 protein	1	0	1	1	1	1	1	1	1	1
hypothetical protein	1	0	1	1	1	1	1	1	1	1
UVI-1	1	0	1	1	1	1	1	1	1	1
hypothetical protein	1	0	1	1	1	1	1	1	1	1
cu/Zn superoxide dismutase	1	0	1	1	1	1	1	1	1	1
hypothetical protein	1	0	1	1	1	1	1	1	1	1
hypothetical protein	1	0	1	1	1	1	1	1	1	1
hypothetical protein	1	0	1	1	1	1	1	1	1	1
N-acetylglucosaminyl-phosphatidylinositol de-N-acetylase	1	0	1	1	1	1	1	1	1	1
hypothetical protein	1	0	1	1	1	1	1	1	1	1
hypothetical protein	1	0	1	1	1	1	1	1	1	1
hypothetical protein	1	0	1	1	1	1	1	1	1	1
hypothetical protein	1	0	1	1	1	1	1	1	1	1
Bys1 family protein	1	0	1	1	1	1	1	1	1	1
small nuclear ribonucleoprotein U1a	1	0	1	1	1	1	1	1	1	1
hypothetical protein	1	0	1	1	1	1	1	1	1	1
hypothetical protein	1	0	1	1	1	1	1	1	1	1
hypothetical protein	1	0	1	1	1	1	1	1	1	1
hypothetical protein	1	0	1	1	1	1	1	1	1	1
D-tyrosyl-tRNA(Tyr) deacylase	1	0	1	1	1	1	1	1	1	1
hypothetical protein	1	0	1	1	1	1	1	1	1	1
hypothetical protein	1	0	1	1	1	1	1	1	1	1
hypothetical protein	1	0	1	1	1	1	1	1	1	1
hypothetical protein	1	0	1	1	1	1	1	1	1	1
hypothetical protein	1	0	1	1	1	1	1	1	1	1
hypothetical protein	1	0	1	1	1	1	1	1	1	1
hypothetical protein	1	0	1	1	1	1	1	1	1	1
hypothetical protein	1	0	1	1	1	1	1	1	1	1
hypothetical protein	1	0	1	1	1	1	1	1	1	1
hypothetical protein	1	0	1	1	1	1	1	1	1	1
oxidoreductase	1	0	1	1	1	1	1	1	1	1
hypothetical protein	1	0	1	1	1	1	1	1	1	1
hypothetical protein	1	0	1	1	1	1	1	1	1	1
MAS3 protein	1	0	1	1	1	1	1	1	1	1
hypothetical protein	1	0	1	1	1	1	1	1	1	1
hypothetical protein	1	0	1	1	1	1	1	1	1	1
hypothetical protein	1	0	1	1	1	1	1	1	1	1
hypothetical protein	1	0	1	1	1	1	1	1	1	1
hypothetical protein	1	0	1	1	1	1	1	1	1	1
hypothetical protein	1	0	1	1	1	1	1	1	1	1
hypothetical protein	1	0	1	1	1	1	1	1	1	1
hypothetical protein	1	0	1	1	1	1	1	1	1	1
FAD binding domain-containing protein	1	0	1	1	1	1	1	1	2	1
hypothetical protein	1	1	1	1	0	1	1	1	1	1
hypothetical protein	1	1	1	1	0	1	1	1	1	1
hypothetical protein	1	1	1	1	0	1	1	1	1	1
hypothetical protein	1	1	1	1	0	1	1	1	1	1
hypothetical protein	1	1	1	1	0	1	1	1	1	1
hypothetical protein	1	1	1	1	0	1	1	1	1	1
hypothetical protein	1	1	1	1	0	1	1	1	1	1
hypothetical protein	1	1	1	1	0	1	1	1	1	1
oxidoreductase	1	1	1	1	2	1	0	1	1	1
hypothetical protein	1	1	1	1	1	1	0	1	1	1
hypothetical protein	1	1	1	1	1	1	0	1	1	1
hypothetical protein	1	1	1	1	1	1	0	1	1	1
3-oxoacyl-[acyl-carrier-protein] reductase	1	1	1	1	1	1	0	1	1	1
hypothetical protein	1	1	1	1	1	1	0	1	1	1
hypothetical protein	1	1	1	1	1	1	0	1	1	1
hypothetical protein	1	1	1	1	1	1	0	1	1	1
hypothetical protein	1	1	1	1	1	1	0	1	1	1
hypothetical protein	1	1	1	1	1	1	0	1	1	1
hypothetical protein	1	1	1	1	1	1	0	1	1	1
hypothetical protein	1	1	1	1	1	1	0	1	1	1
hypothetical protein	1	1	1	1	1	1	0	1	1	1
hypothetical protein	1	1	1	1	1	1	0	1	1	1
hypothetical protein	1	1	1	1	1	1	0	1	1	1
hypothetical protein	2	1	1	1	1	1	2	0	1	1
hypothetical protein	1	1	1	1	1	1	1	0	1	1
hypothetical protein	1	2	1	2	1	1	2	2	1	0
hypothetical protein	1	1	1	1	1	1	1	2	1	0
hypothetical protein	1	1	1	1	1	1	1	2	1	0
hypothetical protein	2	1	1	2	1	1	2	1	1	0
hypothetical protein	1	1	1	1	1	1	2	1	1	0
hypothetical protein	1	2	1	1	2	1	1	1	1	0
hypothetical protein	1	2	1	2	1	1	1	1	1	0
hypothetical protein	1	2	1	1	1	1	1	1	1	0
hypothetical protein	1	2	1	1	1	1	1	1	1	0
hypothetical protein	1	1	1	2	1	1	1	1	1	0
hypothetical protein	1	1	1	1	1	1	1	1	1	0
hypothetical protein	1	1	1	1	1	1	1	1	1	0
hypothetical protein	1	1	1	1	1	1	1	1	1	0
hypothetical protein	1	1	1	1	1	1	1	1	1	0
hypothetical protein	1	1	1	1	1	1	1	1	1	0
hypothetical protein	1	1	1	1	1	1	1	1	1	0
hypothetical protein	1	1	1	1	1	1	1	1	1	0
hypothetical protein	1	1	1	1	1	1	1	1	1	0
hypothetical protein	1	1	1	1	1	1	1	1	1	0
hypothetical protein	1	1	1	1	1	1	1	1	1	0
hypothetical protein	1	1	1	1	1	1	1	1	1	0
hypothetical protein	1	1	1	1	1	1	1	1	1	0
hypothetical protein	1	1	1	1	1	1	1	1	1	0
hypothetical protein	1	1	1	1	1	1	1	1	1	0
hypothetical protein	1	1	1	1	1	1	1	1	1	0
hypothetical protein	1	1	1	1	1	1	1	1	1	0
hypothetical protein	1	1	1	1	1	1	1	1	1	0
hypothetical protein	1	1	1	1	1	1	1	1	1	0
hypothetical protein	1	1	1	1	1	1	1	1	1	0
hypothetical protein	1	1	1	1	1	1	1	1	1	0
hypothetical protein	1	1	1	1	1	1	1	1	1	0
hypothetical protein	1	1	1	1	1	1	1	1	1	0
hypothetical protein	1	1	1	1	1	1	1	1	1	0
hypothetical protein	1	1	1	1	1	1	1	1	1	0
hypothetical protein	1	1	1	1	1	1	1	1	1	0
hypothetical protein	1	1	1	1	1	1	1	1	1	0
hypothetical protein	1	1	1	1	1	1	1	1	1	0
hypothetical protein	1	1	1	1	1	1	1	1	1	0
hypothetical protein	1	1	1	1	1	1	1	1	1	0
hypothetical protein	1	1	1	1	1	1	1	1	1	0
hypothetical protein	1	1	1	1	1	1	1	1	1	0
hypothetical protein	1	1	1	1	1	1	1	1	1	0
hypothetical protein	1	1	1	1	1	1	1	1	1	0
hypothetical protein	1	1	1	1	1	1	1	1	1	0
hypothetical protein	1	1	1	1	1	1	1	1	1	0
hypothetical protein	1	1	1	1	1	1	1	1	1	0
hypothetical protein	1	1	1	1	1	1	1	1	1	0
hypothetical protein	1	1	1	1	1	1	1	1	1	0
hypothetical protein	1	1	1	1	1	1	1	1	1	0
hypothetical protein	1	1	1	1	1	1	1	1	1	0
hypothetical protein	1	1	1	1	1	1	1	1	1	0
hypothetical protein	1	1	1	1	1	1	1	1	1	0
hypothetical protein	1	1	1	1	1	1	1	1	1	0
hypothetical protein	1	1	1	1	1	1	1	1	1	0
hypothetical protein	1	1	1	1	1	1	1	1	1	0
hypothetical protein	1	1	1	1	1	1	1	1	1	0
hypothetical protein	1	1	1	1	1	1	1	1	1	0
hypothetical protein	1	1	1	1	1	1	1	1	1	0
hypothetical protein	1	1	1	1	1	1	1	1	1	0
hypothetical protein	1	1	1	1	1	1	1	1	1	0
hypothetical protein	1	1	1	1	1	1	1	1	1	0
hypothetical protein	1	1	1	1	1	1	1	1	1	0
hypothetical protein	1	1	1	1	1	1	1	1	1	0
hypothetical protein	1	1	1	1	1	1	1	1	1	0
hypothetical protein	1	1	1	1	1	1	1	1	1	0
hypothetical protein	1	1	1	1	1	1	1	1	1	0
hypothetical protein	1	1	1	1	1	1	1	1	1	0
hypothetical protein	1	1	1	1	1	1	1	1	1	0
hypothetical protein	1	1	1	1	1	1	1	1	1	0
hypothetical protein	1	1	1	1	1	1	1	1	1	0
hypothetical protein	1	1	1	1	1	1	1	1	1	0
hypothetical protein	1	1	1	1	1	1	1	1	1	0
hypothetical protein	1	1	1	1	1	1	1	1	1	0
hypothetical protein	1	1	1	1	1	1	1	1	1	0
hypothetical protein	1	1	1	1	1	1	1	1	1	0
hypothetical protein	1	1	1	1	1	1	1	1	1	0
hypothetical protein	1	1	1	1	1	1	1	1	1	0
hypothetical protein	1	1	1	1	1	1	1	1	1	0
hypothetical protein	1	1	1	1	1	1	1	1	1	0
hypothetical protein	1	1	1	1	1	1	1	1	1	0
hypothetical protein	1	1	1	1	1	1	1	1	1	0
hypothetical protein	1	1	1	1	1	1	1	1	1	0
hypothetical protein	1	1	1	1	1	1	1	1	1	0
hypothetical protein	1	1	1	1	1	1	1	1	1	0
hypothetical protein	1	1	1	1	1	1	1	1	1	0
hypothetical protein	1	1	1	1	1	1	1	1	1	0
hypothetical protein	1	1	1	1	1	1	1	1	1	0
hypothetical protein	1	1	1	1	1	1	1	1	1	0
hypothetical protein	1	1	1	1	1	1	1	1	1	0
hypothetical protein	1	1	1	1	1	1	1	1	1	0
hypothetical protein	1	1	1	1	1	1	1	1	1	0
hypothetical protein	1	1	1	1	1	1	1	1	1	0
hypothetical protein	1	1	1	1	1	1	1	1	1	0
hypothetical protein	1	1	1	1	1	1	1	1	1	0
hypothetical protein	1	1	1	1	1	1	1	1	1	0
hypothetical protein	1	1	1	1	1	1	1	1	1	0
hypothetical protein	1	1	1	1	1	1	1	1	1	0
hypothetical protein	1	1	1	1	1	1	1	1	1	0
hypothetical protein	1	1	1	1	1	1	1	1	1	0
hypothetical protein	1	1	1	1	1	1	1	1	1	0
hypothetical protein	1	1	1	1	1	1	1	1	1	0
hypothetical protein	1	1	1	1	1	1	1	1	1	0
hypothetical protein	1	1	1	1	1	1	1	1	1	0
hypothetical protein	1	1	1	1	1	1	1	1	1	0
hypothetical protein	1	1	1	1	1	1	1	1	1	0
hypothetical protein	1	1	1	1	1	1	1	1	1	0
hypothetical protein	1	1	1	1	1	1	1	1	1	0
ent-kaurene oxidase	1	1	1	1	1	1	1	1	1	0
hypothetical protein	1	1	1	1	1	1	1	1	1	0
hypothetical protein	1	1	1	1	1	1	1	1	1	0
hypothetical protein	1	1	1	1	1	1	1	1	1	0
hypothetical protein	1	1	1	1	1	1	1	1	1	0
hypothetical protein	1	1	1	1	1	1	1	1	1	0
hypothetical protein	1	1	1	1	1	1	1	1	1	0
hypothetical protein	1	1	1	1	1	1	1	1	1	0
alkaline proteinase	1	1	1	1	1	1	1	1	1	0
hypothetical protein	1	1	1	1	1	1	1	1	1	0
hypothetical protein	1	1	1	1	1	1	1	1	1	0
zygote-specific protein	1	1	1	1	1	1	1	1	1	0
hypothetical protein	1	1	1	1	1	1	1	1	1	0
hypothetical protein	1	1	1	1	1	1	1	1	1	0
hypothetical protein	1	1	1	1	1	1	1	1	1	0
hypothetical protein	1	1	1	1	1	1	1	1	1	0
hypothetical protein	1	1	1	1	1	1	1	1	1	0
hypothetical protein	1	1	1	1	1	1	1	1	1	0
hypothetical protein	1	1	1	1	1	1	1	1	1	0
hypothetical protein	1	1	1	1	1	1	1	1	1	0
hypothetical protein	1	1	1	1	1	1	1	1	1	0
hypothetical protein	1	1	1	1	1	1	1	1	1	0
hypothetical protein	1	1	1	1	1	1	1	1	1	0
hypothetical protein	1	1	1	1	1	1	1	1	1	0
hypothetical protein	1	1	1	1	1	1	1	1	1	0
hypothetical protein	1	1	1	1	1	1	1	1	1	0
hypothetical protein	1	1	1	1	1	1	1	1	1	0
hypothetical protein	1	1	1	1	1	1	1	1	1	0
hypothetical protein	1	1	1	1	1	1	1	1	1	0
hypothetical protein	1	1	1	1	1	1	1	1	1	0
hypothetical protein	1	1	1	1	1	1	1	1	1	0
hypothetical protein	1	1	1	1	1	1	1	1	1	0
hypothetical protein	1	1	1	1	1	1	1	1	1	0
hypothetical protein	1	1	1	1	1	1	1	1	1	0
hypothetical protein	1	1	1	1	1	1	1	1	1	0
hypothetical protein	1	1	1	1	1	1	1	1	1	0
hypothetical protein	1	1	1	1	1	1	1	1	1	0
hypothetical protein	1	1	1	1	1	1	1	1	1	0
hypothetical protein	1	1	1	1	1	1	1	1	1	0
hypothetical protein	1	1	1	1	1	1	1	1	1	0
hypothetical protein	1	1	1	1	1	1	1	1	1	0
hypothetical protein	1	1	1	1	1	1	1	1	1	0
hypothetical protein	1	1	1	1	1	1	1	1	1	0
hypothetical protein	1	1	1	1	1	1	1	1	1	0
hypothetical protein	1	1	1	1	1	1	1	1	1	0
hypothetical protein	1	1	1	1	1	1	1	1	1	0
hypothetical protein	1	1	1	1	1	1	1	1	1	0
hypothetical protein	1	1	1	1	1	1	1	1	1	0
hypothetical protein	1	1	1	1	1	1	1	1	1	0
hypothetical protein	1	1	1	1	1	1	1	1	1	0
hypothetical protein	1	1	1	1	1	1	1	1	1	0
hypothetical protein	1	1	1	1	1	1	1	1	1	0
hypothetical protein	1	1	1	1	1	1	1	1	1	0
hypothetical protein	1	1	1	1	1	1	1	1	1	0
hypothetical protein	1	1	1	1	1	1	1	1	1	0
hypothetical protein	1	1	1	1	1	1	1	1	1	0
hypothetical protein	1	1	1	1	1	1	1	1	1	0
hypothetical protein	1	1	1	1	1	1	1	1	1	0
hypothetical protein	1	1	1	1	1	1	1	1	1	0
hypothetical protein	1	1	1	1	1	1	1	1	1	0
hypothetical protein	1	1	1	1	1	1	1	1	1	0
hypothetical protein	1	1	1	1	1	1	1	1	1	0
hypothetical protein	1	1	1	1	1	1	1	1	1	0
hypothetical protein	1	1	1	1	1	1	1	1	1	0
hypothetical protein	1	1	1	1	1	1	1	1	1	0
hypothetical protein	1	1	1	1	1	1	1	1	1	0
hypothetical protein	1	1	1	1	1	1	1	1	1	0
hypothetical protein	1	1	1	1	1	1	1	1	1	0
hypothetical protein	1	1	1	1	1	1	1	1	1	0
hypothetical protein	1	1	1	1	1	1	1	1	1	0
hypothetical protein	1	1	1	1	1	1	1	1	1	0
hypothetical protein	1	1	1	1	1	1	1	1	1	0
hypothetical protein	1	1	1	1	1	1	1	1	1	0
hypothetical protein	1	1	1	1	1	1	1	1	1	0
hypothetical protein	2	1	1	1	1	1	1	1	1	0
hypothetical protein	1	2	1	1	1	1	1	1	1	2
hypothetical protein	1	2	1	1	1	1	1	1	1	2
hypothetical protein	1	2	1	1	1	1	1	1	1	2
hypothetical protein	1	1	1	1	1	1	1	1	1	2
hypothetical protein	1	1	1	1	1	1	1	1	1	2
hypothetical protein	1	2	1	1	2	1	1	2	1	1
hypothetical protein	1	2	1	1	2	1	1	2	1	1
inactive carboxylesterase 4	1	1	1	1	1	1	1	2	1	1
hypothetical protein	1	1	1	1	1	1	1	2	1	1
hypothetical protein	1	1	1	1	1	1	1	2	1	1
hypothetical protein	1	1	1	1	1	1	1	2	1	1
hypothetical protein	1	1	1	1	1	1	1	2	2	1
hypothetical protein	1	1	1	1	1	1	2	1	1	1
hypothetical protein	1	1	1	1	1	1	2	1	1	1
hypothetical protein	1	1	1	1	1	1	2	1	1	1
hypothetical protein	1	1	1	2	2	1	1	1	1	1
hypothetical protein	1	1	1	1	2	1	1	1	1	1
hypothetical protein	1	1	1	1	2	1	1	1	1	1
hypothetical protein	1	1	1	1	2	1	1	1	1	1
hypothetical protein	1	1	1	1	2	1	1	1	1	1
cell wall protein	1	2	1	2	1	1	1	1	1	1
hypothetical protein	1	2	1	1	1	1	1	1	1	1
hypothetical protein	1	2	1	1	1	1	1	1	1	1
hypothetical protein	1	2	1	1	1	1	1	1	1	1
hypothetical protein	1	2	1	1	1	1	1	1	1	1
hypothetical protein	1	2	1	1	1	1	1	1	1	1
hypothetical protein	1	2	1	1	1	1	1	1	1	1
hypothetical protein	1	2	1	1	1	1	1	1	1	1
hypothetical protein	1	2	1	1	1	1	1	1	1	1
hypothetical protein	1	2	1	1	1	1	1	1	1	1
hypothetical protein	1	2	1	1	1	1	1	1	1	1
hypothetical protein	1	2	1	1	1	1	1	1	2	1
oxidoreductase	1	1	1	2	1	1	1	1	1	1
surface protein 1	1	1	1	2	1	1	1	1	1	1
FAD binding domain-containing protein	1	1	1	2	1	1	1	1	1	1
hypothetical protein	1	1	1	1	1	1	1	1	1	1
hypothetical protein	1	1	1	1	1	1	1	1	1	1
hypothetical protein	1	1	1	1	1	1	1	1	1	1
hypothetical protein	1	1	1	1	1	1	1	1	1	1
hypothetical protein	1	1	1	1	1	1	1	1	1	1
hypothetical protein	1	1	1	1	1	1	1	1	1	1
hypothetical protein	1	1	1	1	1	1	1	1	1	1
hypothetical protein	1	1	1	1	1	1	1	1	1	1
hypothetical protein	1	1	1	1	1	1	1	1	1	1
hypothetical protein	1	1	1	1	1	1	1	1	1	1
hypothetical protein	1	1	1	1	1	1	1	1	1	1
hypothetical protein	1	1	1	1	1	1	1	1	1	1
hypothetical protein	1	1	1	1	1	1	1	1	1	1
hypothetical protein	1	1	1	1	1	1	1	1	1	1
hypothetical protein	1	1	1	1	1	1	1	1	1	1
hypothetical protein	1	1	1	1	1	1	1	1	1	1
hypothetical protein	1	1	1	1	1	1	1	1	1	1
CIA30 family protein	1	1	1	1	1	1	1	1	1	1
hypothetical protein	1	1	1	1	1	1	1	1	1	1
hypothetical protein	1	1	1	1	1	1	1	1	1	1
hypothetical protein	1	1	1	1	1	1	1	1	1	1
hypothetical protein	1	1	1	1	1	1	1	1	1	1
hypothetical protein	1	1	1	1	1	1	1	1	1	1
hypothetical protein	1	1	1	1	1	1	1	1	1	1
hypothetical protein	1	1	1	1	1	1	1	1	1	1
tripeptidyl-peptidase 1	1	1	1	1	1	1	1	1	1	1
hypothetical protein	1	1	1	1	1	1	1	1	1	1
hypothetical protein	1	1	1	1	1	1	1	1	1	1
hypothetical protein	1	1	1	1	1	1	1	1	1	1
ThiJ/PfpI family protein	1	1	1	1	1	1	1	1	1	1
hypothetical protein	1	1	1	1	1	1	1	1	1	1
hypothetical protein	1	1	1	1	1	1	1	1	1	1
hydrophobin	1	1	1	1	1	1	1	1	1	1
hypothetical protein	1	1	1	1	1	1	1	1	1	1
hypothetical protein	1	1	1	1	1	1	1	1	1	1
hypothetical protein	1	1	1	1	1	1	1	1	1	1
hypothetical protein	1	1	1	1	1	1	1	1	1	1
hypothetical protein	1	1	1	1	1	1	1	1	1	1
hypothetical protein	1	1	1	1	1	1	1	1	1	1
endonuclease/exonuclease/phosphatase	1	1	1	1	1	1	1	1	1	1
lipid binding protein	1	1	1	1	1	1	1	1	1	1
hypothetical protein	1	1	1	1	1	1	1	1	1	1
cyclohexadienyl dehydratase	1	1	1	1	1	1	1	1	1	1
hypothetical protein	1	1	1	1	1	1	1	1	1	1
hypothetical protein	1	1	1	1	1	1	1	1	1	1
hypothetical protein	1	1	1	1	1	1	1	1	1	1
hypothetical protein	1	1	1	1	1	1	1	1	1	1
hypothetical protein	1	1	1	1	1	1	1	1	1	1
hypothetical protein	1	1	1	1	1	1	1	1	1	1
phosphatidylglycerol/phosphatidylinositol transfer protein	1	1	1	1	1	1	1	1	1	1
hypothetical protein	1	1	1	1	1	1	1	1	1	1
hypothetical protein	1	1	1	1	1	1	1	1	1	1
hypothetical protein	1	1	1	1	1	1	1	1	1	1
carbamoyl-phosphate synthase subunit arginine-specific small	1	1	1	1	1	1	1	1	1	1
hypothetical protein	1	1	1	1	1	1	1	1	1	1
hypothetical protein	1	1	1	1	1	1	1	1	1	1
secretory lipase	1	1	1	1	1	1	1	1	1	1
hypothetical protein	1	1	1	1	1	1	1	1	1	1
hypothetical protein	1	1	1	1	1	1	1	1	1	1
hypothetical protein	1	1	1	1	1	1	1	1	1	1
hypothetical protein	1	1	1	1	1	1	1	1	1	1
hypothetical protein	1	1	1	1	1	1	1	1	1	1
hypothetical protein	1	1	1	1	1	1	1	1	1	1
FAD-linked sulfhydryl oxidase ALR	1	1	1	1	1	1	1	1	1	1
hypothetical protein	1	1	1	1	1	1	1	1	1	1
hypothetical protein	1	1	1	1	1	1	1	1	1	1
hypothetical protein	1	1	1	1	1	1	1	1	1	1
hypothetical protein	1	1	1	1	1	1	1	1	1	1
hypothetical protein	1	1	1	1	1	1	1	1	1	1
hypothetical protein	1	1	1	1	1	1	1	1	1	1
hypothetical protein	1	1	1	1	1	1	1	1	1	1
hypothetical protein	1	1	1	1	1	1	1	1	1	1
hypothetical protein	1	1	1	1	1	1	1	1	1	1
hypothetical protein	1	1	1	1	1	1	1	1	1	1
hypothetical protein	1	1	1	1	1	1	1	1	1	1
hypothetical protein	1	1	1	1	1	1	1	1	1	1
hypothetical protein	1	1	1	1	1	1	1	1	1	1
hypothetical protein	1	1	1	1	1	1	1	1	1	1
hypothetical protein	1	1	1	1	1	1	1	1	1	1
hypothetical protein	1	1	1	1	1	1	1	1	1	1
hypothetical protein	1	1	1	1	1	1	1	1	1	1
hypothetical protein	1	1	1	1	1	1	1	1	1	1
hypothetical protein	1	1	1	1	1	1	1	1	1	1
hypothetical protein	1	1	1	1	1	1	1	1	1	1
hypothetical protein	1	1	1	1	1	1	1	1	1	1
hypothetical protein	1	1	1	1	1	1	1	1	1	1
hypothetical protein	1	1	1	1	1	1	1	1	1	1
FAD binding domain-containing protein	1	1	1	1	1	1	1	1	1	1
hypothetical protein	1	1	1	1	1	1	1	1	1	1
hypothetical protein	1	1	1	1	1	1	1	1	1	1
hypothetical protein	1	1	1	1	1	1	1	1	1	1
hypothetical protein	1	1	1	1	1	1	1	1	1	1
xaa-Pro aminopeptidase family enzyme	1	1	1	1	1	1	1	1	1	1
hypothetical protein	1	1	1	1	1	1	1	1	1	1
nuclease PA3	1	1	1	1	1	1	1	1	1	1
pirin domain-containing protein	1	1	1	1	1	1	1	1	1	1
aspergillopePPSin-F	1	1	1	1	1	1	1	1	1	1
hypothetical protein	1	1	1	1	1	1	1	1	1	1
hypothetical protein	1	1	1	1	1	1	1	1	1	1
hypothetical protein	1	1	1	1	1	1	1	1	1	1
metalloproteinase	1	1	1	1	1	1	1	1	1	1
hypothetical protein	1	1	1	1	1	1	1	1	1	1
hypothetical protein	1	1	1	1	1	1	1	1	1	1
hypothetical protein	1	1	1	1	1	1	1	1	1	1
hypothetical protein	1	1	1	1	1	1	1	1	1	1
aspartylglucosaminidase	1	1	1	1	1	1	1	1	1	1
hypothetical protein	1	1	1	1	1	1	1	1	1	1
hypothetical protein	1	1	1	1	1	1	1	1	1	1
hypothetical protein	1	1	1	1	1	1	1	1	1	1
hypothetical protein	1	1	1	1	1	1	1	1	1	1
acid phosphatase	1	1	1	1	1	1	1	1	1	1
hypothetical protein	1	1	1	1	1	1	1	1	1	1
hypothetical protein	1	1	1	1	1	1	1	1	1	1
hypothetical protein	1	1	1	1	1	1	1	1	1	1
hypothetical protein	1	1	1	1	1	1	1	1	1	1
hypothetical protein	1	1	1	1	1	1	1	1	1	1
hypothetical protein	1	1	1	1	1	1	1	1	1	1
hypothetical protein	1	1	1	1	1	1	1	1	1	1
hypothetical protein	1	1	1	1	1	1	1	1	1	1
hypothetical protein	1	1	1	1	1	1	1	1	1	1
hypothetical protein	1	1	1	1	1	1	1	1	1	1
hypothetical protein	1	1	1	1	1	1	1	1	1	1
hypothetical protein	1	1	1	1	1	1	1	1	1	1
hypothetical protein	1	1	1	1	1	1	1	1	1	1
hypothetical protein	1	1	1	1	1	1	1	1	1	1
hypothetical protein	1	1	1	1	1	1	1	1	1	1
hypothetical protein	1	1	1	1	1	1	1	1	1	1
hypothetical protein	1	1	1	1	1	1	1	1	1	1
hypothetical protein	1	1	1	1	1	1	1	1	1	1
hypothetical protein	1	1	1	1	1	1	1	1	1	1
hypothetical protein	1	1	1	1	1	1	1	1	1	1
MAS3 protein	1	1	1	1	1	1	1	1	1	1
hypothetical protein	1	1	1	1	1	1	1	1	1	1
endosomal protein P24B	1	1	1	1	1	1	1	1	1	1
hypothetical protein	1	1	1	1	1	1	1	1	1	1
synbindin	1	1	1	1	1	1	1	1	1	1
hypothetical protein	1	1	1	1	1	1	1	1	1	1
hypothetical protein	1	1	1	1	1	1	1	1	1	1
hypothetical protein	1	1	1	1	1	1	1	1	1	1
hypothetical protein	1	1	1	1	1	1	1	1	1	1
hypothetical protein	1	1	1	1	1	1	1	1	1	1
hypothetical protein	1	1	1	1	1	1	1	1	1	1
endopolyphosphatase	1	1	1	1	1	1	1	1	1	1
hypothetical protein	1	1	1	1	1	1	1	1	1	1
hypothetical protein	1	1	1	1	1	1	1	1	1	1
hypothetical protein	1	1	1	1	1	1	1	1	1	1
hypothetical protein	1	1	1	1	1	1	1	1	1	1
hypothetical protein	1	1	1	1	1	1	1	1	1	1
magnesium-dependent phosphatase 1	1	1	1	1	1	1	1	1	1	1
carbonate dehydratase	1	1	1	1	1	1	1	1	1	1
hypothetical protein	1	1	1	1	1	1	1	1	1	1
hypothetical protein	1	1	1	1	1	1	1	1	1	1
hypothetical protein	1	1	1	1	1	1	1	1	1	1
hypothetical protein	1	1	1	1	1	1	1	1	1	1
hypothetical protein	1	1	1	1	1	1	1	1	1	1
hypothetical protein	1	1	1	1	1	1	1	1	1	1
hypothetical protein	1	1	1	1	1	1	1	1	1	1
hypothetical protein	1	1	1	1	1	1	1	1	1	1
hypothetical protein	1	1	1	1	1	1	1	1	1	1
hypothetical protein	1	1	1	1	1	1	1	1	1	1
hypothetical protein	1	1	1	1	1	1	1	1	1	1
hypothetical protein	1	1	1	1	1	1	1	1	1	1
hypothetical protein	1	1	1	1	1	1	1	1	1	1
hypothetical protein	1	1	1	1	1	1	1	1	1	1
ABC-type Fe3+ transport system	1	1	1	1	1	1	1	1	1	1
hypothetical protein	1	1	1	1	1	1	1	1	1	1
hypothetical protein	1	1	1	1	1	1	1	1	1	1
hypothetical protein	1	1	1	1	1	1	1	1	1	1
hypothetical protein	1	1	1	1	1	1	1	1	1	1
hypothetical protein	1	1	1	1	1	1	1	1	1	1
hypothetical protein	1	1	1	1	1	1	1	1	1	1
hypothetical protein	1	1	1	1	1	1	1	1	1	1
hypothetical protein	1	1	1	1	1	1	1	1	1	1
hypothetical protein	1	1	1	1	1	1	1	1	1	1
hypothetical protein	1	1	1	1	1	1	1	1	1	1
hypothetical protein	1	1	1	1	1	1	1	1	1	1
hypothetical protein	1	1	1	1	1	1	1	1	1	1
hypothetical protein	1	1	1	1	1	1	1	1	1	1
hypothetical protein	1	1	1	1	1	1	1	1	1	1
hypothetical protein	1	1	1	1	1	1	1	1	1	1
hypothetical protein	1	1	1	1	1	1	1	1	1	1
hypothetical protein	1	1	1	1	1	1	1	1	1	1
hypothetical protein	1	1	1	1	1	1	1	1	1	1
prohibitin-1	1	1	1	1	1	1	1	1	1	1
hypothetical protein	1	1	1	1	1	1	1	1	1	1
hypothetical protein	1	1	1	1	1	1	1	1	1	1
oxidoreductase	1	1	1	1	1	1	1	1	1	1
hypothetical protein	1	1	1	1	1	1	1	1	1	1
hypothetical protein	1	1	1	1	1	1	1	1	1	1
hypothetical protein	1	1	1	1	1	1	1	1	1	1
hypothetical protein	1	1	1	1	1	1	1	1	1	1
leucyl aminopeptidase	1	1	1	1	1	1	1	1	1	1
hypothetical protein	1	1	1	1	1	1	1	1	1	1
hypothetical protein	1	1	1	1	1	1	1	1	1	1
hypothetical protein	1	1	1	1	1	1	1	1	1	1
hypothetical protein	1	1	1	1	1	1	1	1	1	1
hypothetical protein	1	1	1	1	1	1	1	1	1	1
hypothetical protein	1	1	1	1	1	1	1	1	1	1
hypothetical protein	1	1	1	1	1	1	1	1	1	1
hypothetical protein	1	1	1	1	1	1	1	1	1	1
hypothetical protein	1	1	1	1	1	1	1	1	1	1
hypothetical protein	1	1	1	1	1	1	1	1	1	1
hypothetical protein	1	1	1	1	1	1	1	1	1	1
rhizopuspePPSin-3	1	1	1	1	1	1	1	1	1	1
hypothetical protein	1	1	1	1	1	1	1	1	1	1
FK506-binding protein 2	1	1	1	1	1	1	1	1	1	1
hypothetical protein	1	1	1	1	1	1	1	1	1	1
hypothetical protein	1	1	1	1	1	1	1	1	1	1
hypothetical protein	1	1	1	1	1	1	1	1	1	1
hypothetical protein	1	1	1	1	1	1	1	1	1	1
hypothetical protein	1	1	1	1	1	1	1	1	1	1
hypothetical protein	1	1	1	1	1	1	1	1	1	1
hypothetical protein	1	1	1	1	1	1	1	1	1	1
coagulation factor 5/8 type domain-containing protein	1	1	1	1	1	1	1	1	1	1
hypothetical protein	1	1	1	1	1	1	1	1	1	1
hypothetical protein	1	1	1	1	1	1	1	1	1	1
hypothetical protein	1	1	1	1	1	1	1	1	1	1
hypothetical protein	1	1	1	1	1	1	1	1	1	1
hypothetical protein	1	1	1	1	1	1	1	1	1	1
hypothetical protein	1	1	1	1	1	1	1	1	1	1
endoribonuclease L-PPSP	1	1	1	1	1	1	1	1	1	1
hypothetical protein	1	1	1	1	1	1	1	1	1	1
hypothetical protein	1	1	1	1	1	1	1	1	1	1
hypothetical protein	1	1	1	1	1	1	1	1	1	1
hypothetical protein	1	1	1	1	1	1	1	1	1	1
hypothetical protein	1	1	1	1	1	1	1	1	1	1
hypothetical protein	1	1	1	1	1	1	1	1	1	1
hypothetical protein	1	1	1	1	1	1	1	1	1	1
hypothetical protein	1	1	1	1	1	1	1	1	1	1
hypothetical protein	1	1	1	1	1	1	1	1	1	1
hypothetical protein	1	1	1	1	1	1	1	1	1	1
hypothetical protein	1	1	1	1	1	1	1	1	1	1
hypothetical protein	1	1	1	1	1	1	1	1	1	1
hypothetical protein	1	1	1	1	1	1	1	1	1	1
hypothetical protein	1	1	1	1	1	1	1	1	1	1
metalloprotease 1	1	1	1	1	1	1	1	1	1	1
transmembrane emp24 domain-containing protein 9	1	1	1	1	1	1	1	1	1	1
hypothetical protein	1	1	1	1	1	1	1	1	1	1
hypothetical protein	1	1	1	1	1	1	1	1	1	1
hypothetical protein	1	1	1	1	1	1	1	1	1	1
hypothetical protein	1	1	1	1	1	1	1	1	1	1
hypothetical protein	1	1	1	1	1	1	1	1	1	1
hypothetical protein	1	1	1	1	1	1	1	1	1	1
hypothetical protein	1	1	1	1	1	1	1	1	1	1
hypothetical protein	1	1	1	1	1	1	1	1	1	1
hypothetical protein	1	1	1	1	1	1	1	1	1	1
hypothetical protein	1	1	1	1	1	1	1	1	1	1
hypothetical protein	1	1	1	1	1	1	1	1	1	1
hypothetical protein	1	1	1	1	1	1	1	1	1	1
hypothetical protein	1	1	1	1	1	1	1	1	1	1
hypothetical protein	1	1	1	1	1	1	1	1	1	1
hypothetical protein	1	1	1	1	1	1	1	1	1	1
hypothetical protein	1	1	1	1	1	1	1	1	1	1
hypothetical protein	1	1	1	1	1	1	1	1	1	1
hypothetical protein	1	1	1	1	1	1	1	1	1	1
hypothetical protein	1	1	1	1	1	1	1	1	1	1
hypothetical protein	1	1	1	1	1	1	1	1	1	1
hypothetical protein	1	1	1	1	1	1	1	1	1	1
hypothetical protein	1	1	1	1	1	1	1	1	1	1
elicitor	1	1	1	1	1	1	1	1	1	1
alpha/beta hydrolase	1	1	1	1	1	1	1	1	1	1
hypothetical protein	1	1	1	1	1	1	1	1	1	1
hypothetical protein	1	1	1	1	1	1	1	1	1	1
hypothetical protein	1	1	1	1	1	1	1	1	1	1
hypothetical protein	1	1	1	1	1	1	1	1	1	1
hypothetical protein	1	1	1	1	1	1	1	1	1	1
hypothetical protein	1	1	1	1	1	1	1	1	1	1
hypothetical protein	1	1	1	1	1	1	1	1	1	1
hypothetical protein	1	1	1	1	1	1	1	1	1	1
C-8 sterol isomerase	1	1	1	1	1	1	1	1	1	1
DNase1 protein	1	1	1	1	1	1	1	1	1	1
hypothetical protein	1	1	1	1	1	1	1	1	1	1
hypothetical protein	1	1	1	1	1	1	1	1	1	1
hypothetical protein	1	1	1	1	1	1	1	1	1	1
hypothetical protein	1	1	1	1	1	1	1	1	1	1
hypothetical protein	1	1	1	1	1	1	1	1	1	1
hypothetical protein	1	1	1	1	1	1	1	1	1	1
hypothetical protein	1	1	1	1	1	1	1	1	1	1
hypothetical protein	1	1	1	1	1	1	1	1	1	1
hypothetical protein	1	1	1	1	1	1	1	1	1	1
hypothetical protein	1	1	1	1	1	1	1	1	1	1
hypothetical protein	1	1	1	1	1	1	1	1	1	1
hypothetical protein	1	1	1	1	1	1	1	1	1	1
hypothetical protein	1	1	1	1	1	1	1	1	1	1
aspergillopePPSin-2	1	1	1	1	1	1	1	1	1	1
hypothetical protein	1	1	1	1	1	1	1	1	1	1
hypothetical protein	1	1	1	1	1	1	1	1	1	1
hypothetical protein	1	1	1	1	1	1	1	1	1	1
hypothetical protein	1	1	1	1	1	1	1	1	1	1
malate dehydrogenase	1	1	1	1	1	1	1	1	1	1
repressible acid phosphatase	1	1	1	1	1	1	1	1	1	1
lipolytic enzyme	1	1	1	1	1	1	1	1	1	1
endonuclease/exonuclease/phosphatase	1	1	1	1	1	1	1	1	1	1
hypothetical protein	1	1	1	1	1	1	1	1	1	1
hypothetical protein	1	1	1	1	1	1	1	1	1	1
hypothetical protein	1	1	1	1	1	1	1	1	1	1
hypothetical protein	1	1	1	1	1	1	1	1	1	1
hypothetical protein	1	1	1	1	1	1	1	1	1	1
hypothetical protein	1	1	1	1	1	1	1	1	1	1
hypothetical protein	1	1	1	1	1	1	1	1	1	1
hypothetical protein	1	1	1	1	1	1	1	1	1	1
hypothetical protein	1	1	1	1	1	1	1	1	1	1
hypothetical protein	1	1	1	1	1	1	1	1	1	1
hypothetical protein	1	1	1	1	1	1	1	1	1	1
hypothetical protein	1	1	1	1	1	1	1	1	1	1
hypothetical protein	1	1	1	1	1	1	1	1	1	1
hypothetical protein	1	1	1	1	1	1	1	1	1	1
hypothetical protein	1	1	1	1	1	1	1	1	1	1
hypothetical protein	1	1	1	1	1	1	1	1	1	1
aminopeptidase Y	1	1	1	1	1	1	1	1	1	1
hypothetical protein	1	1	1	1	1	1	1	1	1	1
hypothetical protein	1	1	1	1	1	1	1	1	1	1
hypothetical protein	1	1	1	1	1	1	1	1	1	1
hypothetical protein	1	1	1	1	1	1	1	1	1	1
hypothetical protein	1	1	1	1	1	1	1	1	1	1
hypothetical protein	1	1	1	1	1	1	1	1	1	1
hypothetical protein	1	1	1	1	1	1	1	1	1	1
hypothetical protein	1	1	1	1	1	1	1	1	1	1
CAS1 domain-containing protein 1	1	1	1	1	1	1	1	1	1	1
hypothetical protein	1	1	1	1	1	1	1	1	1	1
hypothetical protein	1	1	1	1	1	1	1	1	1	1
hypothetical protein	1	1	1	1	1	1	1	1	1	1
hypothetical protein	1	1	1	1	1	1	1	1	1	1
hypothetical protein	1	1	1	1	1	1	1	1	1	1
hypothetical protein	1	1	1	1	1	1	1	1	1	1
hypothetical protein	1	1	1	1	1	1	1	1	1	1
hypothetical protein	1	1	1	1	1	1	1	1	1	1
hypothetical protein	1	1	1	1	1	1	1	1	1	1
hypothetical protein	1	1	1	1	1	1	1	1	1	1
hypothetical protein	1	1	1	1	1	1	1	1	1	1
hypothetical protein	1	1	1	1	1	1	1	1	1	1
hypothetical protein	1	1	1	1	1	1	1	1	1	1
hypothetical protein	1	1	1	1	1	1	1	1	1	1
hypothetical protein	1	1	1	1	1	1	1	1	1	1
hypothetical protein	1	1	1	1	1	1	1	1	1	1
hypothetical protein	1	1	1	1	1	1	1	1	1	1
hypothetical protein	1	1	1	1	1	1	1	1	1	1
hydrophobin-like protein MPG1	1	1	1	1	1	1	1	1	1	1
hypothetical protein	1	1	1	1	1	1	1	1	1	1
hypothetical protein	1	1	1	1	1	1	1	1	1	1
glutaredoxin-C4	1	1	1	1	1	1	1	1	1	1
hypothetical protein	1	1	1	1	1	1	1	1	1	1
hypothetical protein	1	1	1	1	1	1	1	1	1	1
hypothetical protein	1	1	1	1	1	1	1	1	1	1
hypothetical protein	1	1	1	1	1	1	1	1	1	1
hypothetical protein	1	1	1	1	1	1	1	1	1	1
hypothetical protein	1	1	1	1	1	1	1	1	1	1
hypothetical protein	1	1	1	1	1	1	1	1	1	1
hypothetical protein	1	1	1	1	1	1	1	1	1	1
necrosis and ethylene inducing peptide	1	1	1	1	1	1	1	1	1	1
hypothetical protein	1	1	1	1	1	1	1	1	1	1
hypothetical protein	1	1	1	1	1	1	1	1	1	1
hypothetical protein	1	1	1	1	1	1	1	1	1	1
hypothetical protein	1	1	1	1	1	1	1	1	1	1
monooxygenase	1	1	1	1	1	1	1	1	1	1
guanyl-specific ribonuclease F1	1	1	1	1	1	1	1	1	1	1
hypothetical protein	1	1	1	1	1	1	1	1	1	1
hypothetical protein	1	1	1	1	1	1	1	1	1	1
hypothetical protein	1	1	1	1	1	1	1	1	1	1
hypothetical protein	1	1	1	1	1	1	1	1	1	1
hypothetical protein	1	1	1	1	1	1	1	1	1	1
hypothetical protein	1	1	1	1	1	1	1	1	1	1
hypothetical protein	1	1	1	1	1	1	1	1	1	1
hypothetical protein	1	1	1	1	1	1	1	1	1	1
metallo-endopeptidase	1	1	1	1	1	1	1	1	1	1
hypothetical protein	1	1	1	1	1	1	1	1	1	1
hypothetical protein	1	1	1	1	1	1	1	1	1	1
hypothetical protein	1	1	1	1	1	1	1	1	1	1
hypothetical protein	1	1	1	1	1	1	1	1	1	1
hypothetical protein	1	1	1	1	1	1	1	1	1	1
hypothetical protein	1	1	1	1	1	1	1	1	1	1
hypothetical protein	1	1	1	1	1	1	1	1	1	1
trm-112	1	1	1	1	1	1	1	1	1	1
hypothetical protein	1	1	1	1	1	1	1	1	1	1
hypothetical protein	1	1	1	1	1	1	1	1	1	1
hypothetical protein	1	1	1	1	1	1	1	1	1	1
hypothetical protein	1	1	1	1	1	1	1	1	1	1
CMGC/SRPK protein kinase	1	1	1	1	1	1	1	1	1	1
hypothetical protein	1	1	1	1	1	1	1	1	1	1
hypothetical protein	1	1	1	1	1	1	1	1	1	1
hypothetical protein	1	1	1	1	1	1	1	1	1	1
hypothetical protein	1	1	1	1	1	1	1	1	1	1
hypothetical protein	1	1	1	1	1	1	1	1	1	1
hypothetical protein	1	1	1	1	1	1	1	1	1	1
hypothetical protein	1	1	1	1	1	1	1	1	1	1
hypothetical protein	1	1	1	1	1	1	1	1	1	1
hypothetical protein	1	1	1	1	1	1	1	1	1	1
hypothetical protein	1	1	1	1	1	1	1	1	1	1
hypothetical protein	1	1	1	1	1	1	1	1	1	1
hypothetical protein	1	1	1	1	1	1	1	1	1	1
hypothetical protein	1	1	1	1	1	1	1	1	1	1
hypothetical protein	1	1	1	1	1	1	1	1	1	1
hypothetical protein	1	1	1	1	1	1	1	1	1	1
hypothetical protein	1	1	1	1	1	1	1	1	1	1
hypothetical protein	1	1	1	1	1	1	1	1	1	1
hypothetical protein	1	1	1	1	1	1	1	1	1	1
hypothetical protein	1	1	1	1	1	1	1	1	1	1
hypothetical protein	1	1	1	1	1	1	1	1	1	1
hypothetical protein	1	1	1	1	1	1	1	1	1	1
hypothetical protein	1	1	1	1	1	1	1	1	1	1
hypothetical protein	1	1	1	1	1	1	1	1	1	1
hypothetical protein	1	1	1	1	1	1	1	1	1	1
hypothetical protein	1	1	1	1	1	1	1	1	1	1
hypothetical protein	1	1	1	1	1	1	1	1	1	1
hypothetical protein	1	1	1	1	1	1	1	1	1	1
hypothetical protein	1	1	1	1	1	1	1	1	1	1
hypothetical protein	1	1	1	1	1	1	1	1	1	1
hypothetical protein	1	1	1	1	1	1	1	1	1	1
hypothetical protein	1	1	1	1	1	1	1	1	1	1
hypothetical protein	1	1	1	1	1	1	1	1	1	1
hypothetical protein	1	1	1	1	1	1	1	1	1	1
hypothetical protein	1	1	1	1	1	1	1	1	1	1
hypothetical protein	1	1	1	1	1	1	1	1	1	1
hypothetical protein	1	1	1	1	1	1	1	1	1	1
hypothetical protein	1	1	1	1	1	1	1	1	1	1
hypothetical protein	1	1	1	1	1	1	1	1	1	1
hypothetical protein	1	1	1	1	1	1	1	1	1	1
hypothetical protein	1	1	1	1	1	1	1	1	1	1
hypothetical protein	1	1	1	1	1	1	1	1	1	1
hypothetical protein	1	1	1	1	1	1	1	1	1	1
hypothetical protein	1	1	1	1	1	1	1	1	1	1
hypothetical protein	1	1	1	1	1	1	1	1	1	1
peptidase U34	1	1	1	1	1	1	1	1	1	1
hypothetical protein	1	1	1	1	1	1	1	1	1	1
hypothetical protein	1	1	1	1	1	1	1	1	1	1
hypothetical protein	1	1	1	1	1	1	1	1	1	1
hypothetical protein	1	1	1	1	1	1	1	1	1	1
hypothetical protein	1	1	1	1	1	1	1	1	1	1
peptidyl-prolyl cis-trans isomerase B	1	1	1	1	1	1	1	1	1	1
hypothetical protein	1	1	1	1	1	1	1	1	1	1
hypothetical protein	1	1	1	1	1	1	1	1	1	1
hypothetical protein	1	1	1	1	1	1	1	1	1	1
hypothetical protein	1	1	1	1	1	1	1	1	1	1
hypothetical protein	1	1	1	1	1	1	1	1	1	1
hypothetical protein	1	1	1	1	1	1	1	1	1	1
hypothetical protein	1	1	1	1	1	1	1	1	1	1
hypothetical protein	1	1	1	1	1	1	1	1	1	1
hypothetical protein	1	1	1	1	1	1	1	1	1	1
hypothetical protein	1	1	1	1	1	1	1	1	1	1
hypothetical protein	1	1	1	1	1	1	1	1	1	1
hypothetical protein	1	1	1	1	1	1	1	1	1	1
hypothetical protein	1	1	1	1	1	1	1	1	1	1
hypothetical protein	1	1	1	1	1	1	1	1	1	1
hypothetical protein	1	1	1	1	1	1	1	1	1	1
hypothetical protein	1	1	1	1	1	1	1	1	1	1
hypothetical protein	1	1	1	1	1	1	1	1	1	1
hypothetical protein	1	1	1	1	1	1	1	1	1	1
hypothetical protein	1	1	1	1	1	1	1	1	1	1
hypothetical protein	1	1	1	1	1	1	1	1	1	1
hypothetical protein	1	1	1	1	1	1	1	1	1	1
hypothetical protein	1	1	1	1	1	1	1	1	1	1
hypothetical protein	1	1	1	1	1	1	1	1	1	1
hypothetical protein	1	1	1	1	1	1	1	1	1	1
hypothetical protein	1	1	1	1	1	1	1	1	1	1
hypothetical protein	1	1	1	1	1	1	1	1	1	1
hypothetical protein	1	1	1	1	1	1	1	1	1	1
hypothetical protein	1	1	1	1	1	1	1	1	1	1
hypothetical protein	1	1	1	1	1	1	1	1	1	1
hypothetical protein	1	1	1	1	1	1	1	1	1	1
hypothetical protein	1	1	1	1	1	1	1	1	1	1
hypothetical protein	1	1	1	1	1	1	1	1	1	1
hypothetical protein	1	1	1	1	1	1	1	1	1	1
hypothetical protein	1	1	1	1	1	1	1	1	1	1
hypothetical protein	1	1	1	1	1	1	1	1	1	1
hypothetical protein	1	1	1	1	1	1	1	1	1	1
hypothetical protein	1	1	1	1	1	1	1	1	1	1
hypothetical protein	1	1	1	1	1	1	1	1	1	1
hypothetical protein	1	1	1	1	1	1	1	1	1	1
hypothetical protein	1	1	1	1	1	1	1	1	1	1
hypothetical protein	1	1	1	1	1	1	1	1	1	1
hypothetical protein	1	1	1	1	1	1	1	1	1	1
hypothetical protein	1	1	1	1	1	1	1	1	1	1
cytochrome c oxidase subunit VIa	1	1	1	1	1	1	1	1	1	1
hypothetical protein	1	1	1	1	1	1	1	1	1	1
hypothetical protein	1	1	1	1	1	1	1	1	1	1
hypothetical protein	1	1	1	1	1	1	1	1	1	1
hypothetical protein	1	1	1	1	1	1	1	1	1	1
hypothetical protein	1	1	1	1	1	1	1	1	1	1
hypothetical protein	1	1	1	1	1	1	1	1	1	1
hypothetical protein	1	1	1	1	1	1	1	1	1	1
hypothetical protein	1	1	1	1	1	1	1	1	1	1
hypothetical protein	1	1	1	1	1	1	1	1	1	1
hypothetical protein	1	1	1	1	1	1	1	1	1	1
hypothetical protein	1	1	1	1	1	1	1	1	1	1
hypothetical protein	1	1	1	1	1	1	1	1	1	1
hypothetical protein	1	1	1	1	1	1	1	1	2	1
hypothetical protein	1	1	1	1	1	1	1	1	2	1
hypothetical protein	1	1	1	1	1	1	1	1	2	1
hypothetical protein	1	1	1	1	1	1	1	1	2	1
hypothetical protein	1	1	1	1	1	1	1	1	2	1
hypothetical protein	1	1	1	1	1	1	1	1	2	1
hypothetical protein	2	1	1	1	1	1	1	1	1	1
hypothetical protein	2	1	1	1	1	1	1	1	1	1
hypothetical protein	1	0	1	0	0	1	0	0	0	0
hypothetical protein	1	0	1	0	0	1	0	0	1	0
hypothetical protein	1	0	1	1	1	1	1	0	0	0
hypothetical protein	1	0	1	1	1	1	1	0	0	0
hypothetical protein	1	1	1	1	0	1	1	1	0	0
hypothetical protein	1	0	1	1	1	1	0	1	1	0
hypothetical protein	1	1	1	1	1	1	1	0	0	0
hypothetical protein	1	1	1	1	1	1	1	1	0	0
hypothetical protein	1	1	1	1	1	1	0	1	1	0
hypothetical protein	1	1	1	1	1	1	0	1	1	0
hypothetical protein	1	0	1	1	1	1	1	1	1	1
hypothetical protein	1	0	1	1	1	1	1	1	1	1
hypothetical protein	1	0	1	1	1	1	1	1	1	1
hypothetical protein	1	0	1	1	1	1	1	1	1	1
hypothetical protein	1	0	1	1	1	1	1	1	1	1
nucleoside-diphosphate-sugar epimerase	1	0	1	1	1	1	1	1	1	1
hypothetical protein	1	0	1	1	1	1	1	1	1	1
hypothetical protein	1	0	1	1	1	1	1	1	1	1
hypothetical protein	1	0	1	1	1	1	1	1	1	1
hypothetical protein	1	0	1	1	1	1	1	1	1	1
ATP synthase subunit D	1	0	1	1	1	1	1	1	1	1
hypothetical protein	1	1	1	1	1	1	0	1	1	1
hypothetical protein	1	1	1	1	1	1	0	1	1	1
hypothetical protein	1	1	1	1	1	1	0	1	1	1
hypothetical protein	1	1	1	1	1	1	1	1	1	0
hypothetical protein	1	1	1	1	1	1	1	1	1	0
hypothetical protein	1	1	1	1	1	1	1	1	1	0
hypothetical protein	1	1	1	1	1	1	1	1	1	0
hypothetical protein	1	1	1	1	1	1	1	1	1	0
hypothetical protein	1	1	1	1	1	1	1	1	1	0
metalloproteinase	1	1	1	1	1	1	1	1	1	0
hypothetical protein	1	1	1	1	1	1	1	1	1	0
hypothetical protein	1	1	1	1	1	1	1	1	1	0
hypothetical protein	1	1	1	1	1	1	1	1	1	0
hypothetical protein	1	1	1	1	1	1	1	1	1	0
hypothetical protein	1	1	1	1	1	1	1	1	1	0
hypothetical protein	1	1	1	1	1	1	1	1	1	0
hypothetical protein	1	1	1	1	1	1	1	1	1	0
hypothetical protein	1	1	1	1	1	1	1	1	1	0
hypothetical protein	1	1	1	1	1	1	1	1	1	0
hypothetical protein	1	1	1	1	1	1	1	1	1	0
hypothetical protein	1	1	1	1	1	1	1	1	1	0
hypothetical protein	1	1	1	1	1	1	1	1	1	0
hypothetical protein	1	1	1	1	1	1	1	1	1	0
hypothetical protein	1	1	1	1	1	1	1	1	2	0
hypothetical protein	1	1	1	1	1	1	1	2	1	1
hypothetical protein	1	1	1	1	1	1	1	2	1	1
hypothetical protein	1	2	1	2	1	1	1	1	1	1
squalene monooxygenase	1	2	1	1	1	1	1	1	1	1
hypothetical protein	1	2	1	1	1	1	1	1	1	1
hypothetical protein	1	2	1	1	1	1	1	1	1	1
hypothetical protein	1	2	1	1	1	1	1	1	1	1
hypothetical protein	2	2	1	1	1	1	1	1	1	1
hypothetical protein	1	1	1	1	1	1	1	1	1	1
hypothetical protein	1	1	1	1	1	1	1	1	1	1
hypothetical protein	1	1	1	1	1	1	1	1	1	1
hypothetical protein	1	1	1	1	1	1	1	1	1	1
hypothetical protein	1	1	1	1	1	1	1	1	1	1
hypothetical protein	1	1	1	1	1	1	1	1	1	1
peptidyl-tRNA hydrolase 2	1	1	1	1	1	1	1	1	1	1
hypothetical protein	1	1	1	1	1	1	1	1	1	1
hypothetical protein	1	1	1	1	1	1	1	1	1	1
hypothetical protein	1	1	1	1	1	1	1	1	1	1
hypothetical protein	1	1	1	1	1	1	1	1	1	1
hypothetical protein	1	1	1	1	1	1	1	1	1	1
hypothetical protein	1	1	1	1	1	1	1	1	1	1
assembly factor CBP4	1	1	1	1	1	1	1	1	1	1
hypothetical protein	1	1	1	1	1	1	1	1	1	1
hypothetical protein	1	1	1	1	1	1	1	1	1	1
hypothetical protein	1	1	1	1	1	1	1	1	1	1
hypothetical protein	1	1	1	1	1	1	1	1	1	1
hypothetical protein	1	1	1	1	1	1	1	1	1	1
hypothetical protein	1	1	1	1	1	1	1	1	1	1
hypothetical protein	1	1	1	1	1	1	1	1	1	1
hypothetical protein	1	1	1	1	1	1	1	1	1	1
hypothetical protein	1	1	1	1	1	1	1	1	1	1
isotrichodermin C-15 hydroxylase	1	1	1	1	1	1	1	1	1	1
averantin oxidoreductase	1	1	1	1	1	1	1	1	1	1
hypothetical protein	1	1	1	1	1	1	1	1	1	1
translocation protein sec66	1	1	1	1	1	1	1	1	1	1
hypothetical protein	1	1	1	1	1	1	1	1	1	1
hypothetical protein	1	1	1	1	1	1	1	1	1	1
hypothetical protein	1	1	1	1	1	1	1	1	1	1
hypothetical protein	1	1	1	1	1	1	1	1	1	1
isotrichodermin C-15 hydroxylase	1	1	1	1	1	1	1	1	1	1
mitochondrial import receptor subunit tom-20	1	1	1	1	1	1	1	1	1	1
hypothetical protein	1	1	1	1	1	1	1	1	1	1
hypothetical protein	1	1	1	1	1	1	1	1	1	1
hypothetical protein	1	1	1	1	1	1	1	1	1	1
hypothetical protein	1	1	1	1	1	1	1	1	1	1
3-oxoacyl-[acyl-carrier-protein] reductase	1	1	1	1	1	1	1	1	1	1
hypothetical protein	1	1	1	1	1	1	1	1	1	1
hypothetical protein	1	1	1	1	1	1	1	1	1	1
hypothetical protein	1	1	1	1	1	1	1	1	1	1
hypothetical protein	1	1	1	1	1	1	1	1	1	1
hypothetical protein	1	1	1	1	1	1	1	1	1	1
GET1	1	1	1	1	1	1	1	1	1	1
hypothetical protein	1	1	1	1	1	1	1	1	1	1
hypothetical protein	1	1	1	1	1	1	1	1	1	1
hypothetical protein	1	1	1	1	1	1	1	1	1	1
hypothetical protein	1	1	1	1	1	1	1	1	1	1
hypothetical protein	1	1	1	1	1	1	1	1	1	1
hypothetical protein	1	1	1	1	1	1	1	1	1	1
hypothetical protein	1	1	1	1	1	1	1	1	1	1
hypothetical protein	1	1	1	1	1	1	1	1	1	1
hypothetical protein	1	1	1	1	1	1	1	1	1	1
mitochondrial import inner membrane translocase subunit tim-14	1	1	1	1	1	1	1	1	1	1
hypothetical protein	1	1	1	1	1	1	1	1	1	1
hypothetical protein	1	1	1	1	1	1	1	1	1	1
hypothetical protein	1	1	1	1	1	1	1	1	1	1
hypothetical protein	1	1	1	1	1	1	1	1	1	1
ent-kaurene oxidase	1	1	1	1	1	1	1	1	1	1
hypothetical protein	1	1	1	1	1	1	1	1	1	1
hypothetical protein	1	1	1	1	1	1	1	1	1	1
calpastatin	1	1	1	1	1	1	1	1	1	1
hypothetical protein	1	1	1	1	1	1	1	1	1	1
hypothetical protein	1	1	1	1	1	1	1	1	1	1
hypothetical protein	1	1	1	1	1	1	1	1	1	1
hypothetical protein	1	1	1	1	1	1	1	1	1	1
hypothetical protein	1	1	1	1	1	1	1	1	1	1
hypothetical protein	1	1	1	1	1	1	1	1	1	1
hypothetical protein	1	1	1	1	1	1	1	1	1	1
hypothetical protein	1	1	1	1	1	1	1	1	1	1
hypothetical protein	1	1	1	1	1	1	1	1	1	1
hypothetical protein	1	1	1	1	1	1	1	1	1	1
hypothetical protein	1	1	1	1	1	1	1	1	1	1
hypothetical protein	1	1	1	1	1	1	1	1	1	1
hypothetical protein	2	1	1	1	1	1	1	1	1	1
#N/A	0	0	1	0	0	1	0	0	0	0
#N/A	0	0	1	0	0	1	0	0	0	0
#N/A	0	0	1	1	0	1	0	0	0	0
#N/A	0	0	1	0	1	1	0	1	0	0
#N/A	0	1	1	0	0	1	1	0	0	0
#N/A	0	1	1	0	1	1	0	0	0	0
#N/A	0	1	1	1	0	1	0	0	0	0
#N/A	0	1	1	1	0	1	0	0	0	0
#N/A	0	1	1	1	0	1	0	0	0	0
#N/A	0	1	1	0	0	1	0	0	1	0
#N/A	0	0	1	1	0	1	1	1	0	0
#N/A	0	0	1	1	0	1	1	1	0	0
#N/A	0	0	1	0	0	1	1	1	1	0
#N/A	0	0	1	1	1	1	0	1	0	0
#N/A	0	0	1	1	1	1	0	1	0	0
#N/A	0	1	1	1	1	1	0	0	0	0
#N/A	0	1	1	1	1	1	0	0	0	0
#N/A	0	1	1	1	1	1	0	0	0	0
#N/A	0	1	1	1	1	1	0	0	0	0
#N/A	0	1	1	1	1	1	0	0	0	0
#N/A	0	0	1	0	1	1	1	0	1	1
#N/A	0	0	1	1	1	1	0	2	1	0
#N/A	0	0	1	1	1	1	1	1	0	0
#N/A	0	0	1	1	1	1	1	1	0	0
#N/A	0	0	1	1	1	1	1	1	0	0
#N/A	0	1	1	0	0	1	1	1	1	0
#N/A	0	0	1	1	0	1	1	1	1	0
#N/A	0	0	1	1	0	1	1	1	1	0
#N/A	0	1	1	1	1	1	0	1	0	0
#N/A	0	0	1	1	1	1	0	1	1	0
#N/A	0	1	1	1	0	1	0	1	1	0
#N/A	0	1	1	1	1	1	1	0	0	0
#N/A	0	1	1	1	1	1	1	0	0	0
#N/A	0	0	1	1	1	1	1	0	1	0
#N/A	0	1	1	1	1	1	0	0	1	0
#N/A	0	1	1	1	1	1	0	0	1	0
#N/A	0	1	1	1	1	1	1	0	0	2
#N/A	0	0	1	0	1	1	1	1	1	1
#N/A	0	1	1	1	0	1	1	1	0	1
#N/A	0	1	1	1	1	1	1	1	0	0
#N/A	0	1	1	1	1	1	1	1	0	0
#N/A	0	1	1	1	1	1	1	1	0	0
#N/A	0	1	1	1	1	1	1	1	0	0
#N/A	0	1	1	1	1	1	1	1	0	0
#N/A	0	1	1	1	1	1	1	1	0	0
#N/A	0	0	1	1	1	1	1	1	1	0
#N/A	0	0	1	1	1	1	1	1	1	0
#N/A	0	0	1	1	1	1	1	1	1	0
#N/A	0	0	1	1	1	1	1	1	1	0
#N/A	0	1	1	1	0	1	1	1	1	0
hypothetical protein	1	1	1	0	0	1	1	1	1	0
#N/A	0	1	1	1	1	1	0	1	1	0
#N/A	0	1	1	1	1	1	0	1	1	0
#N/A	0	1	1	1	1	1	0	1	1	0
#N/A	0	1	1	1	1	1	0	1	1	0
#N/A	0	1	1	1	1	1	0	1	1	0
hypothetical protein	2	1	1	1	1	1	1	0	0	0
#N/A	0	1	1	1	1	1	1	0	1	0
hypothetical protein	1	1	1	1	0	1	0	2	2	2
#N/A	0	1	1	1	1	1	1	1	0	1
#N/A	0	0	1	1	1	1	1	1	1	1
#N/A	0	0	1	1	1	1	1	1	1	1
#N/A	0	0	1	1	1	1	1	1	1	1
#N/A	0	0	1	1	1	1	1	1	1	1
#N/A	0	0	1	1	1	1	1	1	1	1
#N/A	0	0	1	1	1	1	1	1	1	1
#N/A	0	0	1	1	1	1	1	1	1	1
#N/A	0	0	1	1	1	1	1	1	1	1
#N/A	0	1	1	1	0	1	1	1	1	1
carboxypeptidase S1	1	0	1	1	0	1	1	1	1	1
#N/A	0	1	1	1	1	1	0	1	1	1
#N/A	0	1	1	1	1	1	0	1	1	1
#N/A	0	1	1	1	1	1	0	1	1	1
#N/A	0	1	1	1	1	1	0	1	1	1
#N/A	0	1	1	1	1	1	0	1	1	1
CFEM domain-containing protein	1	0	1	1	1	1	0	1	1	1
WSC domain-containing protein	1	0	1	1	1	1	0	1	1	1
hypothetical protein	1	1	1	1	1	1	1	0	0	1
#N/A	0	1	1	1	1	1	1	0	1	1
#N/A	0	1	1	1	1	1	1	0	1	1
hypothetical protein	1	0	1	1	1	1	1	0	1	1
#N/A	0	1	1	1	1	1	1	2	1	0
#N/A	0	1	1	1	1	1	1	2	2	0
#N/A	0	1	1	1	1	1	1	1	1	0
#N/A	0	1	1	1	1	1	1	1	1	0
#N/A	0	1	1	1	1	1	1	1	1	0
#N/A	0	1	1	1	1	1	1	1	1	0
#N/A	0	1	1	1	1	1	1	1	1	0
#N/A	0	1	1	1	1	1	1	1	1	0
#N/A	0	1	1	1	1	1	1	1	1	0
#N/A	0	1	1	1	1	1	1	1	1	0
#N/A	0	1	1	1	1	1	1	1	1	0
#N/A	0	1	1	1	1	1	1	1	1	0
#N/A	0	1	1	1	1	1	1	1	1	0
#N/A	0	1	1	1	1	1	1	1	1	0
#N/A	0	1	1	1	1	1	1	1	1	0
#N/A	0	1	1	1	1	1	1	1	1	0
#N/A	0	1	1	1	1	1	1	1	1	0
#N/A	0	1	1	1	1	1	1	1	1	0
#N/A	0	1	1	1	1	1	1	1	1	0
#N/A	0	1	1	1	1	1	1	1	1	0
#N/A	0	1	1	1	1	1	1	1	1	0
#N/A	0	1	1	1	1	1	1	1	1	0
#N/A	0	1	1	1	1	1	1	1	1	0
#N/A	0	1	1	1	1	1	1	1	1	0
#N/A	0	1	1	1	1	1	1	1	1	0
#N/A	0	1	1	1	1	1	1	1	1	0
#N/A	0	1	1	1	1	1	1	1	1	0
#N/A	0	1	1	1	1	1	1	1	1	0
#N/A	0	1	1	1	1	1	1	1	1	0
#N/A	0	1	1	1	1	1	1	1	1	0
#N/A	0	1	1	1	1	1	1	1	1	0
#N/A	0	1	1	1	1	1	1	1	1	0
#N/A	0	1	1	1	1	1	1	1	1	0
#N/A	0	1	1	1	1	1	1	1	1	0
#N/A	0	1	1	1	1	1	1	1	1	0
#N/A	0	1	1	1	1	1	1	1	1	0
#N/A	0	1	1	1	1	1	1	1	1	0
#N/A	0	1	1	1	1	1	1	1	1	0
#N/A	0	1	1	1	1	1	1	1	1	0
#N/A	0	1	1	1	1	1	1	1	1	0
#N/A	0	1	1	1	1	1	1	1	1	0
#N/A	0	1	1	1	1	1	1	1	1	0
#N/A	0	1	1	1	1	1	1	1	1	0
#N/A	0	1	1	1	1	1	1	1	1	0
#N/A	0	1	1	1	1	1	1	1	1	0
#N/A	0	1	1	1	1	1	1	1	1	0
#N/A	0	1	1	1	1	1	1	1	1	0
#N/A	0	1	1	1	1	1	1	1	1	0
#N/A	0	1	1	1	1	1	1	1	1	0
#N/A	0	1	1	1	1	1	1	1	1	0
#N/A	0	1	1	1	1	1	1	1	1	0
#N/A	0	1	1	1	1	1	1	1	1	0
#N/A	0	1	1	1	1	1	1	1	1	0
#N/A	0	1	1	1	1	1	1	1	1	0
#N/A	0	1	1	1	1	1	1	1	1	0
hypothetical protein	1	1	1	0	1	1	1	1	1	0
arylsulfatase	1	0	1	1	1	1	1	1	1	0
dUTPase	1	1	1	1	1	1	0	1	1	0
hypothetical protein	1	1	1	1	1	1	1	0	1	0
hypothetical protein	1	1	1	1	1	1	1	0	1	0
#N/A	0	2	1	1	1	1	1	2	1	2
#N/A	0	1	1	1	1	1	1	2	1	2
#N/A	0	1	1	1	1	1	1	1	1	2
#N/A	0	1	1	1	1	1	1	2	1	1
#N/A	0	1	1	1	1	1	1	2	2	1
#N/A	0	1	1	1	1	1	2	1	1	1
#N/A	0	1	1	1	1	1	2	1	2	1
#N/A	0	2	1	1	1	1	1	1	1	1
#N/A	0	2	1	1	1	1	1	1	1	1
#N/A	0	2	1	1	1	1	1	1	1	1
#N/A	0	1	1	2	1	1	1	1	1	1
glutaminase GtaA	1	1	1	1	1	1	1	1	0	1
#N/A	0	1	1	1	1	1	1	1	1	1
#N/A	0	1	1	1	1	1	1	1	1	1
#N/A	0	1	1	1	1	1	1	1	1	1
#N/A	0	1	1	1	1	1	1	1	1	1
#N/A	0	1	1	1	1	1	1	1	1	1
#N/A	0	1	1	1	1	1	1	1	1	1
#N/A	0	1	1	1	1	1	1	1	1	1
#N/A	0	1	1	1	1	1	1	1	1	1
#N/A	0	1	1	1	1	1	1	1	1	1
#N/A	0	1	1	1	1	1	1	1	1	1
#N/A	0	1	1	1	1	1	1	1	1	1
#N/A	0	1	1	1	1	1	1	1	1	1
#N/A	0	1	1	1	1	1	1	1	1	1
#N/A	0	1	1	1	1	1	1	1	1	1
#N/A	0	1	1	1	1	1	1	1	1	1
#N/A	0	1	1	1	1	1	1	1	1	1
#N/A	0	1	1	1	1	1	1	1	1	1
#N/A	0	1	1	1	1	1	1	1	1	1
#N/A	0	1	1	1	1	1	1	1	1	1
#N/A	0	1	1	1	1	1	1	1	1	1
#N/A	0	1	1	1	1	1	1	1	1	1
#N/A	0	1	1	1	1	1	1	1	1	1
#N/A	0	1	1	1	1	1	1	1	1	1
#N/A	0	1	1	1	1	1	1	1	1	1
#N/A	0	1	1	1	1	1	1	1	1	1
#N/A	0	1	1	1	1	1	1	1	1	1
#N/A	0	1	1	1	1	1	1	1	1	1
#N/A	0	1	1	1	1	1	1	1	1	1
#N/A	0	1	1	1	1	1	1	1	1	1
#N/A	0	1	1	1	1	1	1	1	1	1
#N/A	0	1	1	1	1	1	1	1	1	1
#N/A	0	1	1	1	1	1	1	1	1	1
#N/A	0	1	1	1	1	1	1	1	1	1
#N/A	0	1	1	1	1	1	1	1	1	1
endoplasmic oxidoreductin-1	1	0	1	1	1	1	1	1	1	1
carboxypeptidase KEX1	1	0	1	1	1	1	1	1	1	1
tyrosinase	1	0	1	1	1	1	1	1	1	1
aminopeptidase Y	1	0	1	1	1	1	1	1	1	1
glutamyl-tRNA(Gln) amidotransferase subunit A	1	0	1	1	1	1	1	1	1	1
aldose 1-epimerase	1	0	1	1	1	1	1	1	1	1
hypothetical protein	1	0	1	1	1	1	1	1	1	1
hypothetical protein	1	0	1	1	1	1	1	1	1	1
hypothetical protein	1	0	1	1	1	1	1	1	1	1
aquaporin	1	0	1	1	1	1	1	1	1	1
hypothetical protein	1	0	1	1	1	1	1	1	1	1
hypothetical protein	1	0	1	1	1	1	1	1	1	1
hypothetical protein	1	0	1	1	1	1	1	1	1	1
hypothetical protein	1	0	1	1	1	1	1	1	1	1
hypothetical protein	1	0	1	1	1	1	1	1	1	1
hypothetical protein	1	0	1	1	1	1	1	1	1	1
hypothetical protein	1	0	1	1	1	1	1	1	1	1
hypothetical protein	1	0	1	1	1	1	1	1	1	1
hypothetical protein	1	0	1	1	1	1	1	1	1	1
endoplasmic reticulum vesicle protein 25	1	0	1	1	1	1	1	1	1	1
beta-lactamase	1	0	1	1	1	1	1	1	1	1
peptidase S41 family protein	1	0	1	1	1	1	1	1	1	1
hypothetical protein	1	0	1	1	1	1	1	1	1	1
hypothetical protein	1	0	1	1	1	1	1	1	1	1
hypothetical protein	1	0	1	1	1	1	1	1	1	1
multidrug resistance protein fnx1	1	0	1	1	1	1	1	1	1	1
cholinesterase	1	0	1	1	1	1	1	1	1	1
ribonuclease T2	1	0	1	1	1	1	1	1	1	1
endonuclease/exonuclease/phosphatase	1	0	1	1	1	1	1	1	1	1
hypothetical protein	1	0	1	1	1	1	1	1	1	1
hypothetical protein	1	0	1	1	1	1	1	1	1	1
hypothetical protein	1	0	1	1	1	1	1	1	1	1
hypothetical protein	1	0	1	1	1	1	1	1	1	1
hypothetical protein	1	0	1	1	1	1	1	1	1	1
FAD dependent oxidoreductase superfamily protein	1	0	1	1	1	1	1	1	1	1
hypothetical protein	1	0	1	1	1	1	1	1	1	1
hypothetical protein	1	0	1	1	1	1	1	1	1	1
hypothetical protein	1	1	1	1	0	1	1	1	1	1
hypothetical protein	1	1	1	1	0	1	1	1	2	1
hypothetical protein	1	1	1	1	1	1	0	1	1	1
hypothetical protein	1	1	1	1	1	1	0	1	1	1
hypothetical protein	1	1	1	1	1	1	2	1	1	0
hypothetical protein	1	2	1	1	1	1	1	1	1	0
hypothetical protein	1	1	1	1	1	1	1	1	1	0
hypothetical protein	1	1	1	1	1	1	1	1	1	0
hypothetical protein	1	1	1	1	1	1	1	1	1	0
hypothetical protein	1	1	1	1	1	1	1	1	1	0
hypothetical protein	1	1	1	1	1	1	1	1	1	0
hypothetical protein	1	1	1	1	1	1	1	1	1	0
hypothetical protein	1	1	1	1	1	1	1	1	1	0
amidohydrolase 3	1	1	1	1	1	1	1	1	1	0
hypothetical protein	1	1	1	1	1	1	1	1	1	0
hypothetical protein	1	1	1	1	1	1	1	1	1	0
hypothetical protein	1	1	1	1	1	1	1	1	1	0
hypothetical protein	1	1	1	1	1	1	1	1	1	0
hypothetical protein	1	1	1	1	1	1	1	1	1	0
ABC-type Fe3+ transport system	1	1	1	1	1	1	1	1	1	0
hypothetical protein	1	1	1	1	1	1	1	1	1	0
3-phytase A	1	1	1	1	1	1	1	1	1	0
hypothetical protein	1	1	1	1	1	1	1	1	1	0
hypothetical protein	1	1	1	1	1	1	1	1	1	0
ATP-binding cassette	1	1	1	1	1	1	1	1	1	0
hypothetical protein	1	1	1	1	1	1	1	1	1	0
hypothetical protein	1	1	1	1	1	1	1	1	1	0
hypothetical protein	1	1	1	1	1	1	1	1	1	0
secretory lipase	1	1	1	1	1	1	1	1	1	0
3-phytase A	1	1	1	1	1	1	1	1	1	0
para-nitrobenzyl esterase	1	1	1	1	1	1	1	1	1	0
hypothetical protein	1	1	1	1	1	1	1	1	1	0
hypothetical protein	1	1	1	1	1	1	1	1	1	0
hypothetical protein	1	1	1	1	1	1	1	1	1	0
hypothetical protein	1	1	1	1	1	1	1	1	1	0
hypothetical protein	1	1	1	1	1	1	1	1	1	3
manganese lipoxygenase	1	1	1	1	1	1	1	1	1	2
hypothetical protein	1	1	1	1	1	1	1	1	1	2
hypothetical protein	1	1	1	1	1	1	1	1	1	2
hypothetical protein	1	1	1	1	1	1	1	1	1	2
nod factor export ATP-binding protein I	1	1	1	1	1	1	1	1	1	2
pheromone processing endoprotease KexB	1	1	1	1	1	1	1	1	1	2
cholinesterase	1	2	1	1	1	1	1	2	1	1
hypothetical protein	1	1	1	2	1	1	1	2	1	1
IRE protein kinase	1	1	1	1	1	1	1	2	1	1
hypothetical protein	1	1	1	1	1	1	1	2	2	1
hypothetical protein	1	1	1	1	1	1	1	2	2	1
hypothetical protein	2	1	1	1	1	1	1	2	1	1
integral membrane protein	1	2	1	1	2	1	1	1	1	1
hypothetical protein	1	1	1	2	2	1	1	1	1	1
hypothetical protein	1	1	1	2	2	1	1	1	1	1
serin endopeptidase	1	1	1	2	2	1	1	1	1	1
ISWI chromatin-remodeling complex ATPase ISW2	1	1	1	1	2	1	1	1	1	1
seprase	1	1	1	1	2	1	1	1	1	1
hypothetical protein	1	1	1	1	2	1	1	1	1	1
catalase-3	1	2	1	1	1	1	1	1	1	1
acetylcholinesterase	1	2	1	1	1	1	1	1	1	1
dDENN domain-containing protein	1	2	1	1	1	1	1	1	1	1
hypothetical protein	1	2	1	1	1	1	1	1	1	1
hypothetical protein	1	2	1	1	1	1	1	1	1	1
pre-mRNA-splicing factor CLF1	1	2	1	1	1	1	1	1	1	1
hypothetical protein	1	2	1	1	1	1	1	1	1	1
hypothetical protein	1	1	1	1	1	1	1	1	1	1
hypothetical protein	1	1	1	1	1	1	1	1	1	1
hypothetical protein	1	1	1	1	1	1	1	1	1	1
hypothetical protein	1	1	1	1	1	1	1	1	1	1
hypothetical protein	1	1	1	1	1	1	1	1	1	1
FAD binding domain-containing protein	1	1	1	1	1	1	1	1	1	1
subtilisin	1	1	1	1	1	1	1	1	1	1
hypothetical protein	1	1	1	1	1	1	1	1	1	1
lipase 4	1	1	1	1	1	1	1	1	1	1
hypothetical protein	1	1	1	1	1	1	1	1	1	1
hypothetical protein	1	1	1	1	1	1	1	1	1	1
hypothetical protein	1	1	1	1	1	1	1	1	1	1
hypothetical protein	1	1	1	1	1	1	1	1	1	1
hypothetical protein	1	1	1	1	1	1	1	1	1	1
hypothetical protein	1	1	1	1	1	1	1	1	1	1
hypothetical protein	1	1	1	1	1	1	1	1	1	1
hypothetical protein	1	1	1	1	1	1	1	1	1	1
acid phosphatase	1	1	1	1	1	1	1	1	1	1
hypothetical protein	1	1	1	1	1	1	1	1	1	1
arginase	1	1	1	1	1	1	1	1	1	1
hypothetical protein	1	1	1	1	1	1	1	1	1	1
palmitoyltransferase SWF1	1	1	1	1	1	1	1	1	1	1
niemann-Pick C1 protein	1	1	1	1	1	1	1	1	1	1
hypothetical protein	1	1	1	1	1	1	1	1	1	1
hypothetical protein	1	1	1	1	1	1	1	1	1	1
FAD binding domain-containing protein	1	1	1	1	1	1	1	1	1	1
hypothetical protein	1	1	1	1	1	1	1	1	1	1
amine oxidase	1	1	1	1	1	1	1	1	1	1
hypothetical protein	1	1	1	1	1	1	1	1	1	1
hypothetical protein	1	1	1	1	1	1	1	1	1	1
hypothetical protein	1	1	1	1	1	1	1	1	1	1
hypothetical protein	1	1	1	1	1	1	1	1	1	1
hypothetical protein	1	1	1	1	1	1	1	1	1	1
hypothetical protein	1	1	1	1	1	1	1	1	1	1
homoisocitrate dehydrogenase	1	1	1	1	1	1	1	1	1	1
hypothetical protein	1	1	1	1	1	1	1	1	1	1
calnexin	1	1	1	1	1	1	1	1	1	1
3-carboxymuconate cyclase	1	1	1	1	1	1	1	1	1	1
hypothetical protein	1	1	1	1	1	1	1	1	1	1
LAlv9 family protein	1	1	1	1	1	1	1	1	1	1
zinc/iron transporter	1	1	1	1	1	1	1	1	1	1
hypothetical protein	1	1	1	1	1	1	1	1	1	1
hypothetical protein	1	1	1	1	1	1	1	1	1	1
acetylornithine deacetylase	1	1	1	1	1	1	1	1	1	1
hypothetical protein	1	1	1	1	1	1	1	1	1	1
hypothetical protein	1	1	1	1	1	1	1	1	1	1
hypothetical protein	1	1	1	1	1	1	1	1	1	1
endothiapePPSin	1	1	1	1	1	1	1	1	1	1
cell surface protein	1	1	1	1	1	1	1	1	1	1
endoprotease	1	1	1	1	1	1	1	1	1	1
hypothetical protein	1	1	1	1	1	1	1	1	1	1
hypothetical protein	1	1	1	1	1	1	1	1	1	1
carboxypeptidase S1	1	1	1	1	1	1	1	1	1	1
hypothetical protein	1	1	1	1	1	1	1	1	1	1
pirin	1	1	1	1	1	1	1	1	1	1
hypothetical protein	1	1	1	1	1	1	1	1	1	1
hypothetical protein	1	1	1	1	1	1	1	1	1	1
hypothetical protein	1	1	1	1	1	1	1	1	1	1
hypothetical protein	1	1	1	1	1	1	1	1	1	1
hypothetical protein	1	1	1	1	1	1	1	1	1	1
serologically defined colon cancer antigen 1	1	1	1	1	1	1	1	1	1	1
hypothetical protein	1	1	1	1	1	1	1	1	1	1
isoamyl alcohol oxidase	1	1	1	1	1	1	1	1	1	1
hypothetical protein	1	1	1	1	1	1	1	1	1	1
dolichyl-di-phosphooligosaccharide-protein glycotransferase	1	1	1	1	1	1	1	1	1	1
beige/BEACH domain-containing protein	1	1	1	1	1	1	1	1	1	1
FAD dependent oxidoreductase superfamily protein	1	1	1	1	1	1	1	1	1	1
hypothetical protein	1	1	1	1	1	1	1	1	1	1
hypothetical protein	1	1	1	1	1	1	1	1	1	1
hypothetical protein	1	1	1	1	1	1	1	1	1	1
FAD binding domain-containing protein	1	1	1	1	1	1	1	1	1	1
hypothetical protein	1	1	1	1	1	1	1	1	1	1
anaphase-promoting complex protein	1	1	1	1	1	1	1	1	1	1
para-nitrobenzyl esterase	1	1	1	1	1	1	1	1	1	1
hypothetical protein	1	1	1	1	1	1	1	1	1	1
aorsin	1	1	1	1	1	1	1	1	1	1
hypothetical protein	1	1	1	1	1	1	1	1	1	1
FAD binding domain-containing protein	1	1	1	1	1	1	1	1	1	1
zinc metalloprotease mde10	1	1	1	1	1	1	1	1	1	1
endoprotease	1	1	1	1	1	1	1	1	1	1
ricin B lectin:Parallel beta-helix	1	1	1	1	1	1	1	1	1	1
hypothetical protein	1	1	1	1	1	1	1	1	1	1
hypothetical protein	1	1	1	1	1	1	1	1	1	1
protein-L-isoaspartate O-methyltransferase	1	1	1	1	1	1	1	1	1	1
feruloyl esterase B	1	1	1	1	1	1	1	1	1	1
hypothetical protein	1	1	1	1	1	1	1	1	1	1
hypothetical protein	1	1	1	1	1	1	1	1	1	1
DnaJ and TPR domain-containing protein	1	1	1	1	1	1	1	1	1	1
hypothetical protein	1	1	1	1	1	1	1	1	1	1
glutaminyl-peptide cyclotransferase	1	1	1	1	1	1	1	1	1	1
hypothetical protein	1	1	1	1	1	1	1	1	1	1
hypothetical protein	1	1	1	1	1	1	1	1	1	1
hypothetical protein	1	1	1	1	1	1	1	1	1	1
hypothetical protein	1	1	1	1	1	1	1	1	1	1
hypothetical protein	1	1	1	1	1	1	1	1	1	1
HET-C protein	1	1	1	1	1	1	1	1	1	1
hypothetical protein	1	1	1	1	1	1	1	1	1	1
hypothetical protein	1	1	1	1	1	1	1	1	1	1
ClpTM1 domain-containing protein	1	1	1	1	1	1	1	1	1	1
lambda-crystallin	1	1	1	1	1	1	1	1	1	1
hypothetical protein	1	1	1	1	1	1	1	1	1	1
hypothetical protein	1	1	1	1	1	1	1	1	1	1
hypothetical protein	1	1	1	1	1	1	1	1	1	1
hypothetical protein	1	1	1	1	1	1	1	1	1	1
hypothetical protein	1	1	1	1	1	1	1	1	1	1
hypothetical protein	1	1	1	1	1	1	1	1	1	1
acetylcholinesterase	1	1	1	1	1	1	1	1	1	1
dolichyl-diphosphooligosaccharide-protein glycotransferase	1	1	1	1	1	1	1	1	1	1
hypothetical protein	1	1	1	1	1	1	1	1	1	1
triacylglycerol lipase FGL2	1	1	1	1	1	1	1	1	1	1
hypothetical protein	1	1	1	1	1	1	1	1	1	1
hypothetical protein	1	1	1	1	1	1	1	1	1	1
alkaline protease	1	1	1	1	1	1	1	1	1	1
glutamyl-tRNA(Gln) amidotransferase subunit A	1	1	1	1	1	1	1	1	1	1
hypothetical protein	1	1	1	1	1	1	1	1	1	1
hypothetical protein	1	1	1	1	1	1	1	1	1	1
peptidase M14	1	1	1	1	1	1	1	1	1	1
hypothetical protein	1	1	1	1	1	1	1	1	1	1
alkaline phosphatase	1	1	1	1	1	1	1	1	1	1
palmitoyl-protein thioesterase 1	1	1	1	1	1	1	1	1	1	1
hypothetical protein	1	1	1	1	1	1	1	1	1	1
hypothetical protein	1	1	1	1	1	1	1	1	1	1
hypothetical protein	1	1	1	1	1	1	1	1	1	1
hypothetical protein	1	1	1	1	1	1	1	1	1	1
hypothetical protein	1	1	1	1	1	1	1	1	1	1
dual specificity phosphatase catalytic domain-containing protein	1	1	1	1	1	1	1	1	1	1
hypothetical protein	1	1	1	1	1	1	1	1	1	1
feruloyl esterase B	1	1	1	1	1	1	1	1	1	1
hypothetical protein	1	1	1	1	1	1	1	1	1	1
hypothetical protein	1	1	1	1	1	1	1	1	1	1
hypothetical protein	1	1	1	1	1	1	1	1	1	1
hypothetical protein	1	1	1	1	1	1	1	1	1	1
hypothetical protein	1	1	1	1	1	1	1	1	1	1
hypothetical protein	1	1	1	1	1	1	1	1	1	1
carboxypeptidase Y	1	1	1	1	1	1	1	1	1	1
hypothetical protein	1	1	1	1	1	1	1	1	1	1
hypothetical protein	1	1	1	1	1	1	1	1	1	1
hypothetical protein	1	1	1	1	1	1	1	1	1	1
hypothetical protein	1	1	1	1	1	1	1	1	1	1
hypothetical protein	1	1	1	1	1	1	1	1	1	1
protein disulfide-isomerase	1	1	1	1	1	1	1	1	1	1
hypothetical protein	1	1	1	1	1	1	1	1	1	1
hypothetical protein	1	1	1	1	1	1	1	1	1	1
hypothetical protein	1	1	1	1	1	1	1	1	1	1
hypothetical protein	1	1	1	1	1	1	1	1	1	1
hypothetical protein	1	1	1	1	1	1	1	1	1	1
multispanning membrane protein	1	1	1	1	1	1	1	1	1	1
zinc transporter YKE4	1	1	1	1	1	1	1	1	1	1
hypothetical protein	1	1	1	1	1	1	1	1	1	1
GTPase MTG2	1	1	1	1	1	1	1	1	1	1
hypothetical protein	1	1	1	1	1	1	1	1	1	1
hypothetical protein	1	1	1	1	1	1	1	1	1	1
hypothetical protein	1	1	1	1	1	1	1	1	1	1
hypothetical protein	1	1	1	1	1	1	1	1	1	1
hypothetical protein	1	1	1	1	1	1	1	1	1	1
candidapePPSin-3	1	1	1	1	1	1	1	1	1	1
integral membrane protein	1	1	1	1	1	1	1	1	1	1
vesicular integral-membrane protein VIP36	1	1	1	1	1	1	1	1	1	1
hypothetical protein	1	1	1	1	1	1	1	1	1	1
hypothetical protein	1	1	1	1	1	1	1	1	1	1
hypothetical protein	1	1	1	1	1	1	1	1	1	1
beta-lactamase domain-containing protein	1	1	1	1	1	1	1	1	1	1
hypothetical protein	1	1	1	1	1	1	1	1	1	1
hypothetical protein	1	1	1	1	1	1	1	1	1	1
FAD binding domain-containing protein	1	1	1	1	1	1	1	1	1	1
hypothetical protein	1	1	1	1	1	1	1	1	1	1
disulfide-isomerase A6 precurso	1	1	1	1	1	1	1	1	1	1
hypothetical protein	1	1	1	1	1	1	1	1	1	1
hypothetical protein	1	1	1	1	1	1	1	1	1	1
hypothetical protein	1	1	1	1	1	1	1	1	1	1
hypothetical protein	1	1	1	1	1	1	1	1	1	1
FAD binding domain-containing protein	1	1	1	1	1	1	1	1	1	1
hypothetical protein	1	1	1	1	1	1	1	1	1	1
hypothetical protein	1	1	1	1	1	1	1	1	1	1
hypothetical protein	1	1	1	1	1	1	1	1	1	1
signal sequence receptor alpha chain	1	1	1	1	1	1	1	1	1	1
DNA polymerase ePPSilon subunit B	1	1	1	1	1	1	1	1	1	1
glutaminase GtaA	1	1	1	1	1	1	1	1	1	1
WD repeat-containing protein 2	1	1	1	1	1	1	1	1	1	1
lysophospholipase Plb3	1	1	1	1	1	1	1	1	1	1
hypothetical protein	1	1	1	1	1	1	1	1	1	1
tripeptidyl-peptidase 1	1	1	1	1	1	1	1	1	1	1
hypothetical protein	1	1	1	1	1	1	1	1	1	1
hypothetical protein	1	1	1	1	1	1	1	1	1	1
transmembrane 9 superfamily protein member 2	1	1	1	1	1	1	1	1	1	1
hypothetical protein	1	1	1	1	1	1	1	1	1	1
ubiquitin C-terminal hydrolase	1	1	1	1	1	1	1	1	1	1
hypothetical protein	1	1	1	1	1	1	1	1	1	1
chaperone dnaJ 2	1	1	1	1	1	1	1	1	1	1
hypothetical protein	1	1	1	1	1	1	1	1	1	1
tripeptidyl-peptidase 1	1	1	1	1	1	1	1	1	1	1
hypothetical protein	1	1	1	1	1	1	1	1	1	1
hypothetical protein	1	1	1	1	1	1	1	1	1	1
hypothetical protein	1	1	1	1	1	1	1	1	1	1
hypothetical protein	1	1	1	1	1	1	1	1	1	1
L-amino-acid oxidase	1	1	1	1	1	1	1	1	1	1
endonuclease/exonuclease/phosphatase	1	1	1	1	1	1	1	1	1	1
hypothetical protein	1	1	1	1	1	1	1	1	1	1
hypothetical protein	1	1	1	1	1	1	1	1	1	1
carboxypeptidase A	1	1	1	1	1	1	1	1	1	1
carboxypeptidase A	1	1	1	1	1	1	1	1	1	1
DnaJ domain-containing protein	1	1	1	1	1	1	1	1	1	1
hypothetical protein	1	1	1	1	1	1	1	1	1	1
hypothetical protein	1	1	1	1	1	1	1	1	1	1
3-phytase	1	1	1	1	1	1	1	1	1	1
hypothetical protein	1	1	1	1	1	1	1	1	1	1
hypothetical protein	1	1	1	1	1	1	1	1	1	1
dipeptidyl-peptidase V	1	1	1	1	1	1	1	1	1	1
arylsulfatase	1	1	1	1	1	1	1	1	1	1
hypothetical protein	1	1	1	1	1	1	1	1	1	1
alkaline proteinase	1	1	1	1	1	1	1	1	1	1
aminopeptidase ypdF	1	1	1	1	1	1	1	1	1	1
hypothetical protein	1	1	1	1	1	1	1	1	1	1
D-amino-acid oxidase	1	1	1	1	1	1	1	1	1	1
hypothetical protein	1	1	1	1	1	1	1	1	1	1
bilirubin oxidase	1	1	1	1	1	1	1	1	1	1
glycerophosphoryl diester phosphodiesterase	1	1	1	1	1	1	1	1	1	1
hypothetical protein	1	1	1	1	1	1	1	1	1	1
hypothetical protein	1	1	1	1	1	1	1	1	1	1
protein disulfide-isomerase erp38	1	1	1	1	1	1	1	1	1	1
PQ loop repeat protein	1	1	1	1	1	1	1	1	1	1
hypothetical protein	1	1	1	1	1	1	1	1	1	1
phosphorylcholine phosphatase	1	1	1	1	1	1	1	1	1	1
lipase 1	1	1	1	1	1	1	1	1	1	1
amino acid transporter	1	1	1	1	1	1	1	1	1	1
hypothetical protein	1	1	1	1	1	1	1	1	1	1
hypothetical protein	1	1	1	1	1	1	1	1	1	1
fatty acyl-CoA hydrolase	1	1	1	1	1	1	1	1	1	1
hypothetical protein	1	1	1	1	1	1	1	1	1	1
hypothetical protein	1	1	1	1	1	1	1	1	1	1
hypothetical protein	1	1	1	1	1	1	1	1	1	1
RING-7 protein	1	1	1	1	1	1	1	1	1	1
hypothetical protein	1	1	1	1	1	1	1	1	1	1
hypothetical protein	1	1	1	1	1	1	1	1	1	1
hypothetical protein	1	1	1	1	1	1	1	1	1	1
hypothetical protein	1	1	1	1	1	1	1	1	1	1
candidapePPSin-8	1	1	1	1	1	1	1	1	1	1
carboxypeptidase A2	1	1	1	1	1	1	1	1	1	1
carboxypeptidase 2	1	1	1	1	1	1	1	1	1	1
feruloyl esterase B	1	1	1	1	1	1	1	1	1	1
aminopeptidase Y	1	1	1	1	1	1	1	1	1	1
hypothetical protein	1	1	1	1	1	1	1	1	1	1
crystal protein	1	1	1	1	1	1	1	1	1	1
cuticle-degrading protease	1	1	1	1	1	1	1	1	1	1
hypothetical protein	1	1	1	1	1	1	1	1	1	1
hypothetical protein	1	1	1	1	1	1	1	1	1	1
hypothetical protein	1	1	1	1	1	1	1	1	1	1
hypothetical protein	1	1	1	1	1	1	1	1	1	1
minor extracellular protease vpr	1	1	1	1	1	1	1	1	1	1
hypothetical protein	1	1	1	1	1	1	1	1	1	1
hypothetical protein	1	1	1	1	1	1	1	1	1	1
cytochrome b2	1	1	1	1	1	1	1	1	1	1
hydroxymethylglutaryl-CoA lyase	1	1	1	1	1	1	1	1	1	1
protease	1	1	1	1	1	1	1	1	1	1
hypothetical protein	1	1	1	1	1	1	1	1	1	1
hypothetical protein	1	1	1	1	1	1	1	1	1	1
aspergillopePPSin-F	1	1	1	1	1	1	1	1	1	1
hypothetical protein	1	1	1	1	1	1	1	1	1	1
FAD binding domain-containing protein	1	1	1	1	1	1	1	1	1	1
feruloyl esterase B	1	1	1	1	1	1	1	1	1	1
hypothetical protein	1	1	1	1	1	1	1	1	1	1
hypothetical protein	1	1	1	1	1	1	1	1	1	1
hypothetical protein	1	1	1	1	1	1	1	1	1	1
hypothetical protein	1	1	1	1	1	1	1	1	1	1
hypothetical protein	1	1	1	1	1	1	1	1	1	1
gut esterase 1	1	1	1	1	1	1	1	1	1	1
saccharopePPSin	1	1	1	1	1	1	1	1	1	1
carboxypeptidase A2	1	1	1	1	1	1	1	1	1	1
FAD binding domain-containing protein	1	1	1	1	1	1	1	1	1	1
feruloyl esterase	1	1	1	1	1	1	1	1	1	1
hypothetical protein	1	1	1	1	1	1	1	1	1	1
hypothetical protein	1	1	1	1	1	1	1	1	1	1
hypothetical protein	1	1	1	1	1	1	1	1	1	1
hypothetical protein	1	1	1	1	1	1	1	1	1	1
hypothetical protein	1	1	1	1	1	1	1	1	1	1
averantin oxidoreductase	1	1	1	1	1	1	1	1	1	1
PRO41 protein	1	1	1	1	1	1	1	1	1	1
hypothetical protein	1	1	1	1	1	1	1	1	1	1
hypothetical protein	1	1	1	1	1	1	1	1	1	1
dolichyl-phosphate mannosyltransferase polypeptide 2	1	1	1	1	1	1	1	1	1	1
AMP-binding domain-containing protein	1	1	1	1	1	1	1	1	1	1
leucine Rich Repeat domain-containing protein	1	1	1	1	1	1	1	1	1	1
hypothetical protein	1	1	1	1	1	1	1	1	1	1
hypothetical protein	1	1	1	1	1	1	1	1	1	1
hypothetical protein	1	1	1	1	1	1	1	1	1	1
hypothetical protein	1	1	1	1	1	1	1	1	1	1
hypothetical protein	1	1	1	1	1	1	1	1	1	1
hypothetical protein	1	1	1	1	1	1	1	1	1	1
FAD binding domain-containing protein	1	1	1	1	1	1	1	1	1	1
hypothetical protein	1	1	1	1	1	1	1	1	1	1
thermostable alkaline protease	1	1	1	1	1	1	1	1	1	1
proteinase T	1	1	1	1	1	1	1	1	1	1
hypothetical protein	1	1	1	1	1	1	1	1	1	1
hypothetical protein	1	1	1	1	1	1	1	1	1	1
agmatinase 1	1	1	1	1	1	1	1	1	1	1
cAMP-regulated D2 protein	1	1	1	1	1	1	1	1	1	1
hypothetical protein	1	1	1	1	1	1	1	1	1	1
beta-lactamase	1	1	1	1	1	1	1	1	1	1
acid phosphatase PHO1	1	1	1	1	1	1	1	1	1	1
hypothetical protein	1	1	1	1	1	1	1	1	1	1
SIL1	1	1	1	1	1	1	1	1	1	1
hypothetical protein	1	1	1	1	1	1	1	1	1	1
peptidase	1	1	1	1	1	1	1	1	1	1
hypothetical protein	1	1	1	1	1	1	1	1	1	1
DNA-binding protein creA	1	1	1	1	1	1	1	1	1	1
hypothetical protein	1	1	1	1	1	1	1	1	1	1
hypothetical protein	1	1	1	1	1	1	1	1	1	1
hypothetical protein	1	1	1	1	1	1	1	1	1	1
hypothetical protein	1	1	1	1	1	1	1	1	1	1
hypothetical protein	1	1	1	1	1	1	1	1	1	1
hypothetical protein	1	1	1	1	1	1	1	1	1	1
agmatinase	1	1	1	1	1	1	1	1	1	1
hypothetical protein	1	1	1	1	1	1	1	1	1	1
aldose 1-epimerase	1	1	1	1	1	1	1	1	1	1
hypothetical protein	1	1	1	1	1	1	1	1	1	1
calcium influx-promoting protein ehs1	1	1	1	1	1	1	1	1	1	1
hypothetical protein	1	1	1	1	1	1	1	1	1	1
hypothetical protein	1	1	1	1	1	1	1	1	1	1
hypothetical protein	1	1	1	1	1	1	1	1	1	1
hypothetical protein	1	1	1	1	1	1	1	1	1	1
aminopeptidase Y	1	1	1	1	1	1	1	1	1	1
5'-nucleotidase	1	1	1	1	1	1	1	1	1	1
hypothetical protein	1	1	1	1	1	1	1	1	1	1
hypothetical protein	1	1	1	1	1	1	1	1	1	1
hypothetical protein	1	1	1	1	1	1	1	1	1	1
hypothetical protein	1	1	1	1	1	1	1	1	1	1
aminopeptidase Y	1	1	1	1	1	1	1	1	1	1
hypothetical protein	1	1	1	1	1	1	1	1	1	1
phosphatidylinositol 4-kinase PIK1alpha	1	1	1	1	1	1	1	1	1	1
hypothetical protein	1	1	1	1	1	1	1	1	1	1
hypothetical protein	1	1	1	1	1	1	1	1	1	1
hypothetical protein	1	1	1	1	1	1	1	1	1	1
extracellular elastinolytic metalloproteinase	1	1	1	1	1	1	1	1	1	1
copper amine oxidase	1	1	1	1	1	1	1	1	1	1
podosporapePPSin	1	1	1	1	1	1	1	1	1	1
ubiquitin-protein ligase Sel1/Ubx2	1	1	1	1	1	1	1	1	1	1
hypothetical protein	1	1	1	1	1	1	1	1	1	1
sulphydryl oxidase	1	1	1	1	1	1	1	1	1	1
endothiapePPSin	1	1	1	1	1	1	1	1	1	1
hypothetical protein	1	1	1	1	1	1	1	1	1	1
hypothetical protein	1	1	1	1	1	1	1	1	1	1
hypothetical protein	1	1	1	1	1	1	1	1	1	1
hypothetical protein	1	1	1	1	1	1	1	1	1	1
hypothetical protein	1	1	1	1	1	1	1	1	1	1
hypothetical protein	1	1	1	1	1	1	1	1	1	1
oxalate decarboxylase oxdD	1	1	1	1	1	1	1	1	1	1
FAD binding domain-containing protein	1	1	1	1	1	1	1	1	1	1
hypothetical protein	1	1	1	1	1	1	1	1	1	1
hypothetical protein	1	1	1	1	1	1	1	1	1	1
hypothetical protein	1	1	1	1	1	1	1	1	1	1
hypothetical protein	1	1	1	1	1	1	1	1	1	1
beta-lactamase	1	1	1	1	1	1	1	1	1	1
leupeptin-inactivating enzyme 1	1	1	1	1	1	1	1	1	1	1
hypothetical protein	1	1	1	1	1	1	1	1	1	1
hypothetical protein	1	1	1	1	1	1	1	1	1	1
hypothetical protein	1	1	1	1	1	1	1	1	1	1
hypothetical protein	1	1	1	1	1	1	1	1	1	1
hypothetical protein	1	1	1	1	1	1	1	1	1	1
hypothetical protein	1	1	1	1	1	1	1	1	1	1
hypothetical protein	1	1	1	1	1	1	1	1	1	1
hypothetical protein	1	1	1	1	1	1	1	1	1	1
[truncated: 183 more rows]

## Sheet: SP-7015
#name	in OrthoMCL families	SP prediction	annotation from 70-15 v8
MGG_03425T0	yes	from OrthoMCL	hypothetical protein
MGG_03426T0	yes	from OrthoMCL	3-oxoacyl-[acyl-carrier-protein] reductase
MGG_00141T0	yes	from OrthoMCL	multidrug resistance protein
MGG_00239T0	yes	from OrthoMCL	multidrug resistance protein
MGG_02348T0	yes	from OrthoMCL	multidrug resistance protein
MGG_05595T0	yes	from OrthoMCL	multidrug resistance protein
MGG_08970T0	yes	from OrthoMCL	multidrug resistance protein
MGG_09931T0	yes	from OrthoMCL	multidrug resistance protein
MGG_13762T0	yes	from OrthoMCL	multidrug resistance protein
MGG_14400T0	yes	from OrthoMCL	multidrug resistance protein
MGG_14778T0	yes	from OrthoMCL	multidrug resistance protein
MGG_14824T0	yes	from OrthoMCL	multidrug resistance protein
MGG_15334T0	yes	from OrthoMCL	multidrug resistance protein
MGG_03621T0	yes	from OrthoMCL	hypothetical protein
MGG_03670T0	yes	de novo	subtilisin-like proteinase Spm1
MGG_03691T0	yes	de novo	hypothetical protein
MGG_02531T0	yes	de novo	minor extracellular protease vpr
MGG_02649T0	yes	de novo	minor extracellular protease vpr
MGG_08429T0	yes	de novo	minor extracellular protease vpr
MGG_08436T0	yes	de novo	minor extracellular protease vpr
MGG_09352T0	yes	de novo	minor extracellular protease vpr
MGG_09817T0	yes	de novo	minor extracellular protease vpr
MGG_09990T0	yes	de novo	minor extracellular protease vpr
MGG_13977T0	yes	de novo	minor extracellular protease vpr
MGG_03766T0	yes	from OrthoMCL	hypothetical protein
MGG_03791T0	yes	de novo	hypothetical protein
MGG_03806T0	yes	de novo	hypothetical protein
MGG_03826T0	yes	de novo	hypothetical protein
MGG_03867T0	yes	de novo	hypothetical protein
MGG_15501T0	yes	from OrthoMCL	hypothetical protein
MGG_15501T1	yes	from OrthoMCL	hypothetical protein
MGG_15621T0	yes	from OrthoMCL	hypothetical protein
MGG_15627T0	yes	from OrthoMCL	hypothetical protein
MGG_15628T0	yes	from OrthoMCL	hypothetical protein
MGG_15628T1	yes	from OrthoMCL	hypothetical protein
MGG_15800T0	yes	from OrthoMCL	hypothetical protein
MGG_15807T0	yes	from OrthoMCL	hypothetical protein
MGG_15916T0	yes	from OrthoMCL	hypothetical protein
MGG_15986T0	yes	from OrthoMCL	hypothetical protein
MGG_15986T1	yes	from OrthoMCL	hypothetical protein
MGG_16039T0	yes	from OrthoMCL	hypothetical protein
MGG_16076T0	yes	from OrthoMCL	hypothetical protein
MGG_16371T0	yes	from OrthoMCL	hypothetical protein
MGG_16371T1	yes	from OrthoMCL	hypothetical protein
MGG_16386T0	yes	from OrthoMCL	hypothetical protein
MGG_16474T0	yes	from OrthoMCL	hypothetical protein
MGG_16500T0	yes	from OrthoMCL	hypothetical protein
MGG_16591T0	yes	from OrthoMCL	hypothetical protein
MGG_16615T0	yes	from OrthoMCL	hypothetical protein
MGG_16815T0	yes	from OrthoMCL	hypothetical protein
MGG_16815T1	yes	from OrthoMCL	hypothetical protein
MGG_16908T0	yes	from OrthoMCL	hypothetical protein
MGG_17019T0	yes	from OrthoMCL	hypothetical protein
MGG_17035T0	yes	from OrthoMCL	hypothetical protein
MGG_17035T1	yes	from OrthoMCL	hypothetical protein
MGG_17035T2	yes	from OrthoMCL	hypothetical protein
MGG_17035T3	yes	from OrthoMCL	hypothetical protein
MGG_17274T0	yes	from OrthoMCL	hypothetical protein
MGG_17274T1	yes	from OrthoMCL	hypothetical protein
MGG_17308T0	yes	from OrthoMCL	hypothetical protein
MGG_17308T1	yes	from OrthoMCL	hypothetical protein
MGG_17538T0	yes	from OrthoMCL	hypothetical protein
MGG_17554T0	yes	from OrthoMCL	hypothetical protein
MGG_17610T0	yes	from OrthoMCL	hypothetical protein
MGG_17612T0	yes	from OrthoMCL	hypothetical protein
MGG_17619T0	yes	from OrthoMCL	hypothetical protein
MGG_17655T0	yes	from OrthoMCL	hypothetical protein
MGG_17842T0	yes	from OrthoMCL	hypothetical protein
MGG_17842T1	yes	from OrthoMCL	hypothetical protein
MGG_17842T2	yes	from OrthoMCL	hypothetical protein
MGG_17848T0	yes	from OrthoMCL	hypothetical protein
MGG_18021T0	yes	from OrthoMCL	hypothetical protein
MGG_18021T1	yes	from OrthoMCL	hypothetical protein
MGG_04162T0	yes	from OrthoMCL	aquaporin
MGG_04206T0	yes	from OrthoMCL	hypothetical protein
MGG_04258T0	yes	de novo	hypothetical protein
MGG_04259T0	yes	de novo	hypothetical protein
MGG_04263T0	yes	de novo	hypothetical protein
MGG_04316T0	yes	de novo	hypothetical protein
MGG_04354T0	yes	de novo	hypothetical protein
MGG_04355T0	yes	de novo	hypothetical protein
MGG_04374T0	yes	de novo	hypothetical protein
MGG_04384T0	yes	de novo	hypothetical protein
MGG_10463T0	yes	de novo	hypothetical protein
MGG_15492T0	yes	de novo	hypothetical protein
MGG_15494T0	yes	de novo	hypothetical protein
MGG_15622T0	yes	de novo	hypothetical protein
MGG_15789T0	yes	de novo	hypothetical protein
MGG_15790T0	yes	de novo	hypothetical protein
MGG_15795T0	yes	de novo	hypothetical protein
MGG_15965T0	yes	de novo	hypothetical protein
MGG_15982T0	yes	de novo	hypothetical protein
MGG_16019T0	yes	de novo	hypothetical protein
MGG_16027T0	yes	de novo	hypothetical protein
MGG_16049T0	yes	de novo	hypothetical protein
MGG_16069T0	yes	de novo	hypothetical protein
MGG_16097T0	yes	de novo	hypothetical protein
MGG_16114T0	yes	de novo	hypothetical protein
MGG_16398T0	yes	de novo	hypothetical protein
MGG_16532T0	yes	de novo	hypothetical protein
MGG_16534T0	yes	de novo	hypothetical protein
MGG_16558T0	yes	de novo	hypothetical protein
MGG_16601T0	yes	de novo	hypothetical protein
MGG_16778T0	yes	de novo	hypothetical protein
MGG_17026T0	yes	de novo	hypothetical protein
MGG_17294T0	yes	de novo	hypothetical protein
MGG_17465T0	yes	de novo	hypothetical protein
MGG_17648T0	yes	de novo	hypothetical protein
MGG_17662T0	yes	de novo	hypothetical protein
MGG_04451T0	yes	de novo	hypothetical protein
MGG_04543T0	yes	de novo	hypothetical protein
MGG_04546T0	yes	de novo	hypothetical protein
MGG_04567T0	yes	de novo	hypothetical protein
MGG_04579T0	yes	de novo	hypothetical protein
MGG_04580T0	yes	de novo	hypothetical protein
MGG_04599T0	yes	from OrthoMCL	hypothetical protein
MGG_04603T0	yes	de novo	hypothetical protein
MGG_04614T0	yes	from OrthoMCL	hypothetical protein
MGG_04642T0	yes	from OrthoMCL	hypothetical protein
MGG_04735T0	yes	de novo	hypothetical protein
MGG_04737T0	yes	de novo	hypothetical protein
MGG_04749T0	yes	from OrthoMCL	hypothetical protein
MGG_04776T0	yes	de novo	hypothetical protein
MGG_04828T0	yes	from OrthoMCL	hypothetical protein
MGG_05020T0	yes	de novo	N-acetylglucosaminyl-phosphatidylinositol de-N-acetylase
MGG_05038T0	yes	from OrthoMCL	hypothetical protein
MGG_05108T0	yes	de novo	hypothetical protein
MGG_05119T0	yes	de novo	hypothetical protein
MGG_05302T0	yes	de novo	hypothetical protein
MGG_05403T0	yes	de novo	hypothetical protein
MGG_05405T0	yes	de novo	hypothetical protein
MGG_02503T0	yes	from OrthoMCL	heat shock protein
MGG_06958T0	yes	from OrthoMCL	heat shock protein
MGG_11513T0	yes	from OrthoMCL	heat shock protein
MGG_05468T0	yes	from OrthoMCL	hypothetical protein
MGG_05500T0	yes	de novo	hypothetical protein
MGG_05538T0	yes	de novo	hypothetical protein
MGG_05575T0	yes	de novo	hypothetical protein
MGG_04344T0	yes	de novo	hypothetical protein
MGG_07787T0	yes	de novo	hypothetical protein
MGG_09469T0	yes	de novo	hypothetical protein
MGG_05705T0	yes	de novo	hypothetical protein
MGG_05764T0	yes	de novo	hypothetical protein
MGG_05792T0	yes	from OrthoMCL	hypothetical protein
MGG_05795T0	yes	de novo	hypothetical protein
MGG_05818T0	yes	de novo	hypothetical protein
MGG_05832T0	yes	de novo	hypothetical protein
MGG_05887T0	yes	de novo	hypothetical protein
MGG_05912T0	yes	de novo	N-acyl-L-amino acid amidohydrolase
MGG_06123T0	yes	de novo	hypothetical protein
MGG_06225T0	yes	de novo	hypothetical protein
MGG_06228T0	yes	de novo	hypothetical protein
MGG_06231T0	yes	de novo	hypothetical protein
MGG_06234T0	yes	de novo	hypothetical protein
MGG_06538T0	yes	de novo	Bys1 family protein
MGG_12580T0	yes	from OrthoMCL	hypothetical protein
MGG_06714T0	yes	from OrthoMCL	hypothetical protein
MGG_06835T0	yes	from OrthoMCL	hypothetical protein
MGG_13607T0	yes	de novo	hypothetical protein
MGG_06849T0	yes	de novo	amidohydrolase 3
MGG_07085T0	yes	from OrthoMCL	small nuclear ribonucleoprotein U1a
MGG_07246T0	yes	de novo	hypothetical protein
MGG_07341T0	yes	from OrthoMCL	hypothetical protein
MGG_07355T0	yes	from OrthoMCL	hypothetical protein
MGG_07363T0	yes	from OrthoMCL	hypothetical protein
MGG_07372T0	yes	de novo	hypothetical protein
MGG_07512T0	yes	de novo	glutaminase GtaA
MGG_14711T0	yes	de novo	hypothetical protein
MGG_14712T0	yes	de novo	hypothetical protein
MGG_07577T0	yes	de novo	hypothetical protein
MGG_07585T0	yes	de novo	hypothetical protein
MGG_07591T0	yes	de novo	hypothetical protein
MGG_07609T0	yes	de novo	hypothetical protein
MGG_07624T0	yes	de novo	hypothetical protein
MGG_07669T0	yes	from OrthoMCL	hypothetical protein
MGG_07699T0	yes	de novo	hypothetical protein
MGG_07766T0	yes	de novo	hypothetical protein
MGG_07834T0	yes	de novo	hypothetical protein
MGG_07847T0	yes	de novo	hypothetical protein
MGG_07854T0	yes	de novo	hypothetical protein
MGG_07866T0	yes	de novo	hypothetical protein
MGG_07869T0	yes	de novo	hypothetical protein
MGG_05009T0	yes	from OrthoMCL	canalicular multispecific organic anion transporter 1
MGG_05044T0	yes	from OrthoMCL	canalicular multispecific organic anion transporter 1
MGG_07901T0	yes	de novo	hypothetical protein
MGG_07934T0	yes	de novo	hypothetical protein
MGG_07950T0	yes	from OrthoMCL	hypothetical protein
MGG_07993T0	yes	de novo	hypothetical protein
MGG_07994T0	yes	de novo	hypothetical protein
MGG_07995T0	yes	de novo	hypothetical protein
MGG_08086T0	yes	de novo	hypothetical protein
MGG_08102T0	yes	from OrthoMCL	D-tyrosyl-tRNA(Tyr) deacylase
MGG_08210T0	yes	from OrthoMCL	endoplasmic reticulum vesicle protein 25
MGG_04337T0	yes	de novo	catalase-peroxidase
MGG_09834T0	yes	de novo	catalase-peroxidase
MGG_08291T0	yes	de novo	hypothetical protein
MGG_08355T0	yes	de novo	hypothetical protein
MGG_08372T0	yes	de novo	hypothetical protein
MGG_08428T0	yes	de novo	hypothetical protein
MGG_08442T0	yes	de novo	hypothetical protein
MGG_08447T0	yes	from OrthoMCL	hypothetical protein
MGG_08485T0	yes	de novo	hypothetical protein
MGG_08486T0	yes	de novo	beta-lactamase
MGG_08491T0	yes	de novo	hypothetical protein
MGG_08506T0	yes	de novo	hypothetical protein
MGG_08529T0	yes	from OrthoMCL	hypothetical protein
MGG_08531T0	yes	de novo	hypothetical protein
MGG_08532T0	yes	from OrthoMCL	hypothetical protein
MGG_08546T0	yes	de novo	hypothetical protein
MGG_08609T0	yes	de novo	hypothetical protein
MGG_15688T0	yes	de novo	hypothetical protein
MGG_16373T0	yes	de novo	hypothetical protein
MGG_08662T0	yes	from OrthoMCL	hypothetical protein
MGG_08715T0	yes	de novo	hypothetical protein
MGG_08747T0	yes	de novo	hypothetical protein
MGG_08761T0	yes	from OrthoMCL	peptidase S41 family protein
MGG_08787T0	yes	de novo	hypothetical protein
MGG_08796T0	yes	de novo	hypothetical protein
MGG_08797T0	yes	de novo	hypothetical protein
MGG_08798T0	yes	de novo	hypothetical protein
MGG_08799T0	yes	de novo	hypothetical protein
MGG_01326T0	yes	de novo	NIMA-interacting protein TinC
MGG_09383T0	yes	de novo	NIMA-interacting protein TinC
MGG_09383T1	yes	de novo	NIMA-interacting protein TinC
MGG_08808T0	yes	from OrthoMCL	hypothetical protein
MGG_08818T0	yes	de novo	hypothetical protein
MGG_08926T0	yes	from OrthoMCL	hypothetical protein
MGG_08944T0	yes	de novo	hypothetical protein
MGG_08992T0	yes	de novo	hypothetical protein
MGG_08994T0	yes	de novo	hypothetical protein
MGG_09079T0	yes	de novo	hypothetical protein
MGG_09109T0	yes	de novo	hypothetical protein
MGG_09134T0	yes	de novo	hypothetical protein
MGG_09252T0	yes	de novo	hypothetical protein
MGG_09333T0	yes	from OrthoMCL	nucleoside-diphosphate-sugar epimerase
MGG_09377T0	yes	de novo	hypothetical protein
MGG_09378T0	yes	de novo	hypothetical protein
MGG_09379T0	yes	de novo	hypothetical protein
MGG_09395T0	yes	de novo	hypothetical protein
MGG_09402T0	yes	de novo	hypothetical protein
MGG_09425T0	yes	de novo	hypothetical protein
MGG_09465T0	yes	de novo	hypothetical protein
MGG_09496T0	yes	de novo	hypothetical protein
MGG_09569T0	yes	de novo	hypothetical protein
MGG_09570T0	yes	de novo	hypothetical protein
MGG_09627T0	yes	de novo	hypothetical protein
MGG_09650T0	yes	de novo	hypothetical protein
MGG_09657T0	yes	de novo	hypothetical protein
MGG_09666T0	yes	de novo	hypothetical protein
MGG_09693T0	yes	de novo	hypothetical protein
MGG_09722T0	yes	de novo	hypothetical protein
MGG_09741T0	yes	from OrthoMCL	hypothetical protein
MGG_09742T0	yes	de novo	hypothetical protein
MGG_09818T0	yes	de novo	hypothetical protein
MGG_09859T0	yes	from OrthoMCL	hypothetical protein
MGG_10020T0	yes	de novo	hypothetical protein
MGG_10021T0	yes	de novo	hypothetical protein
MGG_10024T0	yes	de novo	hypothetical protein
MGG_10050T0	yes	from OrthoMCL	hypothetical protein
MGG_10060T0	yes	de novo	ABC-type Fe3+ transport system
MGG_10065T0	yes	de novo	hypothetical protein
MGG_10080T0	yes	de novo	hypothetical protein
MGG_10086T0	yes	de novo	hypothetical protein
MGG_08611T0	yes	from OrthoMCL	hypothetical protein
MGG_08612T0	yes	from OrthoMCL	hypothetical protein
MGG_10102T0	yes	de novo	hypothetical protein
MGG_10147T0	yes	from OrthoMCL	multidrug resistance protein fnx1
MGG_10217T0	yes	de novo	hypothetical protein
MGG_10282T0	yes	de novo	hypothetical protein
MGG_10313T0	yes	from OrthoMCL	hypothetical protein
MGG_10414T0	yes	de novo	cholinesterase
MGG_10415T0	yes	from OrthoMCL	hypothetical protein
MGG_10456T0	yes	de novo	hypothetical protein
MGG_01370T0	yes	de novo	glutamate carboxypeptidase 2 / vacuolar protein sorting-associated protein 70
MGG_10330T0	yes	de novo	glutamate carboxypeptidase 2 / vacuolar protein sorting-associated protein 70
MGG_10458T0	yes	de novo	hypothetical protein
MGG_10460T0	yes	de novo	hypothetical protein
MGG_10467T0	yes	de novo	hypothetical protein
MGG_10510T0	yes	de novo	ribonuclease T2
MGG_10586T0	yes	de novo	hypothetical protein
MGG_10604T0	yes	from OrthoMCL	hypothetical protein
MGG_10661T0	yes	de novo	hypothetical protein
MGG_10669T0	yes	de novo	endonuclease/exonuclease/phosphatase
MGG_10679T0	yes	from OrthoMCL	hypothetical protein
MGG_10725T0	yes	de novo	hypothetical protein
MGG_10781T0	yes	de novo	hypothetical protein
MGG_10789T0	yes	from OrthoMCL	hypothetical protein
MGG_10811T0	yes	de novo	3-phytase A
MGG_11274T0	yes	de novo	hypothetical protein
MGG_11286T0	yes	from OrthoMCL	oxidoreductase
MGG_11546T0	yes	de novo	hypothetical protein
MGG_11584T0	yes	from OrthoMCL	hypothetical protein
MGG_11605T0	yes	de novo	hypothetical protein
MGG_11610T0	yes	de novo	hypothetical protein
MGG_11627T0	yes	de novo	hypothetical protein
MGG_11710T0	yes	de novo	hypothetical protein
MGG_11750T0	yes	de novo	hypothetical protein
MGG_11945T0	yes	de novo	candidapePPSin
MGG_12090T0	yes	de novo	hypothetical protein
MGG_12181T0	yes	from OrthoMCL	hypothetical protein
MGG_12210T0	yes	from OrthoMCL	hypothetical protein
MGG_12247T0	yes	de novo	hypothetical protein
MGG_12337T0	yes	de novo	MAS3 protein
MGG_12426T0	yes	de novo	hypothetical protein
MGG_12444T0	yes	de novo	hypothetical protein
MGG_12445T0	yes	de novo	hypothetical protein
MGG_12468T0	yes	from OrthoMCL	hypothetical protein
MGG_12479T0	yes	de novo	ent-kaurene oxidase
MGG_12690T0	yes	de novo	hypothetical protein
MGG_12722T0	yes	de novo	hypothetical protein
MGG_12748T0	yes	de novo	hypothetical protein
MGG_12813T0	yes	from OrthoMCL	hypothetical protein
MGG_12937T0	yes	de novo	hypothetical protein
MGG_13012T0	yes	de novo	hypothetical protein
MGG_13178T0	yes	from OrthoMCL	hypothetical protein
MGG_13198T0	yes	de novo	hypothetical protein
MGG_13261T0	yes	de novo	hypothetical protein
MGG_13325T0	yes	de novo	hypothetical protein
MGG_13376T0	yes	de novo	hypothetical protein
MGG_13583T0	yes	from OrthoMCL	FAD dependent oxidoreductase superfamily protein
MGG_13670T0	yes	de novo	hypothetical protein
MGG_13836T0	yes	de novo	hypothetical protein
MGG_13880T0	yes	from OrthoMCL	ATP-binding cassette
MGG_13957T0	yes	de novo	hypothetical protein
MGG_14053T0	yes	de novo	hypothetical protein
MGG_14134T0	yes	de novo	hypothetical protein
MGG_14513T0	yes	de novo	hypothetical protein
MGG_14582T0	yes	from OrthoMCL	hypothetical protein
MGG_14606T0	yes	from OrthoMCL	hypothetical protein
MGG_14622T0	yes	de novo	hypothetical protein
MGG_14628T0	yes	de novo	secretory lipase
MGG_14706T0	yes	de novo	hypothetical protein
MGG_17495T0	yes	de novo	hypothetical protein
MGG_14735T0	yes	from OrthoMCL	hypothetical protein
MGG_14860T0	yes	from OrthoMCL	alkaline proteinase
MGG_14879T0	yes	de novo	hypothetical protein
MGG_14981T0	yes	de novo	hypothetical protein
MGG_07500T0	yes	de novo	bilirubin oxidase
MGG_13764T0	yes	de novo	bilirubin oxidase
MGG_15207T0	yes	de novo	hypothetical protein
MGG_15267T0	yes	de novo	hypothetical protein
MGG_15337T0	yes	from OrthoMCL	zygote-specific protein
MGG_15370T0	yes	de novo	metalloproteinase
MGG_15390T0	yes	de novo	3-phytase A
MGG_15401T0	yes	de novo	hypothetical protein
MGG_15428T0	yes	from OrthoMCL	para-nitrobenzyl esterase
MGG_15442T0	yes	from OrthoMCL	hypothetical protein
MGG_15443T0	yes	de novo	hypothetical protein
MGG_15514T0	yes	from OrthoMCL	hypothetical protein
MGG_15539T0	yes	de novo	hypothetical protein
MGG_15547T0	yes	de novo	hypothetical protein
MGG_15625T0	yes	de novo	hypothetical protein
MGG_15633T0	yes	de novo	hypothetical protein
MGG_15657T0	yes	de novo	hypothetical protein
MGG_15706T0	yes	from OrthoMCL	hypothetical protein
MGG_15725T0	yes	from OrthoMCL	hypothetical protein
MGG_15746T0	yes	from OrthoMCL	hypothetical protein
MGG_15781T0	yes	from OrthoMCL	hypothetical protein
MGG_15805T0	yes	from OrthoMCL	hypothetical protein
MGG_15820T0	yes	from OrthoMCL	hypothetical protein
MGG_15908T0	yes	de novo	hypothetical protein
MGG_15924T0	yes	de novo	hypothetical protein
MGG_15960T0	yes	de novo	hypothetical protein
MGG_16037T0	yes	de novo	hypothetical protein
MGG_16188T0	yes	de novo	hypothetical protein
MGG_16223T0	yes	from OrthoMCL	hypothetical protein
MGG_16238T0	yes	de novo	hypothetical protein
MGG_16271T0	yes	from OrthoMCL	hypothetical protein
MGG_16276T0	yes	from OrthoMCL	hypothetical protein
MGG_16306T0	yes	from OrthoMCL	hypothetical protein
MGG_16339T0	yes	de novo	hypothetical protein
MGG_16342T0	yes	de novo	hypothetical protein
MGG_16344T0	yes	from OrthoMCL	hypothetical protein
MGG_16353T0	yes	de novo	hypothetical protein
MGG_16359T0	yes	from OrthoMCL	hypothetical protein
MGG_16378T0	yes	de novo	hypothetical protein
MGG_16404T0	yes	de novo	hypothetical protein
MGG_16476T0	yes	de novo	hypothetical protein
MGG_16588T0	yes	from OrthoMCL	hypothetical protein
MGG_16619T0	yes	de novo	hypothetical protein
MGG_16656T0	yes	de novo	hypothetical protein
MGG_16660T0	yes	de novo	hypothetical protein
MGG_16670T0	yes	from OrthoMCL	hypothetical protein
MGG_16703T0	yes	de novo	hypothetical protein
MGG_16724T0	yes	from OrthoMCL	hypothetical protein
MGG_16737T0	yes	de novo	hypothetical protein
MGG_16811T0	yes	de novo	hypothetical protein
MGG_16812T0	yes	de novo	hypothetical protein
MGG_16894T0	yes	de novo	hypothetical protein
MGG_16977T0	yes	de novo	hypothetical protein
MGG_17015T0	yes	de novo	hypothetical protein
MGG_17023T0	yes	from OrthoMCL	hypothetical protein
MGG_17048T0	yes	from OrthoMCL	hypothetical protein
MGG_17132T0	yes	de novo	hypothetical protein
MGG_17134T0	yes	de novo	hypothetical protein
MGG_17155T0	yes	de novo	hypothetical protein
MGG_17174T0	yes	from OrthoMCL	hypothetical protein
MGG_17191T0	yes	de novo	hypothetical protein
MGG_17206T0	yes	from OrthoMCL	hypothetical protein
MGG_17227T0	yes	de novo	hypothetical protein
MGG_17232T0	yes	de novo	hypothetical protein
MGG_17240T0	yes	de novo	hypothetical protein
MGG_17250T0	yes	de novo	hypothetical protein
MGG_17266T0	yes	de novo	hypothetical protein
MGG_17276T0	yes	de novo	hypothetical protein
MGG_17303T0	yes	de novo	hypothetical protein
MGG_17319T0	yes	de novo	hypothetical protein
MGG_14797T0	yes	de novo	elongation factor G
MGG_15732T0	yes	de novo	elongation factor G
MGG_17355T0	yes	de novo	hypothetical protein
MGG_17458T0	yes	from OrthoMCL	hypothetical protein
MGG_17473T0	yes	de novo	hypothetical protein
MGG_17478T0	yes	de novo	hypothetical protein
MGG_17481T0	yes	from OrthoMCL	hypothetical protein
MGG_17500T0	yes	from OrthoMCL	hypothetical protein
MGG_17536T0	yes	de novo	hypothetical protein
MGG_17563T0	yes	de novo	hypothetical protein
MGG_17579T0	yes	de novo	hypothetical protein
MGG_17582T0	yes	de novo	hypothetical protein
MGG_17628T0	yes	de novo	hypothetical protein
MGG_17629T0	yes	from OrthoMCL	hypothetical protein
MGG_17667T0	yes	de novo	hypothetical protein
MGG_17681T0	yes	de novo	hypothetical protein
MGG_17711T0	yes	de novo	hypothetical protein
MGG_17765T0	yes	de novo	hypothetical protein
MGG_17774T0	yes	from OrthoMCL	hypothetical protein
MGG_02827T0	yes	de novo	para-nitrobenzyl esterase
MGG_12798T0	yes	de novo	para-nitrobenzyl esterase
MGG_17896T0	yes	de novo	hypothetical protein
MGG_12679T0	yes	de novo	hypothetical protein
MGG_13912T0	yes	de novo	hypothetical protein
MGG_17899T0	yes	de novo	hypothetical protein
MGG_17902T0	yes	de novo	hypothetical protein
MGG_17926T0	yes	de novo	hypothetical protein
MGG_17984T0	yes	from OrthoMCL	hypothetical protein
MGG_17987T0	yes	from OrthoMCL	hypothetical protein
MGG_17997T0	yes	from OrthoMCL	hypothetical protein
MGG_18003T0	yes	from OrthoMCL	ATP synthase subunit D
MGG_18005T0	yes	de novo	hypothetical protein
MGG_18020T0	yes	de novo	hypothetical protein
MGG_18024T0	yes	de novo	hypothetical protein
MGG_18036T0	yes	de novo	hypothetical protein
MGG_18041T0	yes	de novo	hypothetical protein
MGG_18078T0	yes	de novo	hypothetical protein
MGG_18100T0	yes	de novo	hypothetical protein
MGG_18102T0	yes	de novo	hypothetical protein
MGG_18122T0	yes	de novo	hypothetical protein
MGG_15078T0	yes	from OrthoMCL	hypothetical protein
MGG_15079T0	yes	from OrthoMCL	hypothetical protein
MGG_02062T0	yes	from OrthoMCL	hypothetical protein
MGG_03328T0	yes	from OrthoMCL	hypothetical protein
MGG_07358T0	yes	de novo	serin endopeptidase
MGG_04541T0	yes	de novo	hypothetical protein
MGG_09002T0	yes	from OrthoMCL	hypothetical protein
MGG_18117T0	yes	from OrthoMCL	hypothetical protein
MGG_14965T0	yes	de novo	hypothetical protein
MGG_15371T0	yes	de novo	hypothetical protein
MGG_16489T0	yes	de novo	hypothetical protein
MGG_16328T0	yes	from OrthoMCL	hypothetical protein
MGG_16552T0	yes	from OrthoMCL	hypothetical protein
MGG_09452T0	yes	de novo	hypothetical protein
MGG_07810T0	yes	de novo	hypothetical protein
MGG_13868T0	yes	de novo	hypothetical protein
MGG_16105T0	yes	from OrthoMCL	hypothetical protein
MGG_16105T1	yes	from OrthoMCL	hypothetical protein
MGG_12630T0	yes	from OrthoMCL	ectonucleotide pyrophosphatase/phosphodiesterase 1
MGG_12631T0	yes	from OrthoMCL	ectonucleotide pyrophosphatase/phosphodiesterase 1
MGG_00242T0	yes	de novo	hypothetical protein
MGG_00401T0	yes	from OrthoMCL	secreted protein
MGG_00825T0	yes	de novo	hypothetical protein
MGG_12821T0	yes	from OrthoMCL	STE/STE20/PAKA protein kinase
MGG_01896T0	yes	from OrthoMCL	DJ-1/PfpI family protein
MGG_02341T0	yes	de novo	hypothetical protein
MGG_02355T0	yes	from OrthoMCL	hypothetical protein
MGG_02591T0	yes	de novo	hypothetical protein
MGG_02645T0	yes	de novo	hypothetical protein
MGG_02758T0	yes	de novo	hypothetical protein
MGG_03113T0	yes	from OrthoMCL	hypothetical protein
MGG_03394T0	yes	de novo	hypothetical protein
MGG_04308T0	yes	from OrthoMCL	hypothetical protein
MGG_04490T0	yes	from OrthoMCL	hypothetical protein
MGG_04841T0	yes	de novo	hypothetical protein
MGG_05389T0	yes	de novo	hypothetical protein
MGG_05393T0	yes	de novo	hypothetical protein
MGG_05465T0	yes	de novo	hypothetical protein
MGG_05515T0	yes	de novo	hypothetical protein
MGG_05539T0	yes	de novo	carboxypeptidase 2
MGG_05896T0	yes	from OrthoMCL	hypothetical protein
MGG_05913T0	yes	from OrthoMCL	hypothetical protein
MGG_07311T0	yes	de novo	hypothetical protein
MGG_07553T0	yes	from OrthoMCL	CFEM domain-containing protein
MGG_07804T0	yes	de novo	hypothetical protein
MGG_07811T0	yes	de novo	hypothetical protein
MGG_09772T0	yes	from OrthoMCL	hypothetical protein
MGG_10936T0	yes	from OrthoMCL	hypothetical protein
MGG_07861T0	yes	from OrthoMCL	carboxypeptidase S1
MGG_07952T0	yes	de novo	hypothetical protein
MGG_08027T0	yes	de novo	hypothetical protein
MGG_08469T0	yes	de novo	hypothetical protein
MGG_08940T0	yes	de novo	hypothetical protein
MGG_08957T0	yes	de novo	hypothetical protein
MGG_08990T0	yes	from OrthoMCL	hypothetical protein
MGG_09106T0	yes	de novo	hypothetical protein
MGG_09420T0	yes	from OrthoMCL	hypothetical protein
MGG_09595T0	yes	from OrthoMCL	hypothetical protein
MGG_09723T0	yes	from OrthoMCL	hypothetical protein
MGG_09934T0	yes	de novo	dUTPase
MGG_09985T0	yes	de novo	hypothetical protein
MGG_10244T0	yes	de novo	hypothetical protein
MGG_10280T0	yes	de novo	hypothetical protein
MGG_10361T0	yes	from OrthoMCL	hypothetical protein
MGG_10471T0	yes	de novo	hypothetical protein
MGG_10514T0	yes	de novo	WSC domain-containing protein
MGG_10774T0	yes	de novo	hypothetical protein
MGG_02247T0	yes	from OrthoMCL	SAM-dependent methyltransferase
MGG_11292T0	yes	de novo	hypothetical protein
MGG_11304T0	yes	de novo	hypothetical protein
MGG_11487T0	yes	de novo	hypothetical protein
MGG_11620T0	yes	de novo	hypothetical protein
MGG_12020T0	yes	de novo	phosphate-repressible acid phosphatase
MGG_12049T0	yes	de novo	hypothetical protein
MGG_12654T0	yes	de novo	hypothetical protein
MGG_12858T0	yes	de novo	hypothetical protein
MGG_12930T0	yes	de novo	hypothetical protein
MGG_13049T0	yes	de novo	hypothetical protein
MGG_13132T0	yes	de novo	hypothetical protein
MGG_13283T0	yes	de novo	hypothetical protein
MGG_13742T0	yes	de novo	hypothetical protein
MGG_14157T0	yes	de novo	hypothetical protein
MGG_14192T0	yes	from OrthoMCL	hypothetical protein
MGG_14195T0	yes	from OrthoMCL	hypothetical protein
MGG_14564T0	yes	from OrthoMCL	hypothetical protein
MGG_14836T0	yes	de novo	hypothetical protein
MGG_15205T0	yes	from OrthoMCL	hypothetical protein
MGG_15212T0	yes	de novo	metalloproteinase
MGG_10800T0	yes	from OrthoMCL	sarcosine oxidase
MGG_15457T0	yes	de novo	arylsulfatase
MGG_15458T0	yes	de novo	hypothetical protein
MGG_10897T0	yes	de novo	hypothetical protein
MGG_15620T0	yes	de novo	hypothetical protein
MGG_11247T0	yes	from OrthoMCL	hypothetical protein
MGG_16026T0	yes	de novo	hypothetical protein
MGG_16028T0	yes	from OrthoMCL	hypothetical protein
MGG_16059T0	yes	de novo	hypothetical protein
MGG_16084T0	yes	from OrthoMCL	hypothetical protein
MGG_16250T0	yes	de novo	hypothetical protein
MGG_16321T0	yes	de novo	hypothetical protein
MGG_16346T0	yes	de novo	hypothetical protein
MGG_16379T0	yes	de novo	hypothetical protein
MGG_16537T0	yes	de novo	hypothetical protein
MGG_16590T0	yes	from OrthoMCL	hypothetical protein
MGG_16593T0	yes	de novo	hypothetical protein
MGG_16759T0	yes	de novo	hypothetical protein
MGG_14597T0	yes	de novo	hypothetical protein
MGG_14598T0	yes	de novo	hypothetical protein
MGG_16781T0	yes	from OrthoMCL	hypothetical protein
MGG_16804T0	yes	de novo	hypothetical protein
MGG_16950T0	yes	from OrthoMCL	hypothetical protein
MGG_16951T0	yes	from OrthoMCL	hypothetical protein
MGG_16989T0	yes	de novo	hypothetical protein
MGG_17230T0	yes	from OrthoMCL	hypothetical protein
MGG_17244T0	yes	de novo	hypothetical protein
MGG_17245T0	yes	from OrthoMCL	hypothetical protein
MGG_17249T0	yes	de novo	hypothetical protein
MGG_17543T0	yes	de novo	hypothetical protein
MGG_17550T0	yes	de novo	hypothetical protein
MGG_17597T0	yes	de novo	hypothetical protein
MGG_17635T0	yes	de novo	hypothetical protein
MGG_17687T0	yes	de novo	hypothetical protein
MGG_17760T0	yes	de novo	hypothetical protein
MGG_17766T0	yes	from OrthoMCL	hypothetical protein
MGG_17800T0	yes	from OrthoMCL	hypothetical protein
MGG_17970T0	yes	from OrthoMCL	hypothetical protein
MGG_17981T0	yes	from OrthoMCL	hypothetical protein
MGG_18013T0	yes	from OrthoMCL	hypothetical protein
MGG_18014T0	yes	from OrthoMCL	hypothetical protein
MGG_18105T0	yes	de novo	hypothetical protein
MGG_15791T0	yes	de novo	hypothetical protein
MGG_03763T0	yes	from OrthoMCL	hypothetical protein
MGG_03963T0	yes	from OrthoMCL	hypothetical protein
MGG_04343T0	yes	from OrthoMCL	extradiol ring-cleavage dioxygenase
MGG_05692T0	yes	from OrthoMCL	hypothetical protein
MGG_11502T0	yes	de novo	hypothetical protein
MGG_12523T0	yes	de novo	adhesin protein Mad1
MGG_04301T0	yes	de novo	hypothetical protein
MGG_13863T0	yes	de novo	hypothetical protein
MGG_08230T0	yes	de novo	hypothetical protein
MGG_14725T0	yes	de novo	hypothetical protein
MGG_10898T0	yes	from OrthoMCL	hypothetical protein
MGG_15792T0	yes	from OrthoMCL	hypothetical protein
MGG_15974T0	yes	from OrthoMCL	hypothetical protein
MGG_15793T0	yes	de novo	hypothetical protein
MGG_16553T0	yes	de novo	hypothetical protein
MGG_15981T0	yes	from OrthoMCL	hypothetical protein
MGG_17555T0	yes	from OrthoMCL	hypothetical protein
MGG_02014T0	yes	from OrthoMCL	hypothetical protein
MGG_00010T0	yes	from OrthoMCL	hypothetical protein
MGG_15930T0	yes	de novo	hypothetical protein
MGG_04257T0	yes	de novo	hypothetical protein
MGG_07356T0	yes	de novo	hypothetical protein
MGG_16538T0	yes	de novo	hypothetical protein
MGG_07791T0	yes	de novo	surface protein 1
MGG_07807T0	yes	de novo	hypothetical protein
MGG_07824T0	yes	de novo	spherulin-1B
MGG_07836T0	yes	from OrthoMCL	hypothetical protein
MGG_08406T0	yes	de novo	hypothetical protein
MGG_08407T0	yes	de novo	hypothetical protein
MGG_08607T0	yes	de novo	hypothetical protein
MGG_10026T0	yes	de novo	cystein rich protein
MGG_10559T0	yes	de novo	hypothetical protein
MGG_10780T0	yes	de novo	hypothetical protein
MGG_11719T0	yes	de novo	hypothetical protein
MGG_12582T0	yes	de novo	hypothetical protein
MGG_13129T0	yes	de novo	hypothetical protein
MGG_13604T0	yes	from OrthoMCL	hypothetical protein
MGG_13974T0	yes	de novo	hypothetical protein
MGG_14398T0	yes	from OrthoMCL	hypothetical protein
MGG_15121T0	yes	from OrthoMCL	hypothetical protein
MGG_15689T0	yes	de novo	hypothetical protein
MGG_16057T0	yes	de novo	hypothetical protein
MGG_16098T0	yes	from OrthoMCL	hypothetical protein
MGG_16229T0	yes	from OrthoMCL	hypothetical protein
MGG_16348T0	yes	from OrthoMCL	hypothetical protein
MGG_16382T0	yes	de novo	hypothetical protein
MGG_16775T0	yes	de novo	hypothetical protein
MGG_16941T0	yes	from OrthoMCL	hypothetical protein
MGG_17296T0	yes	from OrthoMCL	hypothetical protein
MGG_17637T0	yes	from OrthoMCL	hypothetical protein
MGG_17651T0	yes	from OrthoMCL	hypothetical protein
MGG_16938T0	yes	de novo	hypothetical protein
MGG_16939T0	yes	de novo	hypothetical protein
MGG_17235T0	yes	from OrthoMCL	hypothetical protein
MGG_17256T0	yes	de novo	hypothetical protein
MGG_18071T0	yes	de novo	hypothetical protein
MGG_00816T0	yes	de novo	hypothetical protein
MGG_01029T0	yes	from OrthoMCL	acetyl-hydrolase
MGG_01812T0	yes	de novo	amidohydrolase
MGG_01851T0	yes	de novo	hypothetical protein
MGG_02884T0	yes	de novo	beta-Ig-H3/Fasciclin
MGG_04892T0	yes	de novo	hypothetical protein
MGG_04326T0	yes	from OrthoMCL	hypothetical protein
MGG_07986T0	yes	de novo	hypothetical protein
MGG_04404T0	yes	from OrthoMCL	pisatin demethylase
MGG_10995T0	yes	de novo	hypothetical protein
MGG_13133T0	yes	de novo	hypothetical protein
MGG_13374T0	yes	de novo	hypothetical protein
MGG_14834T0	yes	de novo	hypothetical protein
MGG_15375T0	yes	from OrthoMCL	hypothetical protein
MGG_15972T0	yes	de novo	hypothetical protein
MGG_16070T0	yes	de novo	hypothetical protein
MGG_17248T0	yes	de novo	hypothetical protein
MGG_17591T0	yes	de novo	hypothetical protein
MGG_17567T0	yes	de novo	hypothetical protein
MGG_17761T0	yes	de novo	hypothetical protein
MGG_18109T0	yes	from OrthoMCL	hypothetical protein
MGG_06988T0	yes	from OrthoMCL	hypothetical protein
MGG_08467T0	yes	de novo	hypothetical protein
MGG_08786T0	yes	from OrthoMCL	hypothetical protein
MGG_15416T0	yes	from OrthoMCL	hypothetical protein
MGG_04291T0	yes	de novo	hypothetical protein
MGG_04795T0	yes	de novo	hypothetical protein
MGG_14422T0	yes	de novo	hypothetical protein
MGG_15310T0	yes	de novo	hypothetical protein
MGG_10728T0	yes	de novo	hypothetical protein
MGG_16175T0	yes	de novo	hypothetical protein
MGG_10760T0	yes	from OrthoMCL	FAD-binding domain-containing protein
MGG_14894T0	yes	from OrthoMCL	FAD-binding domain-containing protein
MGG_12015T0	yes	from OrthoMCL	hypothetical protein
MGG_13510T0	yes	from OrthoMCL	cysteine synthase 2
MGG_13517T0	yes	from OrthoMCL	hypothetical protein
MGG_16044T0	yes	de novo	hypothetical protein
MGG_17057T0	yes	from OrthoMCL	FAD-dependent pyridine nucleotide-disulfide oxidoreductase
MGG_17058T0	yes	from OrthoMCL	FAD-dependent pyridine nucleotide-disulfide oxidoreductase
MGG_00786T0	yes	from OrthoMCL	hypothetical protein
MGG_00786T1	yes	from OrthoMCL	hypothetical protein
MGG_07398T0	yes	de novo	hypothetical protein
MGG_10259T0	yes	de novo	hypothetical protein
MGG_14374T0	yes	from OrthoMCL	hypothetical protein
MGG_14830T0	yes	from OrthoMCL	hypothetical protein
MGG_15106T0	yes	de novo	hypothetical protein
MGG_16496T0	yes	de novo	hypothetical protein
MGG_16529T0	yes	de novo	hypothetical protein
MGG_18015T0	yes	de novo	hypothetical protein
MGG_18062T0	yes	de novo	hypothetical protein
MGG_16171T0	yes	de novo	hypothetical protein
MGG_16562T0	yes	de novo	hypothetical protein
MGG_14302T0	yes	from OrthoMCL	hypothetical protein
MGG_08381T0	yes	from OrthoMCL	hypothetical protein
MGG_15927T0	yes	de novo	hypothetical protein
MGG_00126T0	yes	from OrthoMCL	hypothetical protein
MGG_00387T0	yes	from OrthoMCL	hypothetical protein
MGG_01299T0	yes	from OrthoMCL	hypothetical protein
MGG_01383T0	yes	from OrthoMCL	hypothetical protein
MGG_02121T0	yes	de novo	hypothetical protein
MGG_02243T0	yes	de novo	amidohydrolase
MGG_08296T0	yes	de novo	hypothetical protein
MGG_08296T1	yes	de novo	hypothetical protein
MGG_15394T0	yes	de novo	hypothetical protein
MGG_15394T1	yes	de novo	hypothetical protein
MGG_05185T0	yes	from OrthoMCL	hypothetical protein
MGG_09724T0	yes	de novo	hypothetical protein
MGG_15227T0	yes	from OrthoMCL	hypothetical protein
MGG_15336T0	yes	de novo	hypothetical protein
MGG_15593T0	yes	from OrthoMCL	hypothetical protein
MGG_15911T0	yes	de novo	hypothetical protein
MGG_15918T0	yes	from OrthoMCL	hypothetical protein
MGG_16174T0	yes	from OrthoMCL	hypothetical protein
MGG_16357T0	yes	de novo	hypothetical protein
MGG_17556T0	yes	de novo	hypothetical protein
MGG_18113T0	yes	de novo	hypothetical protein
MGG_02754T0	yes	from OrthoMCL	hypothetical protein
MGG_02756T0	yes	de novo	hypothetical protein
MGG_03015T0	yes	de novo	hypothetical protein
MGG_03363T0	yes	from OrthoMCL	hypothetical protein
MGG_03529T0	yes	from OrthoMCL	integral membrane protein
MGG_03772T0	yes	de novo	cholinesterase
MGG_03817T0	yes	de novo	metalloprotease 1
MGG_03870T0	yes	de novo	minor extracellular protease vpr
MGG_04662T0	yes	from OrthoMCL	hypothetical protein
MGG_05805T0	yes	de novo	hypothetical protein
MGG_06092T0	yes	from OrthoMCL	acetyltransferase
MGG_06116T0	yes	from OrthoMCL	hypothetical protein
MGG_06773T0	yes	de novo	hypothetical protein
MGG_06842T0	yes	de novo	hypothetical protein
MGG_07065T0	yes	from OrthoMCL	G2/mitotic-specific cyclin-B
MGG_07068T0	yes	from OrthoMCL	cystinosin
MGG_07555T0	yes	de novo	hypothetical protein
MGG_16654T0	yes	de novo	hypothetical protein
MGG_07856T0	yes	de novo	pisatin demethylase
MGG_07960T0	yes	de novo	hypothetical protein
MGG_08415T0	yes	de novo	serin endopeptidase
MGG_08753T0	yes	from OrthoMCL	hypothetical protein
MGG_09380T0	yes	de novo	hypothetical protein
MGG_09460T0	yes	from OrthoMCL	cell wall protein
MGG_09600T0	yes	de novo	hypothetical protein
MGG_14057T0	yes	de novo	hypothetical protein
MGG_09839T0	yes	de novo	hypothetical protein
MGG_10170T0	yes	from OrthoMCL	hypothetical protein
MGG_10469T0	yes	from OrthoMCL	hypothetical protein
MGG_10480T0	yes	from OrthoMCL	hypothetical protein
MGG_10705T0	yes	de novo	hypothetical protein
MGG_10865T0	yes	from OrthoMCL	hypothetical protein
MGG_11005T0	yes	from OrthoMCL	hypothetical protein
MGG_11236T0	yes	from OrthoMCL	hypothetical protein
MGG_11397T0	yes	de novo	hypothetical protein
MGG_11691T0	yes	de novo	streptogrisin-C
MGG_13426T0	yes	from OrthoMCL	hypothetical protein
MGG_13948T0	yes	from OrthoMCL	hypothetical protein
MGG_14002T0	yes	de novo	hypothetical protein
MGG_14244T0	yes	de novo	hypothetical protein
MGG_15293T0	yes	from OrthoMCL	hypothetical protein
MGG_16042T0	yes	de novo	hypothetical protein
MGG_17644T0	yes	de novo	hypothetical protein
MGG_18092T0	yes	de novo	hypothetical protein
MGG_03316T0	yes	de novo	serin endopeptidase
MGG_03316T1	yes	de novo	serin endopeptidase
MGG_11967T0	yes	de novo	hypothetical protein
MGG_15459T0	yes	de novo	hypothetical protein
MGG_14156T0	yes	de novo	hypothetical protein
MGG_14344T0	yes	de novo	hypothetical protein
MGG_16228T0	yes	from OrthoMCL	hypothetical protein
MGG_16228T1	yes	from OrthoMCL	hypothetical protein
MGG_08499T0	yes	de novo	manganese lipoxygenase
MGG_09665T0	yes	de novo	hypothetical protein
MGG_08422T0	yes	from OrthoMCL	hypothetical protein
MGG_12068T0	yes	de novo	hypothetical protein
MGG_06442T0	yes	de novo	catalase-3
MGG_15094T0	yes	de novo	acetylcholinesterase
MGG_00120T0	yes	de novo	hypothetical protein
MGG_00440T0	yes	de novo	inactive carboxylesterase 4
MGG_00506T0	yes	from OrthoMCL	hypothetical protein
MGG_14600T0	yes	de novo	hypothetical protein
MGG_14849T0	yes	from OrthoMCL	hypothetical protein
MGG_14996T0	yes	de novo	hypothetical protein
MGG_15044T0	yes	de novo	hypothetical protein
MGG_00578T0	yes	de novo	hypothetical protein
MGG_15196T0	yes	de novo	hypothetical protein
MGG_15374T0	yes	de novo	hypothetical protein
MGG_15926T0	yes	de novo	hypothetical protein
MGG_16745T0	yes	from OrthoMCL	hypothetical protein
MGG_16789T0	yes	de novo	hypothetical protein
MGG_17114T0	yes	from OrthoMCL	hypothetical protein
MGG_17426T0	yes	de novo	hypothetical protein
MGG_17578T0	yes	de novo	hypothetical protein
MGG_17590T0	yes	de novo	hypothetical protein
MGG_00742T0	yes	from OrthoMCL	hypothetical protein
MGG_00742T1	yes	from OrthoMCL	hypothetical protein
MGG_01012T0	yes	from OrthoMCL	ISWI chromatin-remodeling complex ATPase ISW2
MGG_01106T0	yes	from OrthoMCL	dDENN domain-containing protein
MGG_01275T0	yes	de novo	hypothetical protein
MGG_01466T0	yes	from OrthoMCL	hypothetical protein
MGG_01466T1	yes	from OrthoMCL	hypothetical protein
MGG_01692T0	yes	de novo	hypothetical protein
MGG_01748T0	yes	from OrthoMCL	hypothetical protein
MGG_02073T0	yes	de novo	hypothetical protein
MGG_02115T0	yes	from OrthoMCL	oxidoreductase
MGG_02130T0	yes	de novo	lipase 2
MGG_02139T0	yes	de novo	hypothetical protein
MGG_02203T0	yes	from OrthoMCL	hypothetical protein
MGG_02273T0	yes	de novo	hypothetical protein
MGG_02557T0	yes	de novo	hypothetical protein
MGG_02582T0	yes	from OrthoMCL	hypothetical protein
MGG_03457T0	yes	de novo	hypothetical protein
MGG_03995T0	yes	de novo	carboxypeptidase S1
MGG_04804T0	yes	from OrthoMCL	hypothetical protein
MGG_04893T0	yes	from OrthoMCL	allantoate permease
MGG_04991T0	yes	de novo	hypothetical protein
MGG_05120T0	yes	de novo	hypothetical protein
MGG_05278T0	yes	from OrthoMCL	hypothetical protein
MGG_05483T0	yes	de novo	hypothetical protein
MGG_05514T0	yes	from OrthoMCL	hypothetical protein
MGG_05720T0	yes	from OrthoMCL	pre-mRNA-splicing factor CLF1
MGG_05989T0	yes	de novo	seprase
MGG_06139T0	yes	from OrthoMCL	squalene monooxygenase
MGG_06590T0	yes	from OrthoMCL	acetyl-CoA carboxylase
MGG_06643T0	yes	from OrthoMCL	hypothetical protein
MGG_06653T0	yes	de novo	hypothetical protein
MGG_06752T0	yes	from OrthoMCL	peptidase family M28 family protein
MGG_06844T0	yes	de novo	hypothetical protein
MGG_07050T0	yes	de novo	hypothetical protein
MGG_07295T0	yes	de novo	hypothetical protein
MGG_07383T0	yes	from OrthoMCL	hypothetical protein
MGG_07665T0	yes	from OrthoMCL	hypothetical protein
MGG_07733T0	yes	de novo	clock-controlled pheromone ccg-4
MGG_07795T0	yes	de novo	pisatin demethylase
MGG_07857T0	yes	from OrthoMCL	hypothetical protein
MGG_07973T0	yes	de novo	surface protein 1
MGG_08263T0	yes	from OrthoMCL	hypothetical protein
MGG_08295T0	yes	from OrthoMCL	hypothetical protein
MGG_08511T0	yes	de novo	hypothetical protein
MGG_08647T0	yes	de novo	hypothetical protein
MGG_08750T0	yes	de novo	hypothetical protein
MGG_08773T0	yes	de novo	hypothetical protein
MGG_08933T0	yes	from OrthoMCL	hypothetical protein
MGG_08971T0	yes	de novo	hypothetical protein
MGG_09081T0	yes	from OrthoMCL	hypothetical protein
MGG_09237T0	yes	from OrthoMCL	hypothetical protein
MGG_09326T0	yes	from OrthoMCL	hypothetical protein
MGG_09614T0	yes	de novo	hypothetical protein
MGG_09740T0	yes	de novo	hypothetical protein
MGG_09844T0	yes	de novo	hypothetical protein
MGG_09941T0	yes	from OrthoMCL	nod factor export ATP-binding protein I
MGG_10105T0	yes	de novo	hypothetical protein
MGG_10247T0	yes	de novo	hypothetical protein
MGG_10434T0	yes	de novo	hypothetical protein
MGG_11526T0	yes	from OrthoMCL	hypothetical protein
MGG_11613T0	yes	de novo	alkaline phosphatase D
MGG_12163T0	yes	from OrthoMCL	hypothetical protein
MGG_12203T0	yes	from OrthoMCL	hypothetical protein
MGG_12330T0	yes	from OrthoMCL	hypothetical protein
MGG_12388T0	yes	from OrthoMCL	hypothetical protein
MGG_12551T0	yes	de novo	hypothetical protein
MGG_12712T0	yes	de novo	hypothetical protein
MGG_13019T0	yes	de novo	hypothetical protein
MGG_13063T0	yes	de novo	hypothetical protein
MGG_13262T0	yes	de novo	FAD binding domain-containing protein
MGG_13629T0	yes	from OrthoMCL	fungal specific transcription factor domain-containing protein
MGG_14179T0	yes	de novo	hypothetical protein
MGG_15043T0	yes	from OrthoMCL	hypothetical protein
MGG_15291T0	yes	from OrthoMCL	pheromone processing endoprotease KexB
MGG_15383T0	yes	de novo	glutamyl-tRNA(Gln) amidotransferase
MGG_15902T0	yes	de novo	hypothetical protein
MGG_15915T0	yes	from OrthoMCL	hypothetical protein
MGG_15988T0	yes	from OrthoMCL	IRE protein kinase
MGG_16149T0	yes	from OrthoMCL	ADP,ATP carrier protein
MGG_16519T0	yes	from OrthoMCL	hypothetical protein
MGG_16964T0	yes	de novo	hypothetical protein
MGG_17018T0	yes	de novo	hypothetical protein
MGG_17463T0	yes	de novo	hypothetical protein
MGG_18019T0	yes	de novo	hypothetical protein
MGG_02165T0	yes	de novo	hypothetical protein
MGG_12420T0	yes	de novo	hypothetical protein
MGG_14641T0	yes	de novo	hypothetical protein
MGG_16528T0	yes	de novo	hypothetical protein
MGG_00043T0	yes	de novo	hypothetical protein
MGG_00046T0	yes	de novo	hypothetical protein
MGG_00047T0	yes	de novo	hypothetical protein
MGG_00052T0	yes	de novo	hypothetical protein
MGG_00066T0	yes	de novo	hypothetical protein
MGG_00072T0	yes	de novo	isoamyl alcohol oxidase
MGG_00081T0	yes	de novo	hypothetical protein
MGG_00083T0	yes	de novo	hypothetical protein
MGG_00095T0	yes	de novo	hypothetical protein
MGG_00140T0	yes	from OrthoMCL	hypothetical protein
MGG_00150T0	yes	from OrthoMCL	hypothetical protein
MGG_00181T0	yes	de novo	hypothetical protein
MGG_00194T0	yes	de novo	hypothetical protein
MGG_00202T0	yes	de novo	hypothetical protein
MGG_00205T0	yes	from OrthoMCL	hypothetical protein
MGG_00210T0	yes	de novo	hypothetical protein
MGG_00225T0	yes	de novo	hypothetical protein
MGG_00245T0	yes	de novo	hypothetical protein
MGG_00255T0	yes	de novo	hypothetical protein
MGG_00259T0	yes	de novo	hypothetical protein
MGG_00269T0	yes	de novo	hypothetical protein
MGG_00276T0	yes	de novo	FAD binding domain-containing protein
MGG_00282T0	yes	from OrthoMCL	subtilisin
MGG_00305T0	yes	de novo	hypothetical protein
MGG_00310T0	yes	de novo	hypothetical protein
MGG_00311T0	yes	de novo	hypothetical protein
MGG_00314T0	yes	de novo	lipase 4
MGG_00321T0	yes	de novo	hypothetical protein
MGG_00322T0	yes	de novo	hypothetical protein
MGG_00339T0	yes	de novo	hypothetical protein
MGG_00394T0	yes	de novo	hypothetical protein
MGG_00461T0	yes	from OrthoMCL	hypothetical protein
MGG_00469T0	yes	de novo	hypothetical protein
MGG_00486T0	yes	de novo	hypothetical protein
MGG_00488T0	yes	from OrthoMCL	hypothetical protein
MGG_00490T0	yes	from OrthoMCL	hypothetical protein
MGG_00495T0	yes	from OrthoMCL	hypothetical protein
MGG_00511T0	yes	de novo	hypothetical protein
MGG_00527T0	yes	de novo	hypothetical protein
MGG_00531T0	yes	de novo	hypothetical protein
MGG_00539T0	yes	de novo	hypothetical protein
MGG_00552T0	yes	de novo	acid phosphatase
MGG_00563T0	yes	de novo	hypothetical protein
MGG_00566T0	yes	de novo	hypothetical protein
MGG_00575T0	yes	from OrthoMCL	hypothetical protein
MGG_00588T0	yes	de novo	CIA30 family protein
MGG_00593T0	yes	de novo	hypothetical protein
MGG_00619T0	yes	de novo	hypothetical protein
MGG_00627T0	yes	de novo	hypothetical protein
MGG_00629T0	yes	from OrthoMCL	hypothetical protein
MGG_00648T0	yes	from OrthoMCL	hypothetical protein
MGG_00671T0	yes	de novo	arginase
MGG_00721T0	yes	de novo	hypothetical protein
MGG_00726T0	yes	from OrthoMCL	hypothetical protein
MGG_00732T0	yes	de novo	hypothetical protein
MGG_00737T0	yes	de novo	hypothetical protein
MGG_00756T0	yes	from OrthoMCL	hypothetical protein
MGG_00810T0	yes	from OrthoMCL	palmitoyltransferase SWF1
MGG_00815T0	yes	de novo	hypothetical protein
MGG_00819T0	yes	from OrthoMCL	niemann-Pick C1 protein
MGG_00821T0	yes	de novo	hypothetical protein
MGG_00827T0	yes	from OrthoMCL	hypothetical protein
MGG_00888T0	yes	de novo	hypothetical protein
MGG_00909T0	yes	from OrthoMCL	hypothetical protein
MGG_00940T0	yes	from OrthoMCL	tripeptidyl-peptidase 1
MGG_00954T0	yes	from OrthoMCL	hypothetical protein
MGG_00973T0	yes	de novo	FAD binding domain-containing protein
MGG_00992T0	yes	de novo	hypothetical protein
MGG_01009T0	yes	de novo	hypothetical protein
MGG_01064T0	yes	de novo	hypothetical protein
MGG_01085T0	yes	de novo	ThiJ/PfpI family protein
MGG_01099T0	yes	from OrthoMCL	peptidyl-tRNA hydrolase 2
MGG_01125T0	yes	from OrthoMCL	amine oxidase
MGG_01145T0	yes	de novo	hypothetical protein
MGG_01149T0	yes	de novo	hypothetical protein
MGG_01173T0	yes	de novo	hydrophobin
MGG_01188T0	yes	de novo	hypothetical protein
MGG_01219T0	yes	from OrthoMCL	hypothetical protein
MGG_01243T0	yes	from OrthoMCL	hypothetical protein
MGG_01343T0	yes	de novo	hypothetical protein
MGG_01350T0	yes	from OrthoMCL	hypothetical protein
MGG_01357T0	yes	de novo	hypothetical protein
MGG_01358T0	yes	de novo	hypothetical protein
MGG_01366T0	yes	de novo	hypothetical protein
MGG_01367T0	yes	de novo	hypothetical protein
MGG_01375T0	yes	de novo	hypothetical protein
MGG_01387T0	yes	de novo	endonuclease/exonuclease/phosphatase
MGG_01398T0	yes	from OrthoMCL	hypothetical protein
MGG_01399T0	yes	de novo	lipid binding protein
MGG_01401T0	yes	from OrthoMCL	hypothetical protein
MGG_01423T0	yes	from OrthoMCL	hypothetical protein
MGG_01438T0	yes	from OrthoMCL	cyclohexadienyl dehydratase
MGG_01444T0	yes	de novo	hypothetical protein
MGG_01479T0	yes	from OrthoMCL	hypothetical protein
MGG_01495T0	yes	de novo	hypothetical protein
MGG_01503T0	yes	from OrthoMCL	hypothetical protein
MGG_01529T0	yes	from OrthoMCL	hypothetical protein
MGG_01530T0	yes	de novo	hypothetical protein
MGG_01532T0	yes	de novo	hypothetical protein
MGG_01557T0	yes	de novo	phosphatidylglycerol/phosphatidylinositol transfer protein
MGG_01566T0	yes	from OrthoMCL	homoisocitrate dehydrogenase
MGG_01578T0	yes	from OrthoMCL	hypothetical protein
MGG_01603T0	yes	from OrthoMCL	hypothetical protein
MGG_01607T0	yes	from OrthoMCL	calnexin
MGG_01609T0	yes	de novo	hypothetical protein
MGG_01678T0	yes	de novo	hypothetical protein
MGG_01706T0	yes	from OrthoMCL	hypothetical protein
MGG_01732T0	yes	de novo	3-carboxymuconate cyclase
MGG_01743T0	yes	from OrthoMCL	carbamoyl-phosphate synthase subunit arginine-specific small
MGG_01750T0	yes	de novo	hypothetical protein
MGG_01823T0	yes	from OrthoMCL	LAlv9 family protein
MGG_01861T0	yes	de novo	hypothetical protein
MGG_01862T0	yes	from OrthoMCL	zinc/iron transporter
MGG_01872T0	yes	de novo	hypothetical protein
MGG_01882T0	yes	de novo	secretory lipase
MGG_01914T0	yes	from OrthoMCL	hypothetical protein
MGG_01933T0	yes	from OrthoMCL	hypothetical protein
MGG_01934T0	yes	from OrthoMCL	hypothetical protein
MGG_01944T0	yes	de novo	hypothetical protein
MGG_01952T0	yes	de novo	hypothetical protein
MGG_01953T0	yes	de novo	hypothetical protein
MGG_01963T0	yes	de novo	hypothetical protein
MGG_01970T0	yes	de novo	acetylornithine deacetylase
MGG_01974T0	yes	de novo	hypothetical protein
MGG_01986T0	yes	from OrthoMCL	hypothetical protein
MGG_01993T0	yes	de novo	hypothetical protein
MGG_01994T0	yes	de novo	hypothetical protein
MGG_02082T0	yes	de novo	hypothetical protein
MGG_02083T0	yes	de novo	hypothetical protein
MGG_02084T0	yes	from OrthoMCL	hypothetical protein
MGG_02085T0	yes	de novo	FAD-linked sulfhydryl oxidase ALR
MGG_02090T0	yes	de novo	hypothetical protein
MGG_02097T0	yes	de novo	hypothetical protein
MGG_02106T0	yes	de novo	hypothetical protein
MGG_02112T0	yes	de novo	hypothetical protein
MGG_02118T0	yes	de novo	hypothetical protein
MGG_02154T0	yes	de novo	hypothetical protein
MGG_02155T0	yes	de novo	hypothetical protein
MGG_02168T0	yes	de novo	hypothetical protein
MGG_02201T0	yes	de novo	endothiapePPSin
MGG_02202T0	yes	de novo	hypothetical protein
MGG_02222T0	yes	de novo	hypothetical protein
MGG_02223T0	yes	de novo	hypothetical protein
MGG_02232T0	yes	de novo	hypothetical protein
MGG_02239T0	yes	de novo	hypothetical protein
MGG_02253T0	yes	de novo	cell surface protein
MGG_02275T0	yes	de novo	endoprotease
MGG_02288T0	yes	from OrthoMCL	hypothetical protein
MGG_02295T0	yes	de novo	hypothetical protein
MGG_02296T0	yes	de novo	hypothetical protein
MGG_02297T0	yes	de novo	hypothetical protein
MGG_02309T0	yes	de novo	carboxypeptidase S1
MGG_02330T0	yes	from OrthoMCL	hypothetical protein
MGG_02332T0	yes	from OrthoMCL	hypothetical protein
MGG_02338T0	yes	de novo	hypothetical protein
MGG_02339T0	yes	de novo	hypothetical protein
MGG_02347T0	yes	de novo	hypothetical protein
MGG_02386T0	yes	from OrthoMCL	hypothetical protein
MGG_02400T0	yes	de novo	pirin
MGG_02420T0	yes	de novo	hypothetical protein
MGG_02431T0	yes	de novo	hypothetical protein
MGG_02529T0	yes	de novo	hypothetical protein
MGG_02546T0	yes	de novo	hypothetical protein
MGG_02601T0	yes	de novo	hypothetical protein
MGG_02602T0	yes	de novo	hypothetical protein
MGG_02606T0	yes	from OrthoMCL	hypothetical protein
MGG_02614T0	yes	de novo	hypothetical protein
MGG_02635T0	yes	de novo	hypothetical protein
MGG_02637T0	yes	from OrthoMCL	hypothetical protein
MGG_02638T0	yes	de novo	hypothetical protein
MGG_02646T0	yes	from OrthoMCL	hypothetical protein
MGG_02650T0	yes	de novo	FAD binding domain-containing protein
MGG_02654T0	yes	from OrthoMCL	hypothetical protein
MGG_02697T0	yes	from OrthoMCL	serologically defined colon cancer antigen 1
MGG_02714T0	yes	from OrthoMCL	assembly factor CBP4
MGG_02715T0	yes	de novo	hypothetical protein
MGG_02717T0	yes	from OrthoMCL	hypothetical protein
MGG_02720T0	yes	de novo	hypothetical protein
MGG_02737T0	yes	from OrthoMCL	hypothetical protein
MGG_02745T0	yes	from OrthoMCL	hypothetical protein
MGG_02777T0	yes	from OrthoMCL	hypothetical protein
MGG_02778T0	yes	de novo	hypothetical protein
MGG_02805T0	yes	from OrthoMCL	hypothetical protein
MGG_02814T0	yes	de novo	hypothetical protein
MGG_02818T0	yes	de novo	isoamyl alcohol oxidase
MGG_02819T0	yes	de novo	hypothetical protein
MGG_02821T0	yes	from OrthoMCL	dolichyl-di-phosphooligosaccharide-protein glycotransferase
MGG_02823T0	yes	from OrthoMCL	beige/BEACH domain-containing protein
MGG_02826T0	yes	from OrthoMCL	FAD dependent oxidoreductase superfamily protein
MGG_02841T0	yes	de novo	xaa-Pro aminopeptidase family enzyme
MGG_02848T0	yes	de novo	hypothetical protein
MGG_02849T0	yes	de novo	hypothetical protein
MGG_02851T0	yes	de novo	hypothetical protein
MGG_02853T0	yes	de novo	nuclease PA3
MGG_02854T0	yes	de novo	pirin domain-containing protein
MGG_02867T0	yes	from OrthoMCL	hypothetical protein
MGG_02898T0	yes	de novo	aspergillopePPSin-F
MGG_02915T0	yes	de novo	FAD binding domain-containing protein
MGG_02918T0	yes	de novo	hypothetical protein
MGG_02926T0	yes	from OrthoMCL	hypothetical protein
MGG_02935T0	yes	from OrthoMCL	hypothetical protein
MGG_02969T0	yes	from OrthoMCL	hypothetical protein
MGG_02981T0	yes	de novo	anaphase-promoting complex protein
MGG_02987T0	yes	de novo	para-nitrobenzyl esterase
MGG_02989T0	yes	de novo	hypothetical protein
MGG_03014T0	yes	from OrthoMCL	hypothetical protein
MGG_03029T0	yes	de novo	metalloproteinase
MGG_03043T0	yes	de novo	hypothetical protein
MGG_03056T0	yes	de novo	aorsin
MGG_03078T0	yes	de novo	hypothetical protein
MGG_03083T0	yes	from OrthoMCL	FAD binding domain-containing protein
MGG_03085T0	yes	de novo	hypothetical protein
MGG_03200T0	yes	from OrthoMCL	zinc metalloprotease mde10
MGG_03306T0	yes	from OrthoMCL	hypothetical protein
MGG_03308T0	yes	de novo	hypothetical protein
MGG_03326T0	yes	de novo	hypothetical protein
MGG_03331T0	yes	from OrthoMCL	hypothetical protein
MGG_03337T0	yes	de novo	endoprotease
MGG_03346T0	yes	de novo	aspartylglucosaminidase
MGG_03353T0	yes	from OrthoMCL	hypothetical protein
MGG_03354T0	yes	de novo	hypothetical protein
MGG_03356T0	yes	de novo	ricin B lectin:Parallel beta-helix
MGG_03367T0	yes	from OrthoMCL	hypothetical protein
MGG_03368T0	yes	de novo	hypothetical protein
MGG_03369T0	yes	de novo	hypothetical protein
MGG_03417T0	yes	de novo	hypothetical protein
MGG_03439T0	yes	de novo	acid phosphatase
MGG_03442T0	yes	from OrthoMCL	hypothetical protein
MGG_03456T0	yes	de novo	hypothetical protein
MGG_03474T0	yes	de novo	hypothetical protein
MGG_03476T0	yes	from OrthoMCL	protein-L-isoaspartate O-methyltransferase
MGG_03495T0	yes	de novo	hypothetical protein
MGG_03502T0	yes	de novo	feruloyl esterase B
MGG_03503T0	yes	de novo	hypothetical protein
MGG_03504T0	yes	from OrthoMCL	hypothetical protein
MGG_03505T0	yes	de novo	hypothetical protein
MGG_03507T0	yes	de novo	hypothetical protein
MGG_03544T0	yes	de novo	hypothetical protein
MGG_03565T0	yes	de novo	DnaJ and TPR domain-containing protein
MGG_03566T0	yes	de novo	hypothetical protein
MGG_03585T0	yes	de novo	hypothetical protein
MGG_03588T0	yes	from OrthoMCL	hypothetical protein
MGG_03593T0	yes	de novo	hypothetical protein
MGG_03635T0	yes	from OrthoMCL	hypothetical protein
MGG_03671T0	yes	de novo	hypothetical protein
MGG_03685T0	yes	de novo	hypothetical protein
MGG_03687T0	yes	from OrthoMCL	hypothetical protein
MGG_03692T0	yes	from OrthoMCL	glutaminyl-peptide cyclotransferase
MGG_03701T0	yes	from OrthoMCL	hypothetical protein
MGG_03715T0	yes	de novo	hypothetical protein
MGG_03755T0	yes	de novo	hypothetical protein
MGG_03760T0	yes	de novo	hypothetical protein
MGG_03761T0	yes	de novo	hypothetical protein
MGG_03811T0	yes	de novo	hypothetical protein
MGG_03819T0	yes	from OrthoMCL	isotrichodermin C-15 hydroxylase
MGG_03830T0	yes	from OrthoMCL	averantin oxidoreductase
MGG_03849T0	yes	from OrthoMCL	hypothetical protein
MGG_03858T0	yes	de novo	hypothetical protein
MGG_03865T0	yes	de novo	hypothetical protein
MGG_03890T0	yes	from OrthoMCL	hypothetical protein
MGG_03891T0	yes	de novo	hypothetical protein
MGG_03919T0	yes	de novo	HET-C protein
MGG_03946T0	yes	de novo	hypothetical protein
MGG_03962T0	yes	de novo	hypothetical protein
MGG_03988T0	yes	de novo	hypothetical protein
MGG_04022T0	yes	from OrthoMCL	hypothetical protein
MGG_04048T0	yes	from OrthoMCL	hypothetical protein
MGG_04052T0	yes	from OrthoMCL	ClpTM1 domain-containing protein
MGG_04075T0	yes	from OrthoMCL	lambda-crystallin
MGG_04078T0	yes	de novo	hypothetical protein
MGG_04202T0	yes	de novo	MAS3 protein
MGG_04208T0	yes	de novo	hypothetical protein
MGG_04240T0	yes	de novo	hypothetical protein
MGG_04252T0	yes	from OrthoMCL	hypothetical protein
MGG_04253T0	yes	de novo	hypothetical protein
MGG_04271T0	yes	from OrthoMCL	hypothetical protein
MGG_04309T0	yes	de novo	hypothetical protein
MGG_04325T0	yes	from OrthoMCL	hypothetical protein
MGG_04412T0	yes	from OrthoMCL	translocation protein sec66
MGG_04419T0	yes	de novo	acetylcholinesterase
MGG_04439T0	yes	from OrthoMCL	endosomal protein P24B
MGG_04452T0	yes	de novo	hypothetical protein
MGG_04500T0	yes	from OrthoMCL	dolichyl-diphosphooligosaccharide-protein glycotransferase
MGG_04507T0	yes	from OrthoMCL	synbindin
MGG_04527T0	yes	from OrthoMCL	hypothetical protein
MGG_04533T0	yes	from OrthoMCL	hypothetical protein
MGG_04555T0	yes	de novo	triacylglycerol lipase FGL2
MGG_04560T0	yes	from OrthoMCL	hypothetical protein
MGG_04573T0	yes	de novo	hypothetical protein
MGG_04583T0	yes	de novo	hypothetical protein
MGG_04672T0	yes	de novo	hypothetical protein
MGG_04703T0	yes	from OrthoMCL	hypothetical protein
MGG_04715T0	yes	de novo	hypothetical protein
MGG_04733T0	yes	de novo	alkaline protease
MGG_04734T0	yes	de novo	hypothetical protein
MGG_04740T0	yes	from OrthoMCL	hypothetical protein
MGG_04753T0	yes	de novo	hypothetical protein
MGG_04756T0	yes	de novo	glutamyl-tRNA(Gln) amidotransferase subunit A
MGG_04757T0	yes	de novo	hypothetical protein
MGG_04825T0	yes	de novo	endopolyphosphatase
MGG_04838T0	yes	from OrthoMCL	hypothetical protein
MGG_04847T0	yes	de novo	peptidase M14
MGG_04859T0	yes	de novo	hypothetical protein
MGG_04870T0	yes	de novo	hypothetical protein
MGG_04889T0	yes	de novo	hypothetical protein
MGG_04900T0	yes	de novo	alkaline phosphatase
MGG_04919T0	yes	from OrthoMCL	hypothetical protein
MGG_04920T0	yes	de novo	palmitoyl-protein thioesterase 1
MGG_04925T0	yes	de novo	hypothetical protein
MGG_04944T0	yes	de novo	hypothetical protein
MGG_04948T0	yes	de novo	magnesium-dependent phosphatase 1
MGG_04963T0	yes	from OrthoMCL	hypothetical protein
MGG_04973T0	yes	de novo	carbonate dehydratase
MGG_04980T0	yes	from OrthoMCL	hypothetical protein
MGG_05037T0	yes	de novo	hypothetical protein
MGG_05051T0	yes	from OrthoMCL	hypothetical protein
MGG_05054T0	yes	de novo	hypothetical protein
MGG_05069T0	yes	de novo	hypothetical protein
MGG_05083T0	yes	de novo	hypothetical protein
MGG_05091T0	yes	de novo	hypothetical protein
MGG_05092T0	yes	de novo	hypothetical protein
MGG_05100T0	yes	de novo	hypothetical protein
MGG_05127T0	yes	de novo	hypothetical protein
MGG_05139T0	yes	from OrthoMCL	hypothetical protein
MGG_05162T0	yes	from OrthoMCL	hypothetical protein
MGG_05164T0	yes	de novo	hypothetical protein
MGG_05165T0	yes	de novo	hypothetical protein
MGG_05298T0	yes	from OrthoMCL	dual specificity phosphatase catalytic domain-containing protein
MGG_05338T0	yes	de novo	hypothetical protein
MGG_05354T0	yes	de novo	hypothetical protein
MGG_05366T0	yes	de novo	feruloyl esterase B
MGG_05390T0	yes	from OrthoMCL	isotrichodermin C-15 hydroxylase
MGG_05402T0	yes	de novo	hypothetical protein
MGG_05406T0	yes	from OrthoMCL	hypothetical protein
MGG_05410T0	yes	de novo	hypothetical protein
MGG_05416T0	yes	de novo	hypothetical protein
MGG_05424T0	yes	de novo	hypothetical protein
MGG_05429T1	yes	de novo	hypothetical protein
MGG_05456T0	yes	de novo	hypothetical protein
MGG_05493T0	yes	de novo	ABC-type Fe3+ transport system
MGG_05504T0	yes	de novo	hypothetical protein
MGG_05518T0	yes	de novo	hypothetical protein
MGG_05530T0	yes	de novo	hypothetical protein
MGG_05531T0	yes	de novo	hypothetical protein
MGG_05564T0	yes	de novo	hypothetical protein
MGG_05577T0	yes	de novo	hypothetical protein
MGG_05581T0	yes	from OrthoMCL	hypothetical protein
MGG_05592T0	yes	de novo	hypothetical protein
MGG_05608T0	yes	de novo	hypothetical protein
MGG_05632T0	yes	de novo	hypothetical protein
MGG_05638T0	yes	from OrthoMCL	hypothetical protein
MGG_05640T0	yes	de novo	hypothetical protein
MGG_05663T0	yes	de novo	carboxypeptidase Y
MGG_05685T0	yes	from OrthoMCL	hypothetical protein
MGG_05688T0	yes	de novo	hypothetical protein
MGG_05689T0	yes	from OrthoMCL	hypothetical protein
MGG_05690T0	yes	de novo	hypothetical protein
MGG_05716T0	yes	de novo	hypothetical protein
MGG_05721T0	yes	from OrthoMCL	hypothetical protein
MGG_05744T0	yes	from OrthoMCL	hypothetical protein
MGG_05747T0	yes	from OrthoMCL	hypothetical protein
MGG_05749T0	yes	de novo	hypothetical protein
MGG_05751T0	yes	de novo	hypothetical protein
MGG_05753T0	yes	de novo	protein disulfide-isomerase
MGG_05789T0	yes	de novo	hypothetical protein
MGG_05831T0	yes	de novo	hypothetical protein
MGG_05871T0	yes	from OrthoMCL	hypothetical protein
MGG_05874T0	yes	de novo	hypothetical protein
MGG_05897T0	yes	from OrthoMCL	hypothetical protein
MGG_05914T0	yes	de novo	hypothetical protein
MGG_05943T0	yes	de novo	hypothetical protein
MGG_05967T0	yes	from OrthoMCL	hypothetical protein
MGG_05978T0	yes	de novo	hypothetical protein
MGG_05982T0	yes	de novo	hypothetical protein
MGG_06004T0	yes	de novo	prohibitin-1
MGG_06008T0	yes	de novo	hypothetical protein
MGG_06033T0	yes	from OrthoMCL	hypothetical protein
MGG_06057T0	yes	from OrthoMCL	multispanning membrane protein
MGG_06060T0	yes	from OrthoMCL	zinc transporter YKE4
MGG_06068T0	yes	de novo	hypothetical protein
MGG_06080T0	yes	de novo	GTPase MTG2
MGG_06097T0	yes	from OrthoMCL	mitochondrial import receptor subunit tom-20
MGG_06155T0	yes	de novo	hypothetical protein
MGG_06161T0	yes	from OrthoMCL	hypothetical protein
MGG_06166T0	yes	from OrthoMCL	hypothetical protein
MGG_06169T0	yes	de novo	hypothetical protein
MGG_06175T0	yes	from OrthoMCL	hypothetical protein
MGG_06179T0	yes	from OrthoMCL	hypothetical protein
MGG_06189T0	yes	de novo	hypothetical protein
MGG_06216T0	yes	from OrthoMCL	hypothetical protein
MGG_06224T0	yes	de novo	hypothetical protein
MGG_06278T0	yes	de novo	oxidoreductase
MGG_06303T0	yes	de novo	hypothetical protein
MGG_06327T0	yes	de novo	candidapePPSin-3
MGG_06336T0	yes	from OrthoMCL	integral membrane protein
MGG_06359T0	yes	de novo	hypothetical protein
MGG_06367T0	yes	from OrthoMCL	vesicular integral-membrane protein VIP36
MGG_06412T0	yes	from OrthoMCL	hypothetical protein
MGG_06418T0	yes	from OrthoMCL	hypothetical protein
MGG_06523T0	yes	de novo	hypothetical protein
MGG_06544T0	yes	from OrthoMCL	hypothetical protein
MGG_06578T0	yes	de novo	hypothetical protein
MGG_06587T0	yes	de novo	leucyl aminopeptidase
MGG_06614T0	yes	from OrthoMCL	hypothetical protein
MGG_06618T0	yes	de novo	beta-lactamase domain-containing protein
MGG_06631T0	yes	de novo	hypothetical protein
MGG_06647T0	yes	de novo	hypothetical protein
MGG_06660T0	yes	from OrthoMCL	3-oxoacyl-[acyl-carrier-protein] reductase
MGG_06662T0	yes	de novo	FAD binding domain-containing protein
MGG_06667T0	yes	from OrthoMCL	hypothetical protein
MGG_06682T0	yes	from OrthoMCL	hypothetical protein
MGG_06746T0	yes	de novo	hypothetical protein
MGG_06750T0	yes	de novo	hypothetical protein
MGG_06755T0	yes	from OrthoMCL	hypothetical protein
MGG_06786T0	yes	de novo	disulfide-isomerase A6 precurso
MGG_06798T0	yes	de novo	hypothetical protein
MGG_06823T0	yes	from OrthoMCL	hypothetical protein
MGG_06824T0	yes	de novo	hypothetical protein
MGG_06846T0	yes	de novo	hypothetical protein
MGG_06861T0	yes	de novo	hypothetical protein
MGG_06866T0	yes	de novo	hypothetical protein
MGG_06906T0	yes	de novo	hypothetical protein
MGG_06907T0	yes	from OrthoMCL	hypothetical protein
MGG_06953T0	yes	de novo	hypothetical protein
MGG_06955T0	yes	from OrthoMCL	hypothetical protein
MGG_06986T0	yes	from OrthoMCL	hypothetical protein
MGG_07005T0	yes	de novo	hypothetical protein
MGG_07016T0	yes	de novo	hypothetical protein
MGG_07024T0	yes	from OrthoMCL	hypothetical protein
MGG_07067T0	yes	de novo	FAD binding domain-containing protein
MGG_07100T0	yes	de novo	hypothetical protein
MGG_07131T0	yes	from OrthoMCL	hypothetical protein
MGG_07153T0	yes	from OrthoMCL	hypothetical protein
MGG_07173T0	yes	from OrthoMCL	hypothetical protein
MGG_07179T0	yes	de novo	rhizopuspePPSin-3
MGG_07181T0	yes	from OrthoMCL	GET1
MGG_07184T0	yes	de novo	hypothetical protein
MGG_07194T0	yes	from OrthoMCL	hypothetical protein
MGG_07209T0	yes	from OrthoMCL	signal sequence receptor alpha chain
MGG_07217T0	yes	de novo	hypothetical protein
MGG_07222T0	yes	from OrthoMCL	DNA polymerase ePPSilon subunit B
MGG_07234T0	yes	de novo	FK506-binding protein 2
MGG_07264T0	yes	de novo	glutaminase GtaA
MGG_07273T0	yes	from OrthoMCL	WD repeat-containing protein 2
MGG_07287T0	yes	from OrthoMCL	lysophospholipase Plb3
MGG_07292T0	yes	de novo	hypothetical protein
MGG_07303T0	yes	de novo	hypothetical protein
MGG_07324T0	yes	from OrthoMCL	hypothetical protein
MGG_07334T0	yes	from OrthoMCL	hypothetical protein
MGG_07348T0	yes	de novo	hypothetical protein
MGG_07350T0	yes	de novo	hypothetical protein
MGG_07352T0	yes	de novo	hypothetical protein
MGG_07357T0	yes	de novo	hypothetical protein
MGG_07362T0	yes	from OrthoMCL	hypothetical protein
MGG_07367T0	yes	de novo	hypothetical protein
MGG_07376T0	yes	from OrthoMCL	hypothetical protein
MGG_07390T0	yes	de novo	coagulation factor 5/8 type domain-containing protein
MGG_07404T0	yes	de novo	tripeptidyl-peptidase 1
MGG_07411T0	yes	de novo	hypothetical protein
MGG_07419T0	yes	de novo	hypothetical protein
MGG_07424T0	yes	de novo	hypothetical protein
MGG_07429T0	yes	from OrthoMCL	hypothetical protein
MGG_07434T0	yes	from OrthoMCL	transmembrane 9 superfamily protein member 2
MGG_07452T0	yes	from OrthoMCL	hypothetical protein
MGG_07468T0	yes	from OrthoMCL	ubiquitin C-terminal hydrolase
MGG_07471T0	yes	from OrthoMCL	hypothetical protein
MGG_07502T0	yes	de novo	chaperone dnaJ 2
MGG_07521T0	yes	from OrthoMCL	hypothetical protein
MGG_07527T0	yes	from OrthoMCL	hypothetical protein
MGG_07544T0	yes	de novo	hypothetical protein
MGG_07558T0	yes	de novo	hypothetical protein
MGG_07559T0	yes	de novo	tripeptidyl-peptidase 1
MGG_07565T0	yes	from OrthoMCL	hypothetical protein
MGG_07568T0	yes	from OrthoMCL	hypothetical protein
MGG_07574T0	yes	de novo	hypothetical protein
MGG_07584T0	yes	de novo	hypothetical protein
MGG_07598T0	yes	de novo	hypothetical protein
MGG_07607T0	yes	de novo	hypothetical protein
MGG_07617T0	yes	from OrthoMCL	hypothetical protein
MGG_07620T0	yes	de novo	L-amino-acid oxidase
MGG_07621T0	yes	de novo	endoribonuclease L-PPSP
MGG_07625T0	yes	de novo	hypothetical protein
MGG_07630T0	yes	de novo	hypothetical protein
MGG_07632T0	yes	de novo	endonuclease/exonuclease/phosphatase
MGG_07643T0	yes	de novo	hypothetical protein
MGG_07644T0	yes	de novo	hypothetical protein
MGG_07645T0	yes	de novo	carboxypeptidase A
MGG_07676T0	yes	de novo	hypothetical protein
MGG_07704T0	yes	de novo	carboxypeptidase A
MGG_07716T0	yes	from OrthoMCL	DnaJ domain-containing protein
MGG_07748T0	yes	de novo	hypothetical protein
MGG_07749T0	yes	de novo	hypothetical protein
MGG_07763T0	yes	de novo	hypothetical protein
MGG_07765T0	yes	de novo	hypothetical protein
MGG_07775T0	yes	from OrthoMCL	hypothetical protein
MGG_07786T0	yes	de novo	hypothetical protein
MGG_07789T0	yes	de novo	3-phytase
MGG_07812T0	yes	de novo	hypothetical protein
MGG_07814T0	yes	de novo	hypothetical protein
MGG_07842T0	yes	from OrthoMCL	hypothetical protein
MGG_07851T0	yes	from OrthoMCL	hypothetical protein
MGG_07871T0	yes	de novo	hypothetical protein
MGG_07877T0	yes	de novo	dipeptidyl-peptidase V
MGG_07880T0	yes	de novo	hypothetical protein
MGG_07900T0	yes	de novo	hypothetical protein
MGG_07920T0	yes	de novo	arylsulfatase
MGG_07924T0	yes	de novo	hypothetical protein
MGG_07959T0	yes	de novo	hypothetical protein
MGG_07965T0	yes	de novo	alkaline proteinase
MGG_07969T0	yes	de novo	hypothetical protein
MGG_07972T0	yes	de novo	hypothetical protein
MGG_07981T0	yes	from OrthoMCL	aminopeptidase ypdF
MGG_07997T0	yes	de novo	hypothetical protein
MGG_08011T0	yes	de novo	D-amino-acid oxidase
MGG_08024T0	yes	de novo	hypothetical protein
MGG_08041T0	yes	de novo	metalloprotease 1
MGG_08045T0	yes	de novo	hypothetical protein
MGG_08046T0	yes	de novo	bilirubin oxidase
MGG_08047T0	yes	de novo	glycerophosphoryl diester phosphodiesterase
MGG_08062T0	yes	from OrthoMCL	hypothetical protein
MGG_08080T0	yes	from OrthoMCL	hypothetical protein
MGG_08096T0	yes	de novo	transmembrane emp24 domain-containing protein 9
MGG_08158T0	yes	de novo	hypothetical protein
MGG_08164T0	yes	de novo	protein disulfide-isomerase erp38
MGG_08175T0	yes	from OrthoMCL	PQ loop repeat protein
MGG_08188T0	yes	from OrthoMCL	hypothetical protein
MGG_08191T0	yes	de novo	hypothetical protein
MGG_08200T0	yes	de novo	hypothetical protein
MGG_08253T0	yes	de novo	hypothetical protein
MGG_08275T0	yes	de novo	hypothetical protein
MGG_08276T0	yes	from OrthoMCL	hypothetical protein
MGG_08300T0	yes	de novo	hypothetical protein
MGG_08328T0	yes	de novo	hypothetical protein
MGG_08334T0	yes	de novo	hypothetical protein
MGG_08341T0	yes	from OrthoMCL	hypothetical protein
MGG_08342T0	yes	de novo	phosphorylcholine phosphatase
MGG_08348T0	yes	de novo	hypothetical protein
MGG_08350T0	yes	de novo	hypothetical protein
MGG_08351T0	yes	de novo	hypothetical protein
MGG_08354T0	yes	de novo	hypothetical protein
MGG_08373T0	yes	de novo	hypothetical protein
MGG_08376T0	yes	de novo	hypothetical protein
MGG_08399T0	yes	de novo	hypothetical protein
MGG_08411T0	yes	de novo	hypothetical protein
MGG_08414T0	yes	de novo	hypothetical protein
MGG_08416T0	yes	de novo	lipase 1
MGG_08426T0	yes	from OrthoMCL	amino acid transporter
MGG_08431T0	yes	de novo	hypothetical protein
MGG_08433T0	yes	de novo	hypothetical protein
MGG_08435T0	yes	de novo	hypothetical protein
MGG_08441T0	yes	de novo	hypothetical protein
MGG_08451T0	yes	de novo	hypothetical protein
MGG_08454T0	yes	de novo	elicitor
MGG_08455T0	yes	de novo	hypothetical protein
MGG_08468T0	yes	de novo	fatty acyl-CoA hydrolase
MGG_08480T0	yes	de novo	alpha/beta hydrolase
MGG_08481T0	yes	de novo	hypothetical protein
MGG_08482T0	yes	de novo	hypothetical protein
MGG_08492T0	yes	from OrthoMCL	hypothetical protein
MGG_08497T0	yes	from OrthoMCL	hypothetical protein
MGG_08515T0	yes	de novo	hypothetical protein
MGG_08516T0	yes	from OrthoMCL	hypothetical protein
MGG_08521T0	yes	de novo	hypothetical protein
MGG_08528T0	yes	de novo	hypothetical protein
MGG_08542T0	yes	de novo	hypothetical protein
MGG_08543T0	yes	de novo	hypothetical protein
MGG_08559T0	yes	de novo	hypothetical protein
MGG_08571T0	yes	from OrthoMCL	RING-7 protein
MGG_08589T0	yes	de novo	hypothetical protein
MGG_08593T0	yes	de novo	hypothetical protein
MGG_08610T0	yes	de novo	hypothetical protein
MGG_08614T0	yes	de novo	hypothetical protein
MGG_08624T0	yes	de novo	C-8 sterol isomerase
MGG_08644T0	yes	de novo	DNase1 protein
MGG_08657T0	yes	de novo	hypothetical protein
MGG_08696T0	yes	de novo	hypothetical protein
MGG_08698T0	yes	de novo	candidapePPSin-8
MGG_08711T0	yes	de novo	carboxypeptidase A2
MGG_08736T0	yes	de novo	carboxypeptidase 2
MGG_08737T0	yes	from OrthoMCL	feruloyl esterase B
MGG_08748T0	yes	de novo	hypothetical protein
MGG_08758T0	yes	de novo	aminopeptidase Y
MGG_08772T0	yes	de novo	hypothetical protein
MGG_08789T0	yes	from OrthoMCL	hypothetical protein
MGG_08795T0	yes	de novo	hypothetical protein
MGG_08811T0	yes	from OrthoMCL	hypothetical protein
MGG_08812T0	yes	de novo	hypothetical protein
MGG_08817T0	yes	de novo	hypothetical protein
MGG_08824T0	yes	de novo	hypothetical protein
MGG_08830T0	yes	de novo	hypothetical protein
MGG_08833T0	yes	from OrthoMCL	hypothetical protein
MGG_08915T0	yes	de novo	crystal protein
MGG_08941T0	yes	de novo	hypothetical protein
MGG_08946T0	yes	de novo	hypothetical protein
MGG_08962T0	yes	from OrthoMCL	hypothetical protein
MGG_08966T0	yes	de novo	cuticle-degrading protease
MGG_08973T0	yes	de novo	hypothetical protein
MGG_09019T0	yes	de novo	hypothetical protein
MGG_09021T0	yes	de novo	hypothetical protein
MGG_09022T0	yes	from OrthoMCL	hypothetical protein
MGG_09030T0	yes	from OrthoMCL	hypothetical protein
MGG_09032T0	yes	de novo	aspergillopePPSin-2
MGG_09054T0	yes	de novo	hypothetical protein
MGG_09055T0	yes	de novo	hypothetical protein
MGG_09073T0	yes	de novo	minor extracellular protease vpr
MGG_09099T0	yes	from OrthoMCL	hypothetical protein
MGG_09128T0	yes	de novo	hypothetical protein
MGG_09149T0	yes	from OrthoMCL	hypothetical protein
MGG_09162T0	yes	de novo	cytochrome b2
MGG_09180T0	yes	de novo	hypothetical protein
MGG_09181T0	yes	from OrthoMCL	hydroxymethylglutaryl-CoA lyase
MGG_09182T0	yes	de novo	hypothetical protein
MGG_09188T0	yes	de novo	malate dehydrogenase
MGG_09199T0	yes	de novo	repressible acid phosphatase
MGG_09246T0	yes	de novo	protease
MGG_09314T0	yes	de novo	lipolytic enzyme
MGG_09322T0	yes	de novo	hypothetical protein
MGG_09337T0	yes	from OrthoMCL	hypothetical protein
MGG_09351T0	yes	de novo	aspergillopePPSin-F
MGG_09360T0	yes	de novo	endonuclease/exonuclease/phosphatase
MGG_09368T0	yes	de novo	hypothetical protein
MGG_09372T0	yes	de novo	hypothetical protein
MGG_09374T0	yes	from OrthoMCL	hypothetical protein
MGG_09376T0	yes	de novo	FAD binding domain-containing protein
MGG_09387T0	yes	de novo	hypothetical protein
MGG_09389T0	yes	de novo	hypothetical protein
MGG_09398T0	yes	de novo	hypothetical protein
MGG_09404T0	yes	de novo	feruloyl esterase B
MGG_09412T0	yes	from OrthoMCL	hypothetical protein
MGG_09421T0	yes	de novo	hypothetical protein
MGG_09428T0	yes	de novo	hypothetical protein
MGG_09468T0	yes	de novo	hypothetical protein
MGG_09474T0	yes	de novo	hypothetical protein
MGG_09488T0	yes	de novo	hypothetical protein
MGG_09503T0	yes	from OrthoMCL	hypothetical protein
MGG_09506T0	yes	from OrthoMCL	hypothetical protein
MGG_09526T0	yes	from OrthoMCL	hypothetical protein
MGG_09563T0	yes	from OrthoMCL	hypothetical protein
MGG_09576T0	yes	from OrthoMCL	hypothetical protein
MGG_09602T0	yes	de novo	hypothetical protein
MGG_09603T0	yes	de novo	hypothetical protein
MGG_09605T0	yes	de novo	hypothetical protein
MGG_09610T0	yes	de novo	hypothetical protein
MGG_09628T0	yes	de novo	hypothetical protein
MGG_09629T0	yes	de novo	hypothetical protein
MGG_09641T0	yes	de novo	hypothetical protein
MGG_09648T0	yes	de novo	hypothetical protein
MGG_09668T0	yes	de novo	gut esterase 1
MGG_09675T0	yes	de novo	hypothetical protein
MGG_09692T0	yes	de novo	aminopeptidase Y
MGG_09714T0	yes	de novo	saccharopePPSin
MGG_09716T0	yes	de novo	carboxypeptidase A2
MGG_09727T0	yes	de novo	FAD binding domain-containing protein
MGG_09732T0	yes	de novo	feruloyl esterase
MGG_09736T0	yes	de novo	hypothetical protein
MGG_09751T0	yes	de novo	hypothetical protein
MGG_09753T0	yes	de novo	hypothetical protein
MGG_09763T0	yes	de novo	hypothetical protein
MGG_09765T0	yes	from OrthoMCL	hypothetical protein
MGG_09794T0	yes	de novo	hypothetical protein
MGG_09796T0	yes	de novo	hypothetical protein
MGG_09804T0	yes	de novo	hypothetical protein
MGG_09807T0	yes	from OrthoMCL	hypothetical protein
MGG_09810T0	yes	de novo	hypothetical protein
MGG_09842T0	yes	de novo	hypothetical protein
MGG_09848T0	yes	de novo	hypothetical protein
MGG_09849T0	yes	de novo	hypothetical protein
MGG_09863T0	yes	from OrthoMCL	hypothetical protein
MGG_09875T0	yes	de novo	CAS1 domain-containing protein 1
MGG_09945T0	yes	from OrthoMCL	averantin oxidoreductase
MGG_09956T0	yes	from OrthoMCL	PRO41 protein
MGG_09998T0	yes	de novo	hypothetical protein
MGG_10001T0	yes	de novo	hypothetical protein
MGG_10004T0	yes	de novo	hypothetical protein
MGG_10010T0	yes	de novo	hypothetical protein
MGG_10013T0	yes	de novo	hypothetical protein
MGG_10023T0	yes	de novo	hypothetical protein
MGG_10051T0	yes	from OrthoMCL	hypothetical protein
MGG_10066T0	yes	de novo	hypothetical protein
MGG_10074T0	yes	de novo	hypothetical protein
MGG_10120T0	yes	de novo	hypothetical protein
MGG_10159T0	yes	from OrthoMCL	mitochondrial import inner membrane translocase subunit tim-14
MGG_10171T0	yes	de novo	hypothetical protein
MGG_10179T0	yes	from OrthoMCL	dolichyl-phosphate mannosyltransferase polypeptide 2
MGG_10188T0	yes	from OrthoMCL	AMP-binding domain-containing protein
MGG_10199T0	yes	from OrthoMCL	leucine Rich Repeat domain-containing protein
MGG_10206T0	yes	de novo	hypothetical protein
MGG_10231T0	yes	de novo	hypothetical protein
MGG_10234T0	yes	from OrthoMCL	hypothetical protein
MGG_10237T0	yes	de novo	hypothetical protein
MGG_10252T0	yes	de novo	hypothetical protein
MGG_10271T0	yes	de novo	hypothetical protein
MGG_10272T0	yes	from OrthoMCL	hypothetical protein
MGG_10275T0	yes	de novo	hypothetical protein
MGG_10276T0	yes	de novo	hypothetical protein
MGG_10298T0	yes	from OrthoMCL	hypothetical protein
MGG_10300T0	yes	de novo	hypothetical protein
MGG_10306T0	yes	from OrthoMCL	hypothetical protein
MGG_10310T0	yes	de novo	hypothetical protein
MGG_10315T0	yes	de novo	hydrophobin-like protein MPG1
MGG_10318T0	yes	de novo	hypothetical protein
MGG_10335T0	yes	de novo	hypothetical protein
MGG_10337T0	yes	de novo	hypothetical protein
MGG_10345T0	yes	from OrthoMCL	hypothetical protein
MGG_10371T0	yes	from OrthoMCL	glutaredoxin-C4
MGG_10394T0	yes	de novo	hypothetical protein
MGG_10408T0	yes	de novo	FAD binding domain-containing protein
MGG_10425T0	yes	de novo	hypothetical protein
MGG_10427T0	yes	from OrthoMCL	hypothetical protein
MGG_10438T0	yes	from OrthoMCL	hypothetical protein
MGG_10445T0	yes	de novo	thermostable alkaline protease
MGG_10449T0	yes	de novo	proteinase T
MGG_10452T0	yes	de novo	hypothetical protein
MGG_10455T0	yes	de novo	hypothetical protein
MGG_10466T0	yes	de novo	hypothetical protein
MGG_10483T0	yes	from OrthoMCL	hypothetical protein
MGG_10484T0	yes	de novo	hypothetical protein
MGG_10498T0	yes	de novo	hypothetical protein
MGG_10516T0	yes	from OrthoMCL	hypothetical protein
MGG_10531T0	yes	de novo	hypothetical protein
MGG_10532T0	yes	de novo	necrosis and ethylene inducing peptide
MGG_10533T0	yes	from OrthoMCL	agmatinase 1
MGG_10542T0	yes	de novo	hypothetical protein
MGG_10549T0	yes	de novo	hypothetical protein
MGG_10556T0	yes	de novo	hypothetical protein
MGG_10557T0	yes	de novo	hypothetical protein
MGG_10561T0	yes	de novo	hypothetical protein
MGG_10585T0	yes	de novo	monooxygenase
MGG_10663T0	yes	de novo	cAMP-regulated D2 protein
MGG_10720T0	yes	de novo	guanyl-specific ribonuclease F1
MGG_10732T0	yes	de novo	hypothetical protein
MGG_10742T0	yes	from OrthoMCL	hypothetical protein
MGG_10744T0	yes	from OrthoMCL	beta-lactamase
MGG_10757T0	yes	from OrthoMCL	hypothetical protein
MGG_10796T0	yes	de novo	hypothetical protein
MGG_10798T0	yes	de novo	hypothetical protein
MGG_10799T0	yes	de novo	acid phosphatase PHO1
MGG_10804T0	yes	de novo	hypothetical protein
MGG_10805T0	yes	from OrthoMCL	hypothetical protein
MGG_10815T0	yes	from OrthoMCL	hypothetical protein
MGG_10824T0	yes	de novo	hypothetical protein
MGG_10843T0	yes	de novo	SIL1
MGG_10876T0	yes	de novo	hypothetical protein
MGG_10892T0	yes	de novo	hypothetical protein
MGG_10914T0	yes	de novo	hypothetical protein
MGG_10926T0	yes	de novo	hypothetical protein
MGG_10927T0	yes	de novo	metallo-endopeptidase
MGG_10942T0	yes	de novo	peptidase
MGG_10961T0	yes	de novo	hypothetical protein
MGG_11009T0	yes	de novo	hypothetical protein
MGG_11072T0	yes	de novo	hypothetical protein
MGG_11201T0	yes	from OrthoMCL	DNA-binding protein creA
MGG_11280T0	yes	from OrthoMCL	hypothetical protein
MGG_11305T0	yes	from OrthoMCL	hypothetical protein
MGG_11310T0	yes	from OrthoMCL	hypothetical protein
MGG_11335T0	yes	de novo	hypothetical protein
MGG_11439T0	yes	from OrthoMCL	hypothetical protein
MGG_11469T0	yes	from OrthoMCL	hypothetical protein
MGG_11525T0	yes	de novo	hypothetical protein
MGG_11545T0	yes	from OrthoMCL	hypothetical protein
MGG_11574T0	yes	de novo	agmatinase
MGG_11606T0	yes	de novo	hypothetical protein
MGG_11633T0	yes	from OrthoMCL	hypothetical protein
MGG_11650T0	yes	de novo	hypothetical protein
MGG_11913T0	yes	de novo	hypothetical protein
MGG_11936T0	yes	de novo	FAD binding domain-containing protein
MGG_11991T0	yes	de novo	hypothetical protein
MGG_12025T0	yes	de novo	aldose 1-epimerase
MGG_12043T0	yes	de novo	hypothetical protein
MGG_12114T0	yes	from OrthoMCL	hypothetical protein
MGG_12128T0	yes	de novo	calcium influx-promoting protein ehs1
MGG_12139T0	yes	from OrthoMCL	hypothetical protein
MGG_12165T0	yes	de novo	hypothetical protein
MGG_12272T0	yes	from OrthoMCL	trm-112
MGG_12275T0	yes	de novo	hypothetical protein
MGG_12304T0	yes	from OrthoMCL	hypothetical protein
MGG_12313T0	yes	from OrthoMCL	hypothetical protein
MGG_12317T0	yes	de novo	hypothetical protein
MGG_12322T0	yes	from OrthoMCL	hypothetical protein
MGG_12350T0	yes	from OrthoMCL	hypothetical protein
MGG_12354T0	yes	from OrthoMCL	hypothetical protein
MGG_12442T0	yes	de novo	aminopeptidase Y
MGG_12467T0	yes	from OrthoMCL	hypothetical protein
MGG_12474T0	yes	de novo	5'-nucleotidase
MGG_12476T0	yes	from OrthoMCL	hypothetical protein
MGG_12484T0	yes	de novo	hypothetical protein
MGG_12506T0	yes	de novo	hypothetical protein
MGG_12513T0	yes	from OrthoMCL	CMGC/SRPK protein kinase
MGG_12521T0	yes	de novo	hypothetical protein
MGG_12546T0	yes	from OrthoMCL	hypothetical protein
MGG_12552T0	yes	de novo	hypothetical protein
MGG_12606T0	yes	from OrthoMCL	hypothetical protein
MGG_12611T0	yes	de novo	hypothetical protein
MGG_12655T0	yes	de novo	hypothetical protein
MGG_12672T0	yes	from OrthoMCL	hypothetical protein
MGG_12715T0	yes	de novo	hypothetical protein
MGG_12773T0	yes	de novo	aminopeptidase Y
MGG_12789T0	yes	from OrthoMCL	ent-kaurene oxidase
MGG_12828T0	yes	from OrthoMCL	hypothetical protein
MGG_12847T0	yes	de novo	hypothetical protein
MGG_12862T0	yes	from OrthoMCL	phosphatidylinositol 4-kinase PIK1alpha
MGG_12906T0	yes	de novo	hypothetical protein
MGG_12942T0	yes	de novo	hypothetical protein
MGG_12979T0	yes	de novo	hypothetical protein
MGG_13009T0	yes	de novo	hypothetical protein
MGG_13036T0	yes	from OrthoMCL	hypothetical protein
MGG_13108T0	yes	de novo	hypothetical protein
MGG_13116T0	yes	de novo	hypothetical protein
MGG_13165T0	yes	from OrthoMCL	hypothetical protein
MGG_13177T0	yes	de novo	hypothetical protein
MGG_13240T0	yes	de novo	hypothetical protein
MGG_13252T0	yes	de novo	extracellular elastinolytic metalloproteinase
MGG_13291T0	yes	de novo	copper amine oxidase
MGG_13420T0	yes	from OrthoMCL	hypothetical protein
MGG_13454T0	yes	de novo	podosporapePPSin
MGG_13471T0	yes	de novo	hypothetical protein
MGG_13508T0	yes	from OrthoMCL	ubiquitin-protein ligase Sel1/Ubx2
MGG_13557T0	yes	de novo	hypothetical protein
MGG_13559T0	yes	from OrthoMCL	oxidoreductase
MGG_13578T0	yes	de novo	sulphydryl oxidase
MGG_13598T0	yes	de novo	endothiapePPSin
MGG_13617T0	yes	from OrthoMCL	hypothetical protein
MGG_13654T0	yes	de novo	hypothetical protein
MGG_13765T0	yes	from OrthoMCL	hypothetical protein
MGG_13907T0	yes	from OrthoMCL	hypothetical protein
MGG_13936T0	yes	from OrthoMCL	hypothetical protein
MGG_13937T0	yes	de novo	hypothetical protein
MGG_13944T0	yes	from OrthoMCL	hypothetical protein
MGG_13953T0	yes	de novo	hypothetical protein
MGG_13993T0	yes	de novo	hypothetical protein
MGG_14006T0	yes	de novo	hypothetical protein
MGG_14052T0	yes	de novo	hypothetical protein
MGG_14061T0	yes	de novo	oxalate decarboxylase oxdD
MGG_14073T0	yes	de novo	FAD binding domain-containing protein
MGG_14093T0	yes	de novo	hypothetical protein
MGG_14113T0	yes	from OrthoMCL	hypothetical protein
MGG_14117T0	yes	from OrthoMCL	hypothetical protein
MGG_14126T0	yes	de novo	hypothetical protein
MGG_14129T0	yes	de novo	hypothetical protein
MGG_14154T0	yes	from OrthoMCL	hypothetical protein
MGG_14155T0	yes	de novo	hypothetical protein
MGG_14206T0	yes	de novo	hypothetical protein
MGG_14209T0	yes	from OrthoMCL	hypothetical protein
MGG_14230T0	yes	de novo	hypothetical protein
MGG_14270T0	yes	from OrthoMCL	hypothetical protein
MGG_14291T0	yes	de novo	beta-lactamase
MGG_14292T0	yes	from OrthoMCL	leupeptin-inactivating enzyme 1
MGG_14301T0	yes	de novo	calpastatin
MGG_14338T0	yes	from OrthoMCL	hypothetical protein
MGG_14340T0	yes	de novo	hypothetical protein
MGG_14369T0	yes	from OrthoMCL	hypothetical protein
MGG_14371T0	yes	from OrthoMCL	hypothetical protein
MGG_14388T0	yes	from OrthoMCL	hypothetical protein
MGG_14465T0	yes	de novo	hypothetical protein
MGG_14523T0	yes	from OrthoMCL	hypothetical protein
MGG_14547T0	yes	from OrthoMCL	hypothetical protein
MGG_14550T0	yes	from OrthoMCL	hypothetical protein
MGG_14572T0	yes	de novo	hypothetical protein
MGG_14655T0	yes	de novo	hypothetical protein
MGG_14692T0	yes	de novo	hypothetical protein
MGG_14715T0	yes	de novo	hypothetical protein
MGG_14716T0	yes	from OrthoMCL	hypothetical protein
MGG_14759T0	yes	from OrthoMCL	hypothetical protein
MGG_14775T0	yes	from OrthoMCL	hypothetical protein
MGG_14793T0	yes	de novo	hypothetical protein
MGG_14859T0	yes	from OrthoMCL	hypothetical protein
MGG_14917T0	yes	de novo	hypothetical protein
MGG_14926T0	yes	de novo	hypothetical protein
MGG_14949T0	yes	from OrthoMCL	hypothetical protein
MGG_14995T0	yes	from OrthoMCL	hypothetical protein
MGG_15022T0	yes	de novo	hypothetical protein
MGG_15031T0	yes	de novo	hypothetical protein
MGG_15045T0	yes	from OrthoMCL	hypothetical protein
MGG_15046T0	yes	de novo	hypothetical protein
MGG_15058T0	yes	de novo	hypothetical protein
MGG_15074T0	yes	from OrthoMCL	hypothetical protein
MGG_15076T0	yes	from OrthoMCL	hypothetical protein
MGG_15084T0	yes	de novo	hypothetical protein
MGG_15142T0	yes	de novo	hypothetical protein
MGG_15184T0	yes	de novo	peptidase U34
MGG_15193T0	yes	from OrthoMCL	hypothetical protein
MGG_15215T0	yes	from OrthoMCL	hypothetical protein
MGG_15277T0	yes	de novo	hypothetical protein
MGG_15307T0	yes	from OrthoMCL	hypothetical protein
MGG_15340T0	yes	de novo	hypothetical protein
MGG_15391T0	yes	de novo	hypothetical protein
MGG_15423T0	yes	de novo	hypothetical protein
MGG_15427T0	yes	de novo	hypothetical protein
MGG_15553T0	yes	de novo	hypothetical protein
MGG_15575T0	yes	de novo	hypothetical protein
MGG_15667T0	yes	de novo	hypothetical protein
MGG_15685T0	yes	from OrthoMCL	hypothetical protein
MGG_15705T0	yes	from OrthoMCL	hypothetical protein
MGG_15724T0	yes	from OrthoMCL	hypothetical protein
MGG_15749T0	yes	from OrthoMCL	hypothetical protein
MGG_15814T0	yes	de novo	peptidyl-prolyl cis-trans isomerase B
MGG_15817T0	yes	from OrthoMCL	hypothetical protein
MGG_15818T0	yes	from OrthoMCL	hypothetical protein
MGG_15824T0	yes	from OrthoMCL	hypothetical protein
MGG_15830T0	yes	from OrthoMCL	hypothetical protein
MGG_15866T0	yes	from OrthoMCL	hypothetical protein
MGG_15899T0	yes	from OrthoMCL	hypothetical protein
MGG_15951T0	yes	from OrthoMCL	hypothetical protein
MGG_16033T0	yes	de novo	hypothetical protein
MGG_16038T0	yes	from OrthoMCL	hypothetical protein
MGG_16041T0	yes	de novo	hypothetical protein
MGG_17659T0	yes	de novo	hypothetical protein
MGG_16125T0	yes	de novo	hypothetical protein
MGG_16133T0	yes	from OrthoMCL	hypothetical protein
MGG_16187T0	yes	de novo	hypothetical protein
MGG_16233T0	yes	from OrthoMCL	hypothetical protein
MGG_16260T0	yes	de novo	hypothetical protein
MGG_16300T0	yes	from OrthoMCL	hypothetical protein
MGG_16415T0	yes	de novo	hypothetical protein
MGG_16417T0	yes	de novo	hypothetical protein
MGG_16429T0	yes	de novo	hypothetical protein
MGG_16585T0	yes	de novo	hypothetical protein
MGG_16595T0	yes	de novo	hypothetical protein
MGG_16603T0	yes	de novo	hypothetical protein
MGG_16647T0	yes	de novo	hypothetical protein
MGG_16659T0	yes	de novo	hypothetical protein
MGG_16667T0	yes	from OrthoMCL	hypothetical protein
MGG_16698T0	yes	de novo	hypothetical protein
MGG_16714T0	yes	de novo	hypothetical protein
MGG_16718T0	yes	from OrthoMCL	hypothetical protein
MGG_16719T0	yes	de novo	hypothetical protein
MGG_16829T0	yes	de novo	hypothetical protein
MGG_16836T0	yes	de novo	hypothetical protein
MGG_16840T0	yes	de novo	hypothetical protein
MGG_16860T0	yes	de novo	hypothetical protein
MGG_16869T0	yes	de novo	hypothetical protein
MGG_16892T0	yes	de novo	hypothetical protein
MGG_16929T0	yes	de novo	hypothetical protein
MGG_17014T0	yes	de novo	hypothetical protein
MGG_17022T0	yes	de novo	hypothetical protein
MGG_17027T0	yes	de novo	hypothetical protein
MGG_17082T0	yes	de novo	hypothetical protein
MGG_17123T0	yes	de novo	hypothetical protein
MGG_17148T0	yes	de novo	hypothetical protein
MGG_17205T0	yes	de novo	hypothetical protein
MGG_17239T0	yes	de novo	hypothetical protein
MGG_17246T0	yes	from OrthoMCL	hypothetical protein
MGG_17334T0	yes	de novo	hypothetical protein
MGG_17335T0	yes	de novo	hypothetical protein
MGG_17353T0	yes	de novo	hypothetical protein
MGG_17401T0	yes	from OrthoMCL	hypothetical protein
MGG_17425T0	yes	de novo	hypothetical protein
MGG_17464T0	yes	de novo	hypothetical protein
MGG_17532T0	yes	de novo	hypothetical protein
MGG_17546T0	yes	from OrthoMCL	hypothetical protein
MGG_17580T0	yes	de novo	hypothetical protein
MGG_17595T0	yes	de novo	hypothetical protein
MGG_17614T0	yes	de novo	hypothetical protein
MGG_17690T0	yes	from OrthoMCL	ER membrane protein
MGG_17701T0	yes	from OrthoMCL	hypothetical protein
MGG_17704T0	yes	from OrthoMCL	hypothetical protein
MGG_17721T0	yes	de novo	hypothetical protein
MGG_17742T0	yes	from OrthoMCL	hypothetical protein
MGG_17792T0	yes	de novo	hypothetical protein
MGG_17821T0	yes	from OrthoMCL	hypothetical protein
MGG_17822T0	yes	de novo	hypothetical protein
MGG_17824T0	yes	from OrthoMCL	hypothetical protein
MGG_17840T0	yes	de novo	hypothetical protein
MGG_17855T0	yes	de novo	hypothetical protein
MGG_17865T0	yes	from OrthoMCL	hypothetical protein
MGG_17900T0	yes	from OrthoMCL	RING-9 protein
MGG_17901T0	yes	from OrthoMCL	cytochrome c oxidase subunit VIa
MGG_17955T0	yes	from OrthoMCL	hypothetical protein
MGG_17965T0	yes	from OrthoMCL	hypothetical protein
MGG_18035T0	yes	de novo	hypothetical protein
MGG_18060T0	yes	de novo	hypothetical protein
MGG_18076T0	yes	de novo	hypothetical protein
MGG_18077T0	yes	from OrthoMCL	hypothetical protein
MGG_18140T0	yes	de novo	hypothetical protein
MGG_18141T0	yes	de novo	hypothetical protein
MGG_16925T0	yes	de novo	hypothetical protein
MGG_16925T1	yes	de novo	hypothetical protein
MGG_07919T0	yes	de novo	hypothetical protein
MGG_00033T0	yes	de novo	hypothetical protein
MGG_00148T0	yes	de novo	hypothetical protein
MGG_00216T0	yes	de novo	hypothetical protein
MGG_00230T0	yes	de novo	hypothetical protein
MGG_00278T0	yes	from OrthoMCL	hypothetical protein
MGG_00281T0	yes	de novo	hypothetical protein
MGG_00283T0	yes	de novo	hypothetical protein
MGG_00380T0	yes	de novo	hypothetical protein
MGG_00390T0	yes	de novo	hypothetical protein
MGG_00400T0	yes	from OrthoMCL	hypothetical protein
MGG_00438T0	yes	from OrthoMCL	hypothetical protein
MGG_00565T0	yes	de novo	hypothetical protein
MGG_00614T0	yes	de novo	hypothetical protein
MGG_00683T0	yes	de novo	endoplasmic oxidoreductin-1
MGG_00703T0	yes	de novo	MAS3 protein
MGG_00775T0	yes	from OrthoMCL	carboxypeptidase KEX1
MGG_00822T0	yes	de novo	hypothetical protein
MGG_00916T0	yes	de novo	hypothetical protein
MGG_01377T0	yes	from OrthoMCL	hypothetical protein
MGG_01411T0	yes	de novo	hypothetical protein
MGG_01455T0	yes	de novo	hypothetical protein
MGG_01571T0	yes	de novo	tyrosinase
MGG_01675T0	yes	from OrthoMCL	hypothetical protein
MGG_01863T0	yes	de novo	aminopeptidase Y
MGG_01879T0	yes	de novo	hypothetical protein
MGG_01950T0	yes	from OrthoMCL	hypothetical protein
MGG_01964T0	yes	de novo	hypothetical protein
MGG_02080T0	yes	from OrthoMCL	hypothetical protein
MGG_02100T0	yes	from OrthoMCL	hypothetical protein
MGG_02134T0	yes	de novo	gamma-glutamyltransferase
MGG_02166T0	yes	de novo	hypothetical protein
MGG_02182T0	yes	from OrthoMCL	hypothetical protein
MGG_02188T0	yes	de novo	glutamyl-tRNA(Gln) amidotransferase subunit A
MGG_02207T0	yes	de novo	hypothetical protein
MGG_02212T0	yes	de novo	hypothetical protein
MGG_02220T0	yes	de novo	hypothetical protein
MGG_02234T0	yes	de novo	hypothetical protein
MGG_02255T0	yes	de novo	hypothetical protein
MGG_02508T0	yes	de novo	hypothetical protein
MGG_02520T0	yes	from OrthoMCL	hypothetical protein
MGG_02564T0	yes	de novo	hypothetical protein
MGG_02590T0	yes	de novo	hypothetical protein
MGG_02618T0	yes	from OrthoMCL	hypothetical protein
MGG_02647T0	yes	de novo	UVI-1
MGG_02863T0	yes	de novo	oryzin
MGG_02990T0	yes	de novo	hypothetical protein
MGG_03079T0	yes	de novo	hypothetical protein
MGG_03245T0	yes	de novo	aldose 1-epimerase
MGG_03347T0	yes	de novo	hypothetical protein
MGG_03350T0	yes	de novo	cu/Zn superoxide dismutase
MGG_03364T0	yes	de novo	hypothetical protein
MGG_16132	no	de novo	hypothetical protein
MGG_14734	no	de novo	hypothetical protein
MGG_15602	no	de novo	hypothetical protein
MGG_16327	no	de novo	hypothetical protein
MGG_16551	no	de novo	hypothetical protein
MGG_12509	no	de novo	hypothetical protein
MGG_15376	no	de novo	hypothetical protein
MGG_15693	no	de novo	hypothetical protein
MGG_17544	no	de novo	hypothetical protein
MGG_17780	no	de novo	hypothetical protein
MGG_06302T1	no	de novo	hypothetical protein
MGG_07538	no	de novo	hypothetical protein
MGG_15410	no	de novo	hypothetical protein
MGG_15507	no	de novo	hypothetical protein
MGG_16071	no	de novo	hypothetical protein
MGG_16337	no	de novo	hypothetical protein
MGG_16671	no	de novo	hypothetical protein
MGG_16712	no	de novo	hypothetical protein
MGG_17387	no	de novo	hypothetical protein
MGG_17522	no	de novo	hypothetical protein
MGG_17767	no	de novo	hypothetical protein
MGG_17894	no	de novo	hypothetical protein
MGG_18108	no	de novo	hypothetical protein
MGG_08214	no	de novo	hypothetical protein
MGG_10209	no	de novo	Starch binding domain : Alpha amylase, catalytic domain
MGG_15324	no	de novo	hypothetical protein
MGG_16080	no	de novo	hypothetical protein
MGG_16090	no	de novo	hypothetical protein
MGG_16727	no	de novo	hypothetical protein
MGG_17098	no	de novo	hypothetical protein
MGG_17666	no	de novo	hypothetical protein
MGG_14652	no	de novo	hypothetical protein
MGG_16011	no	de novo	hypothetical protein
MGG_16058	no	de novo	hypothetical protein
MGG_16625	no	de novo	hypothetical protein
MGG_17366	no	de novo	hypothetical protein
MGG_17956	no	de novo	hypothetical protein
MGG_16123	no	de novo	hypothetical protein
MGG_16137	no	de novo	hypothetical protein
MGG_16323	no	de novo	hypothetical protein
MGG_16475	no	de novo	hypothetical protein
MGG_16693	no	de novo	hypothetical protein
MGG_16763	no	de novo	hypothetical protein
MGG_17601	no	de novo	hypothetical protein
MGG_15631	no	de novo	hypothetical protein
MGG_15843	no	de novo	hypothetical protein
MGG_15973	no	de novo	hypothetical protein
MGG_16113	no	de novo	hypothetical protein
MGG_16422	no	de novo	hypothetical protein
MGG_17063	no	de novo	hypothetical protein
MGG_17255	no	de novo	hypothetical protein
MGG_17799	no	de novo	hypothetical protein
MGG_17963	no	de novo	hypothetical protein
MGG_14662	no	de novo	hypothetical protein
MGG_14910	no	de novo	hypothetical protein
MGG_16878	no	de novo	hypothetical protein
MGG_17146	no	de novo	hypothetical protein
MGG_14095	no	de novo	Cutinase
MGG_14898	no	de novo	hypothetical protein
MGG_15109	no	de novo	hypothetical protein
MGG_16209	no	de novo	hypothetical protein
MGG_17077	no	de novo	hypothetical protein
MGG_17393	no	de novo	hypothetical protein
MGG_15708	no	de novo	hypothetical protein
MGG_15751	no	de novo	hypothetical protein
MGG_17301	no	de novo	Zinc finger, C2H2 type
MGG_08432	no	de novo	hypothetical protein
MGG_17849	no	de novo	hypothetical protein

## Sheet: SP-FR13
#name	in OrthoMCL families	SP prediction	annotation from 70-15 v8
M_FR13_EuGene_00125861	yes	from OrthoMCL	hypothetical protein
M_FR13_EuGene_00125881	yes	from OrthoMCL	3-oxoacyl-[acyl-carrier-protein] reductase
M_FR13_EuGene_00003131	yes	from OrthoMCL	multidrug resistance protein
M_FR13_EuGene_00003141	yes	from OrthoMCL	multidrug resistance protein
M_FR13_EuGene_00003951	yes	from OrthoMCL	multidrug resistance protein
M_FR13_EuGene_00006411	yes	from OrthoMCL	multidrug resistance protein
M_FR13_EuGene_00013111	yes	from OrthoMCL	multidrug resistance protein
M_FR13_EuGene_00049991	yes	from OrthoMCL	multidrug resistance protein
M_FR13_EuGene_00057381	yes	from OrthoMCL	multidrug resistance protein
M_FR13_EuGene_00070401	yes	from OrthoMCL	multidrug resistance protein
M_FR13_EuGene_00103681	yes	from OrthoMCL	multidrug resistance protein
M_FR13_EuGene_00106961	yes	from OrthoMCL	multidrug resistance protein
M_FR13_EuGene_00113801	yes	from OrthoMCL	multidrug resistance protein
M_FR13_EuGene_00141351	yes	from OrthoMCL	multidrug resistance protein
M_FR13_EuGene_00149481	yes	from OrthoMCL	multidrug resistance protein
M_FR13_EuGene_00077891	yes	de novo	subtilisin-like proteinase Spm1
M_FR13_EuGene_00007861	yes	de novo	minor extracellular protease vpr
M_FR13_EuGene_00025611	yes	de novo	minor extracellular protease vpr
M_FR13_EuGene_00025701	yes	de novo	minor extracellular protease vpr
M_FR13_EuGene_00025711	yes	de novo	minor extracellular protease vpr
M_FR13_EuGene_00071011	yes	de novo	minor extracellular protease vpr
M_FR13_EuGene_00079341	yes	de novo	minor extracellular protease vpr
M_FR13_EuGene_00085021	yes	de novo	minor extracellular protease vpr
M_FR13_EuGene_00101381	yes	de novo	minor extracellular protease vpr
M_FR13_EuGene_00112611	yes	de novo	minor extracellular protease vpr
M_FR13_EuGene_00085541	yes	from OrthoMCL	hypothetical protein
M_FR13_EuGene_00108481	yes	de novo	hypothetical protein
M_FR13_EuGene_00086911	yes	de novo	hypothetical protein
M_FR13_EuGene_00098471	yes	from OrthoMCL	hypothetical protein
M_FR13_EuGene_00127451	yes	from OrthoMCL	hypothetical protein
M_FR13_EuGene_00096471	yes	de novo	hypothetical protein
M_FR13_EuGene_00053751	yes	de novo	hypothetical protein
M_FR13_EuGene_00104571	yes	de novo	hypothetical protein
M_FR13_EuGene_00104561	yes	de novo	hypothetical protein
M_FR13_EuGene_00111711	yes	de novo	hypothetical protein
M_FR13_EuGene_00137271	yes	from OrthoMCL	hypothetical protein
M_FR13_EuGene_00047481	yes	de novo	hypothetical protein
M_FR13_EuGene_00127151	yes	de novo	hypothetical protein
M_FR13_EuGene_00071741	yes	de novo	hypothetical protein
M_FR13_EuGene_00071731	yes	de novo	hypothetical protein
M_FR13_EuGene_00059051	yes	de novo	hypothetical protein
M_FR13_EuGene_00041321	yes	de novo	hypothetical protein
M_FR13_EuGene_00041341	yes	de novo	hypothetical protein
M_FR13_EuGene_00041481	yes	from OrthoMCL	hypothetical protein
M_FR13_EuGene_00076581	yes	de novo	hypothetical protein
M_FR13_EuGene_00006921	yes	de novo	hypothetical protein
M_FR13_EuGene_00094761	yes	de novo	hypothetical protein
M_FR13_EuGene_00094781	yes	from OrthoMCL	hypothetical protein
M_FR13_EuGene_00128331	yes	from OrthoMCL	heat shock protein
M_FR13_EuGene_00140101	yes	from OrthoMCL	heat shock protein
M_FR13_EuGene_00149371	yes	from OrthoMCL	heat shock protein
M_FR13_EuGene_00064371	yes	from OrthoMCL	hypothetical protein
M_FR13_EuGene_00076101	yes	de novo	hypothetical protein
M_FR13_EuGene_00076421	yes	de novo	hypothetical protein
M_FR13_EuGene_00003421	yes	de novo	hypothetical protein
M_FR13_EuGene_00010641	yes	de novo	hypothetical protein
M_FR13_EuGene_00074861	yes	de novo	hypothetical protein
M_FR13_EuGene_00133381	yes	de novo	hypothetical protein
M_FR13_EuGene_00027011	yes	de novo	hypothetical protein
M_FR13_EuGene_00122081	yes	de novo	hypothetical protein
M_FR13_EuGene_00122091	yes	de novo	hypothetical protein
M_FR13_EuGene_00010451	yes	de novo	hypothetical protein
M_FR13_EuGene_00139571	yes	de novo	hypothetical protein
M_FR13_EuGene_00034261	yes	de novo	hypothetical protein
M_FR13_EuGene_00029241	yes	de novo	hypothetical protein
M_FR13_EuGene_00029221	yes	de novo	hypothetical protein
M_FR13_EuGene_00029191	yes	de novo	hypothetical protein
M_FR13_EuGene_00058471	yes	from OrthoMCL	hypothetical protein
M_FR13_EuGene_00058481	yes	from OrthoMCL	hypothetical protein
M_FR13_EuGene_00110651	yes	from OrthoMCL	hypothetical protein
M_FR13_EuGene_00119611	yes	from OrthoMCL	hypothetical protein
M_FR13_EuGene_00069011	yes	de novo	hypothetical protein
M_FR13_EuGene_00021941	yes	de novo	hypothetical protein
M_FR13_EuGene_00021951	yes	de novo	hypothetical protein
M_FR13_EuGene_00144771	yes	de novo	hypothetical protein
M_FR13_EuGene_00090251	yes	from OrthoMCL	amidohydrolase 3
M_FR13_EuGene_00024831	yes	de novo	hypothetical protein
M_FR13_EuGene_00142981	yes	from OrthoMCL	hypothetical protein
M_FR13_EuGene_00109151	yes	de novo	hypothetical protein
M_FR13_EuGene_00021131	yes	de novo	glutaminase GtaA
M_FR13_EuGene_00104761	yes	de novo	hypothetical protein
M_FR13_EuGene_00104771	yes	de novo	hypothetical protein
M_FR13_EuGene_00104781	yes	de novo	hypothetical protein
M_FR13_EuGene_00130531	yes	de novo	hypothetical protein
M_FR13_EuGene_00134601	yes	de novo	hypothetical protein
M_FR13_EuGene_00149391	yes	de novo	hypothetical protein
M_FR13_EuGene_00110681	yes	de novo	hypothetical protein
M_FR13_EuGene_00110741	yes	de novo	hypothetical protein
M_FR13_EuGene_00118941	yes	de novo	hypothetical protein
M_FR13_EuGene_00101061	yes	de novo	hypothetical protein
M_FR13_EuGene_00019891	yes	de novo	hypothetical protein
M_FR13_EuGene_00059971	yes	from OrthoMCL	hypothetical protein
M_FR13_EuGene_00059851	yes	de novo	hypothetical protein
M_FR13_EuGene_00045011	yes	from OrthoMCL	hypothetical protein
M_FR13_EuGene_00044961	yes	de novo	hypothetical protein
M_FR13_EuGene_00076491	yes	from OrthoMCL	canalicular multispecific organic anion transporter 1
M_FR13_EuGene_00098971	yes	from OrthoMCL	canalicular multispecific organic anion transporter 1
M_FR13_EuGene_00127731	yes	de novo	hypothetical protein
M_FR13_EuGene_00135301	yes	de novo	hypothetical protein
M_FR13_EuGene_00115661	yes	de novo	hypothetical protein
M_FR13_EuGene_00112001	yes	from OrthoMCL	hypothetical protein
M_FR13_EuGene_00112011	yes	de novo	hypothetical protein
M_FR13_EuGene_00112021	yes	de novo	hypothetical protein
M_FR13_EuGene_00028271	yes	de novo	hypothetical protein
M_FR13_EuGene_00105201	yes	de novo	catalase-peroxidase
M_FR13_EuGene_00108281	yes	de novo	catalase-peroxidase
M_FR13_EuGene_00063061	yes	de novo	hypothetical protein
M_FR13_EuGene_00036441	yes	from OrthoMCL	hypothetical protein
M_FR13_EuGene_00025721	yes	de novo	hypothetical protein
M_FR13_EuGene_00025531	yes	de novo	hypothetical protein
M_FR13_EuGene_00025471	yes	from OrthoMCL	hypothetical protein
M_FR13_EuGene_00119991	yes	de novo	hypothetical protein
M_FR13_EuGene_00108711	yes	de novo	hypothetical protein
M_FR13_EuGene_00091871	yes	de novo	hypothetical protein
M_FR13_EuGene_00091861	yes	de novo	hypothetical protein
M_FR13_EuGene_00091841	yes	from OrthoMCL	hypothetical protein
M_FR13_EuGene_00087691	yes	de novo	hypothetical protein
M_FR13_EuGene_00013081	yes	de novo	hypothetical protein
M_FR13_EuGene_00013091	yes	de novo	hypothetical protein
M_FR13_EuGene_00133651	yes	from OrthoMCL	hypothetical protein
M_FR13_EuGene_00040461	yes	de novo	hypothetical protein
M_FR13_EuGene_00040481	yes	de novo	hypothetical protein
M_FR13_EuGene_00080921	yes	de novo	hypothetical protein
M_FR13_EuGene_00081021	yes	de novo	hypothetical protein
M_FR13_EuGene_00081031	yes	de novo	hypothetical protein
M_FR13_EuGene_00081041	yes	de novo	hypothetical protein
M_FR13_EuGene_00081051	yes	de novo	hypothetical protein
M_FR13_EuGene_00043051	yes	de novo	NIMA-interacting protein TinC
M_FR13_EuGene_00115501	yes	de novo	NIMA-interacting protein TinC
M_FR13_EuGene_00081251	yes	de novo	hypothetical protein
M_FR13_EuGene_00111221	yes	from OrthoMCL	hypothetical protein
M_FR13_EuGene_00044231	yes	from OrthoMCL	hypothetical protein
M_FR13_EuGene_00057121	yes	de novo	hypothetical protein
M_FR13_EuGene_00057101	yes	de novo	hypothetical protein
M_FR13_EuGene_00072921	yes	de novo	hypothetical protein
M_FR13_EuGene_00085331	yes	de novo	hypothetical protein
M_FR13_EuGene_00138271	yes	from OrthoMCL	hypothetical protein
M_FR13_EuGene_00043731	yes	de novo	hypothetical protein
M_FR13_EuGene_00043121	yes	from OrthoMCL	hypothetical protein
M_FR13_EuGene_00043111	yes	de novo	hypothetical protein
M_FR13_EuGene_00043101	yes	de novo	hypothetical protein
M_FR13_EuGene_00050941	yes	de novo	hypothetical protein
M_FR13_EuGene_00051171	yes	from OrthoMCL	hypothetical protein
M_FR13_EuGene_00010591	yes	de novo	hypothetical protein
M_FR13_EuGene_00068041	yes	de novo	hypothetical protein
M_FR13_EuGene_00068051	yes	de novo	hypothetical protein
M_FR13_EuGene_00110161	yes	from OrthoMCL	hypothetical protein
M_FR13_EuGene_00104201	yes	de novo	hypothetical protein
M_FR13_EuGene_00102621	yes	de novo	hypothetical protein
M_FR13_EuGene_00102541	yes	de novo	hypothetical protein
M_FR13_EuGene_00064771	yes	de novo	hypothetical protein
M_FR13_EuGene_00142431	yes	de novo	hypothetical protein
M_FR13_EuGene_00099081	yes	from OrthoMCL	hypothetical protein
M_FR13_EuGene_00062921	yes	from OrthoMCL	hypothetical protein
M_FR13_EuGene_00022001	yes	de novo	hypothetical protein
M_FR13_EuGene_00021981	yes	de novo	hypothetical protein
M_FR13_EuGene_00067021	yes	from OrthoMCL	hypothetical protein
M_FR13_EuGene_00067121	yes	de novo	ABC-type Fe3+ transport system
M_FR13_EuGene_00067171	yes	de novo	hypothetical protein
M_FR13_EuGene_00067351	yes	from OrthoMCL	hypothetical protein
M_FR13_EuGene_00068551	yes	de novo	hypothetical protein
M_FR13_EuGene_00139021	yes	from OrthoMCL	hypothetical protein
M_FR13_EuGene_00139031	yes	from OrthoMCL	hypothetical protein
M_FR13_EuGene_00068611	yes	de novo	hypothetical protein
M_FR13_EuGene_00100251	yes	de novo	hypothetical protein
M_FR13_EuGene_00122001	yes	de novo	hypothetical protein
M_FR13_EuGene_00128881	yes	from OrthoMCL	hypothetical protein
M_FR13_EuGene_00108921	yes	from OrthoMCL	hypothetical protein
M_FR13_EuGene_00104881	yes	de novo	hypothetical protein
M_FR13_EuGene_00088431	yes	de novo	glutamate carboxypeptidase 2 / vacuolar protein sorting-associated protein 70
M_FR13_EuGene_00107221	yes	de novo	glutamate carboxypeptidase 2 / vacuolar protein sorting-associated protein 70
M_FR13_EuGene_00104921	yes	de novo	hypothetical protein
M_FR13_EuGene_00104961	yes	de novo	hypothetical protein
M_FR13_EuGene_00071061	yes	de novo	hypothetical protein
M_FR13_EuGene_00061021	yes	de novo	hypothetical protein
M_FR13_EuGene_00097531	yes	de novo	hypothetical protein
M_FR13_EuGene_00083491	yes	from OrthoMCL	hypothetical protein
M_FR13_EuGene_00119471	yes	de novo	3-phytase A
M_FR13_EuGene_00047021	yes	from OrthoMCL	hypothetical protein
M_FR13_EuGene_00017411	yes	from OrthoMCL	hypothetical protein
M_FR13_EuGene_00052891	yes	from OrthoMCL	hypothetical protein
M_FR13_EuGene_00050541	yes	de novo	hypothetical protein
M_FR13_EuGene_00049861	yes	de novo	hypothetical protein
M_FR13_EuGene_00070351	yes	from OrthoMCL	candidapePPSin
M_FR13_EuGene_00140771	yes	from OrthoMCL	hypothetical protein
M_FR13_EuGene_00080811	yes	from OrthoMCL	hypothetical protein
M_FR13_EuGene_00096491	yes	from OrthoMCL	hypothetical protein
M_FR13_EuGene_00093871	yes	de novo	hypothetical protein
M_FR13_EuGene_00036121	yes	de novo	hypothetical protein
M_FR13_EuGene_00036131	yes	de novo	hypothetical protein
M_FR13_EuGene_00131061	yes	de novo	ent-kaurene oxidase
M_FR13_EuGene_00097551	yes	de novo	hypothetical protein
M_FR13_EuGene_00000911	yes	from OrthoMCL	hypothetical protein
M_FR13_EuGene_00006871	yes	de novo	hypothetical protein
M_FR13_EuGene_00116631	yes	de novo	hypothetical protein
M_FR13_EuGene_00026971	yes	from OrthoMCL	hypothetical protein
M_FR13_EuGene_00005851	yes	de novo	hypothetical protein
M_FR13_EuGene_00072891	yes	de novo	hypothetical protein
M_FR13_EuGene_00051611	yes	de novo	hypothetical protein
M_FR13_EuGene_00019851	yes	de novo	hypothetical protein
M_FR13_EuGene_00059901	yes	from OrthoMCL	ATP-binding cassette
M_FR13_EuGene_00025431	yes	de novo	hypothetical protein
M_FR13_EuGene_00031261	yes	de novo	hypothetical protein
M_FR13_EuGene_00077101	yes	from OrthoMCL	hypothetical protein
M_FR13_EuGene_00091261	yes	de novo	hypothetical protein
M_FR13_EuGene_00118801	yes	de novo	hypothetical protein
M_FR13_EuGene_00095411	yes	de novo	secretory lipase
M_FR13_EuGene_00049971	yes	from OrthoMCL	hypothetical protein
M_FR13_EuGene_00120341	yes	de novo	alkaline proteinase
M_FR13_EuGene_00035791	yes	de novo	hypothetical protein
M_FR13_EuGene_00095231	yes	from OrthoMCL	hypothetical protein
M_FR13_EuGene_00021261	yes	from OrthoMCL	bilirubin oxidase
M_FR13_EuGene_00020841	yes	de novo	hypothetical protein
M_FR13_EuGene_00112091	yes	from OrthoMCL	zygote-specific protein
M_FR13_EuGene_00107831	yes	from OrthoMCL	metalloproteinase
M_FR13_EuGene_00107781	yes	de novo	3-phytase A
M_FR13_EuGene_00071041	yes	de novo	hypothetical protein
M_FR13_EuGene_00114741	yes	de novo	para-nitrobenzyl esterase
M_FR13_EuGene_00088321	yes	from OrthoMCL	hypothetical protein
M_FR13_EuGene_00088351	yes	de novo	hypothetical protein
M_FR13_EuGene_00104831	yes	from OrthoMCL	hypothetical protein
M_FR13_EuGene_00122641	yes	de novo	#N/A
M_FR13_EuGene_00112121	yes	de novo	hypothetical protein
M_FR13_EuGene_00059291	yes	from OrthoMCL	hypothetical protein
M_FR13_EuGene_00057131	yes	de novo	hypothetical protein
M_FR13_EuGene_00047091	yes	de novo	hypothetical protein
M_FR13_EuGene_00023841	yes	de novo	hypothetical protein
M_FR13_EuGene_00119511	yes	from OrthoMCL	hypothetical protein
M_FR13_EuGene_00148441	yes	from OrthoMCL	hypothetical protein
M_FR13_EuGene_00138211	yes	from OrthoMCL	hypothetical protein
M_FR13_EuGene_00014681	yes	from OrthoMCL	hypothetical protein
M_FR13_EuGene_00135001	yes	from OrthoMCL	hypothetical protein
M_FR13_EuGene_00027951	yes	from OrthoMCL	hypothetical protein
M_FR13_EuGene_00087821	yes	de novo	hypothetical protein
M_FR13_EuGene_00036161	yes	de novo	hypothetical protein
M_FR13_EuGene_00087411	yes	de novo	hypothetical protein
M_FR13_EuGene_00114131	yes	de novo	hypothetical protein
M_FR13_EuGene_00040391	yes	de novo	hypothetical protein
M_FR13_EuGene_00016081	yes	de novo	hypothetical protein
M_FR13_EuGene_00072221	yes	from OrthoMCL	hypothetical protein
M_FR13_EuGene_00105071	yes	from OrthoMCL	hypothetical protein
M_FR13_EuGene_00011581	yes	de novo	hypothetical protein
M_FR13_EuGene_00011831	yes	de novo	hypothetical protein
M_FR13_EuGene_00094741	yes	de novo	hypothetical protein
M_FR13_EuGene_00003801	yes	de novo	hypothetical protein
M_FR13_EuGene_00101571	yes	de novo	hypothetical protein
M_FR13_EuGene_00111091	yes	de novo	hypothetical protein
M_FR13_EuGene_00080551	yes	de novo	hypothetical protein
M_FR13_EuGene_00122321	yes	de novo	hypothetical protein
M_FR13_EuGene_00144121	yes	de novo	hypothetical protein
M_FR13_EuGene_00089171	yes	from OrthoMCL	hypothetical protein
M_FR13_EuGene_00101001	yes	de novo	hypothetical protein
M_FR13_EuGene_00140851	yes	from OrthoMCL	hypothetical protein
M_FR13_EuGene_00100651	yes	de novo	hypothetical protein
M_FR13_EuGene_00005311	yes	de novo	hypothetical protein
M_FR13_EuGene_00019251	yes	de novo	hypothetical protein
M_FR13_EuGene_00101111	yes	de novo	hypothetical protein
M_FR13_EuGene_00061611	yes	de novo	hypothetical protein
M_FR13_EuGene_00025511	yes	de novo	hypothetical protein
M_FR13_EuGene_00025041	yes	from OrthoMCL	hypothetical protein
M_FR13_EuGene_00119371	yes	from OrthoMCL	hypothetical protein
M_FR13_EuGene_00001281	yes	de novo	hypothetical protein
M_FR13_EuGene_00001561	yes	from OrthoMCL	hypothetical protein
M_FR13_EuGene_00061721	yes	de novo	hypothetical protein
M_FR13_EuGene_00082191	yes	de novo	hypothetical protein
M_FR13_EuGene_00025931	yes	de novo	hypothetical protein
M_FR13_EuGene_00029101	yes	from OrthoMCL	hypothetical protein
M_FR13_EuGene_00132121	yes	de novo	hypothetical protein
M_FR13_EuGene_00067241	yes	de novo	hypothetical protein
M_FR13_EuGene_00121181	yes	de novo	hypothetical protein
M_FR13_EuGene_00079151	yes	de novo	hypothetical protein
M_FR13_EuGene_00094341	yes	de novo	hypothetical protein
M_FR13_EuGene_00099231	yes	from OrthoMCL	hypothetical protein
M_FR13_EuGene_00116451	yes	de novo	hypothetical protein
M_FR13_EuGene_00073141	yes	de novo	hypothetical protein
M_FR13_EuGene_00104531	yes	from OrthoMCL	elongation factor G
M_FR13_EuGene_00013911	yes	de novo	hypothetical protein
M_FR13_EuGene_00127931	yes	from OrthoMCL	hypothetical protein
M_FR13_EuGene_00144641	yes	de novo	hypothetical protein
M_FR13_EuGene_00084181	yes	de novo	hypothetical protein
M_FR13_EuGene_00050871	yes	from OrthoMCL	hypothetical protein
M_FR13_EuGene_00122521	yes	from OrthoMCL	hypothetical protein
M_FR13_EuGene_00122351	yes	de novo	hypothetical protein
M_FR13_EuGene_00081261	yes	de novo	hypothetical protein
M_FR13_EuGene_00040511	yes	de novo	hypothetical protein
M_FR13_EuGene_00074101	yes	de novo	hypothetical protein
M_FR13_EuGene_00041921	yes	de novo	hypothetical protein
M_FR13_EuGene_00114581	yes	de novo	hypothetical protein
M_FR13_EuGene_00080861	yes	de novo	hypothetical protein
M_FR13_EuGene_00022791	yes	de novo	hypothetical protein
M_FR13_EuGene_00113121	yes	de novo	hypothetical protein
M_FR13_EuGene_00085391	yes	de novo	hypothetical protein
M_FR13_EuGene_00118261	yes	from OrthoMCL	hypothetical protein
M_FR13_EuGene_00111981	yes	de novo	para-nitrobenzyl esterase
M_FR13_EuGene_00039311	yes	de novo	hypothetical protein
M_FR13_EuGene_00039421	yes	de novo	hypothetical protein
M_FR13_EuGene_00039511	yes	from OrthoMCL	hypothetical protein
M_FR13_EuGene_00057471	yes	de novo	hypothetical protein
M_FR13_EuGene_00058251	yes	from OrthoMCL	hypothetical protein
M_FR13_EuGene_00140071	yes	from OrthoMCL	hypothetical protein
M_FR13_EuGene_00037951	yes	from OrthoMCL	hypothetical protein
M_FR13_EuGene_00115581	yes	de novo	hypothetical protein
M_FR13_EuGene_00075691	yes	de novo	hypothetical protein
M_FR13_EuGene_00071001	yes	de novo	hypothetical protein
M_FR13_EuGene_00099891	yes	de novo	hypothetical protein
M_FR13_EuGene_00100801	yes	de novo	hypothetical protein
M_FR13_EuGene_00100881	yes	de novo	hypothetical protein
M_FR13_EuGene_00133311	yes	de novo	hypothetical protein
M_FR13_EuGene_00107211	yes	from OrthoMCL	#N/A
M_FR13_EuGene_00056371	yes	de novo	#N/A
M_FR13_EuGene_00079751	yes	de novo	#N/A
M_FR13_EuGene_00116781	yes	from OrthoMCL	#N/A
M_FR13_EuGene_00042711	yes	from OrthoMCL	hypothetical protein
M_FR13_EuGene_00117201	yes	de novo	#N/A
M_FR13_EuGene_00047801	yes	de novo	#N/A
M_FR13_EuGene_00080761	yes	de novo	#N/A
M_FR13_EuGene_00035951	yes	from OrthoMCL	hypothetical protein
M_FR13_EuGene_00103501	yes	de novo	#N/A
M_FR13_EuGene_00103341	yes	de novo	#N/A
M_FR13_EuGene_00068961	yes	from OrthoMCL	#N/A
M_FR13_EuGene_00054031	yes	de novo	#N/A
M_FR13_EuGene_00068031	yes	de novo	#N/A
M_FR13_EuGene_00089161	yes	de novo	#N/A
M_FR13_EuGene_00021041	yes	de novo	#N/A
M_FR13_EuGene_00039261	yes	de novo	#N/A
M_FR13_EuGene_00132101	yes	de novo	#N/A
M_FR13_EuGene_00087761	yes	from OrthoMCL	serin endopeptidase
M_FR13_EuGene_00123891	yes	from OrthoMCL	serin endopeptidase
M_FR13_EuGene_00071971	yes	de novo	#N/A
M_FR13_EuGene_00091711	yes	from OrthoMCL	#N/A
M_FR13_EuGene_00085081	yes	de novo	#N/A
M_FR13_EuGene_00102591	yes	de novo	#N/A
M_FR13_EuGene_00125791	yes	from OrthoMCL	#N/A
M_FR13_EuGene_00145291	yes	from OrthoMCL	#N/A
M_FR13_EuGene_00124561	yes	from OrthoMCL	#N/A
M_FR13_EuGene_00115541	yes	de novo	#N/A
M_FR13_EuGene_00106441	yes	de novo	#N/A
M_FR13_EuGene_00076081	yes	de novo	#N/A
M_FR13_EuGene_00064901	yes	de novo	#N/A
M_FR13_EuGene_00137431	yes	de novo	#N/A
M_FR13_EuGene_00059371	yes	de novo	hypothetical protein
M_FR13_EuGene_00059381	yes	de novo	hypothetical protein
M_FR13_EuGene_00021991	yes	de novo	#N/A
M_FR13_EuGene_00099761	yes	de novo	#N/A
M_FR13_EuGene_00114511	yes	from OrthoMCL	#N/A
M_FR13_EuGene_00079391	yes	de novo	#N/A
M_FR13_EuGene_00046031	yes	from OrthoMCL	hypothetical protein
M_FR13_EuGene_00046041	yes	from OrthoMCL	hypothetical protein
M_FR13_EuGene_00036101	yes	from OrthoMCL	#N/A
M_FR13_EuGene_00139091	yes	from OrthoMCL	#N/A
M_FR13_EuGene_00072741	yes	de novo	#N/A
M_FR13_EuGene_00144491	yes	from OrthoMCL	hypothetical protein
M_FR13_EuGene_00062221	yes	de novo	#N/A
M_FR13_EuGene_00038181	yes	from OrthoMCL	ectonucleotide pyrophosphatase/phosphodiesterase 1
M_FR13_EuGene_00131821	yes	from OrthoMCL	ectonucleotide pyrophosphatase/phosphodiesterase 1
M_FR13_EuGene_00132371	yes	from OrthoMCL	ectonucleotide pyrophosphatase/phosphodiesterase 1
M_FR13_EuGene_00050021	yes	from OrthoMCL	hypothetical protein
M_FR13_EuGene_00013461	yes	de novo	hypothetical protein
M_FR13_EuGene_00120101	yes	de novo	STE/STE20/PAKA protein kinase
M_FR13_EuGene_00031601	yes	de novo	hypothetical protein
M_FR13_EuGene_00117621	yes	de novo	hypothetical protein
M_FR13_EuGene_00101411	yes	de novo	hypothetical protein
M_FR13_EuGene_00087341	yes	de novo	hypothetical protein
M_FR13_EuGene_00146611	yes	de novo	hypothetical protein
M_FR13_EuGene_00130401	yes	de novo	hypothetical protein
M_FR13_EuGene_00029151	yes	from OrthoMCL	#N/A
M_FR13_EuGene_00060231	yes	de novo	hypothetical protein
M_FR13_EuGene_00041621	yes	from OrthoMCL	hypothetical protein
M_FR13_EuGene_00094311	yes	from OrthoMCL	hypothetical protein
M_FR13_EuGene_00059961	yes	de novo	#N/A
M_FR13_EuGene_00115631	yes	de novo	hypothetical protein
M_FR13_EuGene_00082881	yes	de novo	hypothetical protein
M_FR13_EuGene_00097581	yes	de novo	#N/A
M_FR13_EuGene_00130761	yes	de novo	hypothetical protein
M_FR13_EuGene_00011921	yes	de novo	#N/A
M_FR13_EuGene_00148801	yes	de novo	hypothetical protein
M_FR13_EuGene_00051141	yes	from OrthoMCL	hypothetical protein
M_FR13_EuGene_00142051	yes	from OrthoMCL	hypothetical protein
M_FR13_EuGene_00006461	yes	de novo	dUTPase
M_FR13_EuGene_00079411	yes	de novo	hypothetical protein
M_FR13_EuGene_00125541	yes	de novo	hypothetical protein
M_FR13_EuGene_00041521	yes	from OrthoMCL	hypothetical protein
M_FR13_EuGene_00122631	yes	de novo	hypothetical protein
M_FR13_EuGene_00116481	yes	de novo	hypothetical protein
M_FR13_EuGene_00102171	yes	from OrthoMCL	SAM-dependent methyltransferase
M_FR13_EuGene_00102181	yes	from OrthoMCL	SAM-dependent methyltransferase
M_FR13_EuGene_00107551	yes	de novo	hypothetical protein
M_FR13_EuGene_00013481	yes	de novo	hypothetical protein
M_FR13_EuGene_00050241	yes	de novo	hypothetical protein
M_FR13_EuGene_00085621	yes	de novo	hypothetical protein
M_FR13_EuGene_00114701	yes	de novo	#N/A
M_FR13_EuGene_00117661	yes	de novo	hypothetical protein
M_FR13_EuGene_00135421	yes	de novo	hypothetical protein
M_FR13_EuGene_00003011	yes	de novo	hypothetical protein
M_FR13_EuGene_00070201	yes	de novo	hypothetical protein
M_FR13_EuGene_00100211	yes	from OrthoMCL	hypothetical protein
M_FR13_EuGene_00004871	yes	from OrthoMCL	hypothetical protein
M_FR13_EuGene_00016551	yes	from OrthoMCL	hypothetical protein
M_FR13_EuGene_00119771	yes	de novo	hypothetical protein
M_FR13_EuGene_00021551	yes	from OrthoMCL	hypothetical protein
M_FR13_EuGene_00110721	yes	de novo	metalloproteinase
M_FR13_EuGene_00093941	yes	from OrthoMCL	sarcosine oxidase
M_FR13_EuGene_00135601	yes	from OrthoMCL	sarcosine oxidase
M_FR13_EuGene_00124181	yes	de novo	hypothetical protein
M_FR13_EuGene_00059301	yes	de novo	#N/A
M_FR13_EuGene_00148511	yes	de novo	hypothetical protein
M_FR13_EuGene_00108881	yes	de novo	hypothetical protein
M_FR13_EuGene_00023921	yes	from OrthoMCL	hypothetical protein
M_FR13_EuGene_00143201	yes	from OrthoMCL	hypothetical protein
M_FR13_EuGene_00091131	yes	de novo	hypothetical protein
M_FR13_EuGene_00070141	yes	de novo	hypothetical protein
M_FR13_EuGene_00043471	yes	de novo	hypothetical protein
M_FR13_EuGene_00134441	yes	from OrthoMCL	hypothetical protein
M_FR13_EuGene_00130411	yes	de novo	hypothetical protein
M_FR13_EuGene_00144271	yes	de novo	hypothetical protein
M_FR13_EuGene_00087641	yes	de novo	hypothetical protein
M_FR13_EuGene_00147811	yes	de novo	#N/A
M_FR13_EuGene_00089021	yes	from OrthoMCL	hypothetical protein
M_FR13_EuGene_00085291	yes	de novo	hypothetical protein
M_FR13_EuGene_00105461	yes	from OrthoMCL	hypothetical protein
M_FR13_EuGene_00105471	yes	from OrthoMCL	hypothetical protein
M_FR13_EuGene_00122101	yes	de novo	hypothetical protein
M_FR13_EuGene_00010741	yes	de novo	hypothetical protein
M_FR13_EuGene_00121751	yes	de novo	hypothetical protein
M_FR13_EuGene_00001531	yes	from OrthoMCL	#N/A
M_FR13_EuGene_00145671	yes	from OrthoMCL	hypothetical protein
M_FR13_EuGene_00021931	yes	de novo	hypothetical protein
M_FR13_EuGene_00079141	yes	de novo	hypothetical protein
M_FR13_EuGene_00091401	yes	from OrthoMCL	hypothetical protein
M_FR13_EuGene_00085851	yes	de novo	hypothetical protein
M_FR13_EuGene_00084041	yes	de novo	hypothetical protein
M_FR13_EuGene_00096521	yes	from OrthoMCL	hypothetical protein
M_FR13_EuGene_00131091	yes	de novo	hypothetical protein
M_FR13_EuGene_00083901	yes	from OrthoMCL	#N/A
M_FR13_EuGene_00145471	yes	de novo	hypothetical protein
M_FR13_EuGene_00085381	yes	from OrthoMCL	hypothetical protein
M_FR13_EuGene_00048051	yes	from OrthoMCL	hypothetical protein
M_FR13_EuGene_00058131	yes	de novo	hypothetical protein
M_FR13_EuGene_00112931	yes	from OrthoMCL	hypothetical protein
M_FR13_EuGene_00139771	yes	de novo	#N/A
M_FR13_EuGene_00088411	yes	de novo	#N/A
M_FR13_EuGene_00008051	yes	de novo	#N/A
M_FR13_EuGene_00026531	yes	from OrthoMCL	#N/A
M_FR13_EuGene_00104021	yes	de novo	#N/A
M_FR13_EuGene_00011931	yes	de novo	#N/A
M_FR13_EuGene_00106751	yes	de novo	#N/A
M_FR13_EuGene_00129101	yes	from OrthoMCL	#N/A
M_FR13_EuGene_00032041	yes	de novo	#N/A
M_FR13_EuGene_00064391	yes	from OrthoMCL	#N/A
M_FR13_EuGene_00065791	yes	de novo	#N/A
M_FR13_EuGene_00080611	yes	de novo	#N/A
M_FR13_EuGene_00118161	yes	de novo	#N/A
M_FR13_EuGene_00118171	yes	de novo	#N/A
M_FR13_EuGene_00120081	yes	de novo	#N/A
M_FR13_EuGene_00059111	yes	from OrthoMCL	#N/A
M_FR13_EuGene_00065431	yes	de novo	#N/A
M_FR13_EuGene_00055941	yes	de novo	#N/A
M_FR13_EuGene_00108801	yes	de novo	#N/A
M_FR13_EuGene_00063601	yes	de novo	#N/A
M_FR13_EuGene_00127541	yes	from OrthoMCL	#N/A
M_FR13_EuGene_00030631	yes	de novo	#N/A
M_FR13_EuGene_00123741	yes	de novo	#N/A
M_FR13_EuGene_00082691	yes	de novo	#N/A
M_FR13_EuGene_00004741	yes	de novo	#N/A
M_FR13_EuGene_00031851	yes	de novo	#N/A
M_FR13_EuGene_00085501	yes	from OrthoMCL	hypothetical protein
M_FR13_EuGene_00085511	yes	from OrthoMCL	hypothetical protein
M_FR13_EuGene_00101481	yes	from OrthoMCL	#N/A
M_FR13_EuGene_00116151	yes	from OrthoMCL	hypothetical protein
M_FR13_EuGene_00135731	yes	from OrthoMCL	hypothetical protein
M_FR13_EuGene_00115551	yes	de novo	#N/A
M_FR13_EuGene_00105311	yes	from OrthoMCL	extradiol ring-cleavage dioxygenase
M_FR13_EuGene_00133391	yes	from OrthoMCL	extradiol ring-cleavage dioxygenase
M_FR13_EuGene_00086441	yes	de novo	#N/A
M_FR13_EuGene_00018341	yes	de novo	#N/A
M_FR13_EuGene_00116161	yes	de novo	#N/A
M_FR13_EuGene_00001901	yes	from OrthoMCL	hypothetical protein
M_FR13_EuGene_00130831	yes	from OrthoMCL	hypothetical protein
M_FR13_EuGene_00069491	yes	de novo	#N/A
M_FR13_EuGene_00103011	yes	de novo	#N/A
M_FR13_EuGene_00125961	yes	from OrthoMCL	#N/A
M_FR13_EuGene_00098701	yes	de novo	#N/A
M_FR13_EuGene_00111671	yes	de novo	#N/A
M_FR13_EuGene_00121531	yes	de novo	#N/A
M_FR13_EuGene_00043511	yes	de novo	#N/A
M_FR13_EuGene_00069391	yes	from OrthoMCL	#N/A
M_FR13_EuGene_00002171	yes	from OrthoMCL	#N/A
M_FR13_EuGene_00002261	yes	from OrthoMCL	#N/A
M_FR13_EuGene_00080991	yes	de novo	#N/A
M_FR13_EuGene_00121731	yes	de novo	#N/A
M_FR13_EuGene_00080001	yes	de novo	#N/A
M_FR13_EuGene_00009721	yes	de novo	#N/A
M_FR13_EuGene_00118791	yes	de novo	#N/A
M_FR13_EuGene_00110151	yes	de novo	#N/A
M_FR13_EuGene_00046131	yes	from OrthoMCL	#N/A
M_FR13_EuGene_00099111	yes	de novo	#N/A
M_FR13_EuGene_00076121	yes	de novo	#N/A
M_FR13_EuGene_00094731	yes	from OrthoMCL	#N/A
M_FR13_EuGene_00029671	yes	de novo	hypothetical protein
M_FR13_EuGene_00141731	yes	de novo	hypothetical protein
M_FR13_EuGene_00066111	yes	de novo	#N/A
M_FR13_EuGene_00066391	yes	de novo	#N/A
M_FR13_EuGene_00116331	yes	de novo	#N/A
M_FR13_EuGene_00118611	yes	de novo	#N/A
M_FR13_EuGene_00106971	yes	de novo	#N/A
M_FR13_EuGene_00032341	yes	de novo	adhesin protein Mad1
M_FR13_EuGene_00032351	yes	de novo	adhesin protein Mad1
M_FR13_EuGene_00102761	yes	de novo	#N/A
M_FR13_EuGene_00108701	yes	from OrthoMCL	#N/A
M_FR13_EuGene_00060811	yes	de novo	#N/A
M_FR13_EuGene_00063161	yes	de novo	#N/A
M_FR13_EuGene_00114711	yes	de novo	#N/A
M_FR13_EuGene_00116421	yes	de novo	#N/A
M_FR13_EuGene_00103671	yes	de novo	hypothetical protein
M_FR13_EuGene_00052011	yes	from OrthoMCL	hypothetical protein
M_FR13_EuGene_00119061	yes	from OrthoMCL	hypothetical protein
M_FR13_EuGene_00036401	yes	from OrthoMCL	hypothetical protein
M_FR13_EuGene_00017781	yes	de novo	#N/A
M_FR13_EuGene_00024781	yes	from OrthoMCL	#N/A
M_FR13_EuGene_00087781	yes	from OrthoMCL	hypothetical protein
M_FR13_EuGene_00087651	yes	from OrthoMCL	hypothetical protein
M_FR13_EuGene_00118081	yes	from OrthoMCL	spherulin-1B
M_FR13_EuGene_00110791	yes	de novo	hypothetical protein
M_FR13_EuGene_00110801	yes	de novo	hypothetical protein
M_FR13_EuGene_00087671	yes	de novo	hypothetical protein
M_FR13_EuGene_00133331	yes	de novo	hypothetical protein
M_FR13_EuGene_00006451	yes	from OrthoMCL	hypothetical protein
M_FR13_EuGene_00003151	yes	de novo	hypothetical protein
M_FR13_EuGene_00141231	yes	de novo	#N/A
M_FR13_EuGene_00136891	yes	from OrthoMCL	hypothetical protein
M_FR13_EuGene_00147551	yes	from OrthoMCL	hypothetical protein
M_FR13_EuGene_00076521	yes	from OrthoMCL	hypothetical protein
M_FR13_EuGene_00013071	yes	de novo	hypothetical protein
M_FR13_EuGene_00101101	yes	de novo	#N/A
M_FR13_EuGene_00070271	yes	de novo	hypothetical protein
M_FR13_EuGene_00016451	yes	de novo	hypothetical protein
M_FR13_EuGene_00076021	yes	de novo	hypothetical protein
M_FR13_EuGene_00068471	yes	from OrthoMCL	hypothetical protein
M_FR13_EuGene_00073671	yes	from OrthoMCL	hypothetical protein
M_FR13_EuGene_00096701	yes	from OrthoMCL	hypothetical protein
M_FR13_EuGene_00096711	yes	de novo	hypothetical protein
M_FR13_EuGene_00067151	yes	de novo	hypothetical protein
M_FR13_EuGene_00079421	yes	de novo	hypothetical protein
M_FR13_EuGene_00102511	yes	de novo	hypothetical protein
M_FR13_EuGene_00110301	yes	de novo	#N/A
M_FR13_EuGene_00148611	yes	from OrthoMCL	#N/A
M_FR13_EuGene_00116891	yes	from OrthoMCL	#N/A
M_FR13_EuGene_00117571	yes	de novo	#N/A
M_FR13_EuGene_00143751	yes	de novo	#N/A
M_FR13_EuGene_00114691	yes	de novo	#N/A
M_FR13_EuGene_00095891	yes	from OrthoMCL	#N/A
M_FR13_EuGene_00147771	yes	from OrthoMCL	#N/A
M_FR13_EuGene_00031901	yes	de novo	#N/A
M_FR13_EuGene_00093101	yes	de novo	#N/A
M_FR13_EuGene_00092981	yes	from OrthoMCL	#N/A
M_FR13_EuGene_00022551	yes	de novo	#N/A
M_FR13_EuGene_00022561	yes	de novo	#N/A
M_FR13_EuGene_00013351	yes	de novo	hypothetical protein
M_FR13_EuGene_00150001	yes	de novo	hypothetical protein
M_FR13_EuGene_00019421	yes	from OrthoMCL	#N/A
M_FR13_EuGene_00062251	yes	de novo	#N/A
M_FR13_EuGene_00080571	yes	from OrthoMCL	#N/A
M_FR13_EuGene_00130841	yes	from OrthoMCL	acetyl-hydrolase
M_FR13_EuGene_00060221	yes	de novo	#N/A
M_FR13_EuGene_00051231	yes	de novo	#N/A
M_FR13_EuGene_00067231	yes	de novo	#N/A
M_FR13_EuGene_00080321	yes	de novo	#N/A
M_FR13_EuGene_00114631	yes	de novo	#N/A
M_FR13_EuGene_00106721	yes	de novo	#N/A
M_FR13_EuGene_00014401	yes	de novo	amidohydrolase
M_FR13_EuGene_00140751	yes	de novo	amidohydrolase
M_FR13_EuGene_00104931	yes	de novo	#N/A
M_FR13_EuGene_00029211	yes	from OrthoMCL	#N/A
M_FR13_EuGene_00132761	yes	from OrthoMCL	hypothetical protein
M_FR13_EuGene_00125421	yes	de novo	beta-Ig-H3/Fasciclin
M_FR13_EuGene_00091961	yes	de novo	hypothetical protein
M_FR13_EuGene_00106291	yes	from OrthoMCL	hypothetical protein
M_FR13_EuGene_00062261	yes	from OrthoMCL	pisatin demethylase
M_FR13_EuGene_00145491	yes	from OrthoMCL	pisatin demethylase
M_FR13_EuGene_00148521	yes	de novo	hypothetical protein
M_FR13_EuGene_00003001	yes	de novo	hypothetical protein
M_FR13_EuGene_00068741	yes	de novo	hypothetical protein
M_FR13_EuGene_00129011	yes	de novo	hypothetical protein
M_FR13_EuGene_00130241	yes	de novo	hypothetical protein
M_FR13_EuGene_00080941	yes	de novo	hypothetical protein
M_FR13_EuGene_00085631	yes	de novo	hypothetical protein
M_FR13_EuGene_00085371	yes	de novo	#N/A
M_FR13_EuGene_00124211	yes	de novo	#N/A
M_FR13_EuGene_00038841	yes	de novo	#N/A
M_FR13_EuGene_00115301	yes	from OrthoMCL	#N/A
M_FR13_EuGene_00115311	yes	from OrthoMCL	#N/A
M_FR13_EuGene_00115521	yes	de novo	#N/A
M_FR13_EuGene_00016301	yes	de novo	hypothetical protein
M_FR13_EuGene_00016311	yes	de novo	hypothetical protein
M_FR13_EuGene_00075741	yes	de novo	#N/A
M_FR13_EuGene_00024471	yes	from OrthoMCL	#N/A
M_FR13_EuGene_00146191	yes	de novo	#N/A
M_FR13_EuGene_00145501	yes	de novo	#N/A
M_FR13_EuGene_00130151	yes	de novo	#N/A
M_FR13_EuGene_00009701	yes	de novo	#N/A
M_FR13_EuGene_00119091	yes	de novo	#N/A
M_FR13_EuGene_00108121	yes	de novo	#N/A
M_FR13_EuGene_00060681	yes	de novo	#N/A
M_FR13_EuGene_00102191	yes	de novo	#N/A
M_FR13_EuGene_00111141	yes	de novo	#N/A
M_FR13_EuGene_00045341	yes	de novo	#N/A
M_FR13_EuGene_00109041	yes	from OrthoMCL	#N/A
M_FR13_EuGene_00025391	yes	de novo	hypothetical protein
M_FR13_EuGene_00025401	yes	de novo	hypothetical protein
M_FR13_EuGene_00139481	yes	from OrthoMCL	hypothetical protein
M_FR13_EuGene_00063741	yes	de novo	#N/A
M_FR13_EuGene_00064831	yes	de novo	#N/A
M_FR13_EuGene_00041391	yes	de novo	hypothetical protein
M_FR13_EuGene_00061001	yes	de novo	hypothetical protein
M_FR13_EuGene_00138891	yes	de novo	hypothetical protein
M_FR13_EuGene_00134981	yes	from OrthoMCL	FAD-binding domain-containing protein
M_FR13_EuGene_00112641	yes	de novo	#N/A
M_FR13_EuGene_00094111	yes	from OrthoMCL	#N/A
M_FR13_EuGene_00043131	yes	de novo	hypothetical protein
M_FR13_EuGene_00043141	yes	de novo	hypothetical protein
M_FR13_EuGene_00031351	yes	de novo	#N/A
M_FR13_EuGene_00033881	yes	de novo	#N/A
M_FR13_EuGene_00090751	yes	from OrthoMCL	cysteine synthase 2
M_FR13_EuGene_00090761	yes	from OrthoMCL	cysteine synthase 2
M_FR13_EuGene_00076451	yes	de novo	#N/A
M_FR13_EuGene_00015561	yes	from OrthoMCL	hypothetical protein
M_FR13_EuGene_00015571	yes	from OrthoMCL	hypothetical protein
M_FR13_EuGene_00128081	yes	from OrthoMCL	hypothetical protein
M_FR13_EuGene_00095261	yes	from OrthoMCL	#N/A
M_FR13_EuGene_00142971	yes	de novo	#N/A
M_FR13_EuGene_00051661	yes	de novo	#N/A
M_FR13_EuGene_00105451	yes	from OrthoMCL	hypothetical protein
M_FR13_EuGene_00116241	yes	from OrthoMCL	#N/A
M_FR13_EuGene_00124351	yes	de novo	#N/A
M_FR13_EuGene_00126331	yes	de novo	#N/A
M_FR13_EuGene_00130041	yes	de novo	#N/A
M_FR13_EuGene_00124131	yes	from OrthoMCL	FAD-dependent pyridine nucleotide-disulfide oxidoreductase
M_FR13_EuGene_00003571	yes	from OrthoMCL	hypothetical protein
M_FR13_EuGene_00003581	yes	from OrthoMCL	hypothetical protein
M_FR13_EuGene_00081611	yes	de novo	hypothetical protein
M_FR13_EuGene_00106851	yes	de novo	hypothetical protein
M_FR13_EuGene_00062121	yes	from OrthoMCL	hypothetical protein
M_FR13_EuGene_00149711	yes	de novo	#N/A
M_FR13_EuGene_00114551	yes	de novo	hypothetical protein
M_FR13_EuGene_00036261	yes	from OrthoMCL	#N/A
M_FR13_EuGene_00080511	yes	from OrthoMCL	hypothetical protein
M_FR13_EuGene_00132961	yes	de novo	#N/A
M_FR13_EuGene_00017911	yes	de novo	#N/A
M_FR13_EuGene_00112651	yes	de novo	#N/A
M_FR13_EuGene_00117591	yes	from OrthoMCL	#N/A
M_FR13_EuGene_00094301	yes	de novo	#N/A
M_FR13_EuGene_00094721	yes	de novo	#N/A
M_FR13_EuGene_00036321	yes	de novo	hypothetical protein
M_FR13_EuGene_00104981	yes	de novo	#N/A
M_FR13_EuGene_00050701	yes	de novo	#N/A
M_FR13_EuGene_00110091	yes	de novo	#N/A
M_FR13_EuGene_00023321	yes	de novo	#N/A
M_FR13_EuGene_00025461	yes	de novo	#N/A
M_FR13_EuGene_00036281	yes	de novo	hypothetical protein
M_FR13_EuGene_00083501	yes	de novo	#N/A
M_FR13_EuGene_00105341	yes	de novo	#N/A
M_FR13_EuGene_00107761	yes	de novo	#N/A
M_FR13_EuGene_00122961	yes	from OrthoMCL	hypothetical protein
M_FR13_EuGene_00129001	yes	de novo	#N/A
M_FR13_EuGene_00099581	yes	de novo	hypothetical protein
M_FR13_EuGene_00099591	yes	de novo	hypothetical protein
M_FR13_EuGene_00054471	yes	from OrthoMCL	hypothetical protein
M_FR13_EuGene_00013101	yes	from OrthoMCL	hypothetical protein
M_FR13_EuGene_00112201	yes	de novo	hypothetical protein
M_FR13_EuGene_00126711	yes	de novo	hypothetical protein
M_FR13_EuGene_00102111	yes	de novo	amidohydrolase
M_FR13_EuGene_00143981	yes	de novo	amidohydrolase
M_FR13_EuGene_00023291	yes	de novo	hypothetical protein
M_FR13_EuGene_00142061	yes	de novo	hypothetical protein
M_FR13_EuGene_00106881	yes	de novo	#N/A
M_FR13_EuGene_00003841	yes	de novo	hypothetical protein
M_FR13_EuGene_00086131	yes	de novo	hypothetical protein
M_FR13_EuGene_00047821	yes	from OrthoMCL	hypothetical protein
M_FR13_EuGene_00057861	yes	from OrthoMCL	hypothetical protein
M_FR13_EuGene_00057831	yes	de novo	hypothetical protein
M_FR13_EuGene_00057851	yes	de novo	hypothetical protein
M_FR13_EuGene_00074531	yes	de novo	hypothetical protein
M_FR13_EuGene_00107561	yes	de novo	#N/A
M_FR13_EuGene_00050641	yes	from OrthoMCL	#N/A
M_FR13_EuGene_00035521	yes	from OrthoMCL	hypothetical protein
M_FR13_EuGene_00035531	yes	from OrthoMCL	hypothetical protein
M_FR13_EuGene_00014821	yes	from OrthoMCL	integral membrane protein
M_FR13_EuGene_00122031	yes	from OrthoMCL	integral membrane protein
M_FR13_EuGene_00085581	yes	de novo	cholinesterase
M_FR13_EuGene_00085591	yes	de novo	cholinesterase
M_FR13_EuGene_00086741	yes	de novo	metalloprotease 1
M_FR13_EuGene_00086751	yes	de novo	metalloprotease 1
M_FR13_EuGene_00060661	yes	de novo	#N/A
M_FR13_EuGene_00037641	yes	de novo	minor extracellular protease vpr
M_FR13_EuGene_00123361	yes	de novo	minor extracellular protease vpr
M_FR13_EuGene_00037241	yes	de novo	#N/A
M_FR13_EuGene_00047031	yes	de novo	#N/A
M_FR13_EuGene_00050761	yes	from OrthoMCL	#N/A
M_FR13_EuGene_00053651	yes	de novo	#N/A
M_FR13_EuGene_00096531	yes	de novo	#N/A
M_FR13_EuGene_00120321	yes	de novo	#N/A
M_FR13_EuGene_00128761	yes	de novo	#N/A
M_FR13_EuGene_00137381	yes	de novo	#N/A
M_FR13_EuGene_00065311	yes	de novo	hypothetical protein
M_FR13_EuGene_00125301	yes	de novo	hypothetical protein
M_FR13_EuGene_00111011	yes	from OrthoMCL	hypothetical protein
M_FR13_EuGene_00034581	yes	from OrthoMCL	acetyltransferase
M_FR13_EuGene_00034591	yes	from OrthoMCL	acetyltransferase
M_FR13_EuGene_00034311	yes	from OrthoMCL	hypothetical protein
M_FR13_EuGene_00059561	yes	de novo	hypothetical protein
M_FR13_EuGene_00059571	yes	de novo	hypothetical protein
M_FR13_EuGene_00090151	yes	de novo	hypothetical protein
M_FR13_EuGene_00090161	yes	de novo	hypothetical protein
M_FR13_EuGene_00037041	yes	de novo	G2/mitotic-specific cyclin-B
M_FR13_EuGene_00037061	yes	from OrthoMCL	cystinosin
M_FR13_EuGene_00126141	yes	from OrthoMCL	cystinosin
M_FR13_EuGene_00109931	yes	de novo	hypothetical protein
M_FR13_EuGene_00059811	yes	from OrthoMCL	pisatin demethylase
M_FR13_EuGene_00074991	yes	from OrthoMCL	hypothetical protein
M_FR13_EuGene_00110881	yes	from OrthoMCL	serin endopeptidase
M_FR13_EuGene_00040861	yes	from OrthoMCL	hypothetical protein
M_FR13_EuGene_00129211	yes	from OrthoMCL	hypothetical protein
M_FR13_EuGene_00043091	yes	de novo	hypothetical protein
M_FR13_EuGene_00010511	yes	de novo	cell wall protein
M_FR13_EuGene_00010521	yes	de novo	cell wall protein
M_FR13_EuGene_00031151	yes	from OrthoMCL	hypothetical protein
M_FR13_EuGene_00108241	yes	de novo	hypothetical protein
M_FR13_EuGene_00143441	yes	de novo	hypothetical protein
M_FR13_EuGene_00113741	yes	from OrthoMCL	hypothetical protein
M_FR13_EuGene_00122661	yes	from OrthoMCL	hypothetical protein
M_FR13_EuGene_00135671	yes	from OrthoMCL	hypothetical protein
M_FR13_EuGene_00077341	yes	from OrthoMCL	hypothetical protein
M_FR13_EuGene_00142281	yes	from OrthoMCL	hypothetical protein
M_FR13_EuGene_00032791	yes	de novo	hypothetical protein
M_FR13_EuGene_00053591	yes	de novo	hypothetical protein
M_FR13_EuGene_00112701	yes	de novo	hypothetical protein
M_FR13_EuGene_00112711	yes	de novo	hypothetical protein
M_FR13_EuGene_00054361	yes	from OrthoMCL	hypothetical protein
M_FR13_EuGene_00054401	yes	from OrthoMCL	hypothetical protein
M_FR13_EuGene_00146051	yes	from OrthoMCL	hypothetical protein
M_FR13_EuGene_00088491	yes	de novo	streptogrisin-C
M_FR13_EuGene_00088501	yes	de novo	streptogrisin-C
M_FR13_EuGene_00110771	yes	from OrthoMCL	hypothetical protein
M_FR13_EuGene_00025261	yes	from OrthoMCL	hypothetical protein
M_FR13_EuGene_00025271	yes	from OrthoMCL	hypothetical protein
M_FR13_EuGene_00055411	yes	de novo	hypothetical protein
M_FR13_EuGene_00055421	yes	de novo	hypothetical protein
M_FR13_EuGene_00097491	yes	de novo	hypothetical protein
M_FR13_EuGene_00062101	yes	from OrthoMCL	hypothetical protein
M_FR13_EuGene_00105401	yes	de novo	hypothetical protein
M_FR13_EuGene_00105411	yes	de novo	hypothetical protein
M_FR13_EuGene_00068141	yes	de novo	#N/A
M_FR13_EuGene_00119031	yes	de novo	#N/A
M_FR13_EuGene_00109571	yes	de novo	serin endopeptidase
M_FR13_EuGene_00080121	yes	de novo	hypothetical protein
M_FR13_EuGene_00103901	yes	de novo	hypothetical protein
M_FR13_EuGene_00016491	yes	from OrthoMCL	hypothetical protein
M_FR13_EuGene_00129831	yes	de novo	manganese lipoxygenase
M_FR13_EuGene_00134451	yes	from OrthoMCL	hypothetical protein
M_FR13_EuGene_00142041	yes	from OrthoMCL	hypothetical protein
M_FR13_EuGene_00086931	yes	de novo	hypothetical protein
M_FR13_EuGene_00008371	yes	from OrthoMCL	catalase-3
M_FR13_EuGene_00146361	yes	from OrthoMCL	catalase-3
M_FR13_EuGene_00121231	yes	de novo	acetylcholinesterase
M_FR13_EuGene_00127571	yes	de novo	acetylcholinesterase
M_FR13_EuGene_00072371	yes	from OrthoMCL	hypothetical protein
M_FR13_EuGene_00053241	yes	de novo	inactive carboxylesterase 4
M_FR13_EuGene_00030981	yes	from OrthoMCL	hypothetical protein
M_FR13_EuGene_00017731	yes	de novo	hypothetical protein
M_FR13_EuGene_00017901	yes	de novo	hypothetical protein
M_FR13_EuGene_00029781	yes	from OrthoMCL	hypothetical protein
M_FR13_EuGene_00148491	yes	de novo	#N/A
M_FR13_EuGene_00148761	yes	de novo	#N/A
M_FR13_EuGene_00137721	yes	de novo	#N/A
M_FR13_EuGene_00077001	yes	de novo	#N/A
M_FR13_EuGene_00049131	yes	from OrthoMCL	ISWI chromatin-remodeling complex ATPase ISW2
M_FR13_EuGene_00073231	yes	de novo	dDENN domain-containing protein
M_FR13_EuGene_00128391	yes	de novo	dDENN domain-containing protein
M_FR13_EuGene_00145281	yes	from OrthoMCL	hypothetical protein
M_FR13_EuGene_00136651	yes	de novo	#N/A
M_FR13_EuGene_00056841	yes	from OrthoMCL	hypothetical protein
M_FR13_EuGene_00136361	yes	from OrthoMCL	hypothetical protein
M_FR13_EuGene_00056681	yes	from OrthoMCL	hypothetical protein
M_FR13_EuGene_00011001	yes	de novo	#N/A
M_FR13_EuGene_00019921	yes	de novo	#N/A
M_FR13_EuGene_00024851	yes	de novo	#N/A
M_FR13_EuGene_00025221	yes	de novo	#N/A
M_FR13_EuGene_00043331	yes	de novo	#N/A
M_FR13_EuGene_00045861	yes	from OrthoMCL	#N/A
M_FR13_EuGene_00050031	yes	de novo	#N/A
M_FR13_EuGene_00069791	yes	de novo	#N/A
M_FR13_EuGene_00077301	yes	de novo	#N/A
M_FR13_EuGene_00079331	yes	de novo	#N/A
M_FR13_EuGene_00084401	yes	de novo	#N/A
M_FR13_EuGene_00087751	yes	de novo	#N/A
M_FR13_EuGene_00091541	yes	from OrthoMCL	#N/A
M_FR13_EuGene_00091591	yes	de novo	#N/A
M_FR13_EuGene_00091851	yes	de novo	#N/A
M_FR13_EuGene_00102221	yes	de novo	#N/A
M_FR13_EuGene_00103401	yes	de novo	#N/A
M_FR13_EuGene_00091191	yes	de novo	hypothetical protein
M_FR13_EuGene_00127441	yes	de novo	#N/A
M_FR13_EuGene_00127591	yes	de novo	#N/A
M_FR13_EuGene_00129921	yes	de novo	#N/A
M_FR13_EuGene_00081541	yes	de novo	oxidoreductase
M_FR13_EuGene_00114141	yes	from OrthoMCL	lipase 2
M_FR13_EuGene_00105331	yes	de novo	hypothetical protein
M_FR13_EuGene_00143341	yes	de novo	#N/A
M_FR13_EuGene_00144181	yes	de novo	#N/A
M_FR13_EuGene_00070231	yes	from OrthoMCL	hypothetical protein
M_FR13_EuGene_00149971	yes	de novo	#N/A
M_FR13_EuGene_00089831	yes	de novo	hypothetical protein
M_FR13_EuGene_00075991	yes	de novo	hypothetical protein
M_FR13_EuGene_00075621	yes	de novo	hypothetical protein
M_FR13_EuGene_00075631	yes	de novo	hypothetical protein
M_FR13_EuGene_00033701	yes	de novo	hypothetical protein
M_FR13_EuGene_00113111	yes	from OrthoMCL	carboxypeptidase S1
M_FR13_EuGene_00068181	yes	from OrthoMCL	hypothetical protein
M_FR13_EuGene_00091981	yes	from OrthoMCL	allantoate permease
M_FR13_EuGene_00145791	yes	de novo	hypothetical protein
M_FR13_EuGene_00006911	yes	de novo	hypothetical protein
M_FR13_EuGene_00126911	yes	de novo	hypothetical protein
M_FR13_EuGene_00012141	yes	de novo	hypothetical protein
M_FR13_EuGene_00106481	yes	de novo	hypothetical protein
M_FR13_EuGene_00139951	yes	de novo	hypothetical protein
M_FR13_EuGene_00122731	yes	from OrthoMCL	hypothetical protein
M_FR13_EuGene_00069341	yes	de novo	pre-mRNA-splicing factor CLF1
M_FR13_EuGene_00069361	yes	de novo	pre-mRNA-splicing factor CLF1
M_FR13_EuGene_00005001	yes	from OrthoMCL	seprase
M_FR13_EuGene_00113211	yes	from OrthoMCL	squalene monooxygenase
M_FR13_EuGene_00113221	yes	from OrthoMCL	squalene monooxygenase
M_FR13_EuGene_00061691	yes	from OrthoMCL	acetyl-CoA carboxylase
M_FR13_EuGene_00121551	yes	from OrthoMCL	hypothetical protein
M_FR13_EuGene_00122471	yes	from OrthoMCL	hypothetical protein
M_FR13_EuGene_00054181	yes	de novo	hypothetical protein
M_FR13_EuGene_00111641	yes	from OrthoMCL	peptidase family M28 family protein
M_FR13_EuGene_00090181	yes	de novo	hypothetical protein
M_FR13_EuGene_00090191	yes	de novo	hypothetical protein
M_FR13_EuGene_00036911	yes	de novo	hypothetical protein
M_FR13_EuGene_00045181	yes	de novo	hypothetical protein
M_FR13_EuGene_00044011	yes	from OrthoMCL	hypothetical protein
M_FR13_EuGene_00134211	yes	from OrthoMCL	hypothetical protein
M_FR13_EuGene_00020341	yes	de novo	clock-controlled pheromone ccg-4
M_FR13_EuGene_00074941	yes	from OrthoMCL	pisatin demethylase
M_FR13_EuGene_00059791	yes	from OrthoMCL	hypothetical protein
M_FR13_EuGene_00059801	yes	from OrthoMCL	hypothetical protein
M_FR13_EuGene_00125371	yes	de novo	surface protein 1
M_FR13_EuGene_00087401	yes	from OrthoMCL	hypothetical protein
M_FR13_EuGene_00133461	yes	from OrthoMCL	hypothetical protein
M_FR13_EuGene_00066921	yes	from OrthoMCL	hypothetical protein
M_FR13_EuGene_00007851	yes	de novo	hypothetical protein
M_FR13_EuGene_00064931	yes	from OrthoMCL	hypothetical protein
M_FR13_EuGene_00040821	yes	from OrthoMCL	hypothetical protein
M_FR13_EuGene_00077171	yes	de novo	hypothetical protein
M_FR13_EuGene_00107441	yes	de novo	hypothetical protein
M_FR13_EuGene_00057361	yes	de novo	hypothetical protein
M_FR13_EuGene_00148331	yes	de novo	hypothetical protein
M_FR13_EuGene_00072971	yes	de novo	hypothetical protein
M_FR13_EuGene_00043561	yes	from OrthoMCL	hypothetical protein
M_FR13_EuGene_00144711	yes	from OrthoMCL	hypothetical protein
M_FR13_EuGene_00032451	yes	from OrthoMCL	hypothetical protein
M_FR13_EuGene_00148471	yes	from OrthoMCL	hypothetical protein
M_FR13_EuGene_00031361	yes	de novo	hypothetical protein
M_FR13_EuGene_00031371	yes	de novo	hypothetical protein
M_FR13_EuGene_00099091	yes	de novo	hypothetical protein
M_FR13_EuGene_00131601	yes	de novo	hypothetical protein
M_FR13_EuGene_00062731	yes	de novo	hypothetical protein
M_FR13_EuGene_00062741	yes	de novo	hypothetical protein
M_FR13_EuGene_00006521	yes	from OrthoMCL	nod factor export ATP-binding protein I
M_FR13_EuGene_00068641	yes	de novo	hypothetical protein
M_FR13_EuGene_00107051	yes	de novo	hypothetical protein
M_FR13_EuGene_00041931	yes	de novo	hypothetical protein
M_FR13_EuGene_00035001	yes	de novo	hypothetical protein
M_FR13_EuGene_00035011	yes	de novo	hypothetical protein
M_FR13_EuGene_00050481	yes	de novo	alkaline phosphatase D
M_FR13_EuGene_00022961	yes	from OrthoMCL	hypothetical protein
M_FR13_EuGene_00130931	yes	from OrthoMCL	hypothetical protein
M_FR13_EuGene_00037111	yes	de novo	hypothetical protein
M_FR13_EuGene_00037131	yes	de novo	hypothetical protein
M_FR13_EuGene_00024981	yes	from OrthoMCL	hypothetical protein
M_FR13_EuGene_00039791	yes	de novo	hypothetical protein
M_FR13_EuGene_00082701	yes	de novo	hypothetical protein
M_FR13_EuGene_00089791	yes	from OrthoMCL	hypothetical protein
M_FR13_EuGene_00064091	yes	de novo	hypothetical protein
M_FR13_EuGene_00142511	yes	de novo	hypothetical protein
M_FR13_EuGene_00005861	yes	de novo	FAD binding domain-containing protein
M_FR13_EuGene_00135721	yes	from OrthoMCL	fungal specific transcription factor domain-containing protein
M_FR13_EuGene_00095251	yes	de novo	hypothetical protein
M_FR13_EuGene_00107031	yes	de novo	hypothetical protein
M_FR13_EuGene_00116911	yes	from OrthoMCL	pheromone processing endoprotease KexB
M_FR13_EuGene_00040321	yes	from OrthoMCL	glutamyl-tRNA(Gln) amidotransferase
M_FR13_EuGene_00045451	yes	de novo	hypothetical protein
M_FR13_EuGene_00093901	yes	from OrthoMCL	hypothetical protein
M_FR13_EuGene_00093911	yes	from OrthoMCL	hypothetical protein
M_FR13_EuGene_00051501	yes	from OrthoMCL	IRE protein kinase
M_FR13_EuGene_00091121	yes	from OrthoMCL	#N/A
M_FR13_EuGene_00054151	yes	from OrthoMCL	ADP,ATP carrier protein
M_FR13_EuGene_00148371	yes	from OrthoMCL	hypothetical protein
M_FR13_EuGene_00044431	yes	de novo	hypothetical protein
M_FR13_EuGene_00025371	yes	de novo	hypothetical protein
M_FR13_EuGene_00142331	yes	de novo	hypothetical protein
M_FR13_EuGene_00136261	yes	de novo	hypothetical protein
M_FR13_EuGene_00144691	yes	de novo	hypothetical protein
M_FR13_EuGene_00093031	yes	de novo	hypothetical protein
M_FR13_EuGene_00099751	yes	de novo	#N/A
M_FR13_EuGene_00147141	yes	de novo	#N/A
M_FR13_EuGene_00110131	yes	from OrthoMCL	#N/A
M_FR13_EuGene_00115531	yes	de novo	#N/A
M_FR13_EuGene_00136431	yes	de novo	#N/A
M_FR13_EuGene_00150321	yes	de novo	hypothetical protein
M_FR13_EuGene_00107651	yes	de novo	hypothetical protein
M_FR13_EuGene_00107661	yes	de novo	hypothetical protein
M_FR13_EuGene_00134241	yes	de novo	hypothetical protein
M_FR13_EuGene_00096211	yes	from OrthoMCL	hypothetical protein
M_FR13_EuGene_00143251	yes	from OrthoMCL	isoamyl alcohol oxidase
M_FR13_EuGene_00091551	yes	de novo	hypothetical protein
M_FR13_EuGene_00119351	yes	de novo	hypothetical protein
M_FR13_EuGene_00072691	yes	de novo	hypothetical protein
M_FR13_EuGene_00003941	yes	de novo	hypothetical protein
M_FR13_EuGene_00004081	yes	from OrthoMCL	hypothetical protein
M_FR13_EuGene_00004481	yes	de novo	hypothetical protein
M_FR13_EuGene_00004651	yes	from OrthoMCL	hypothetical protein
M_FR13_EuGene_00139351	yes	de novo	hypothetical protein
M_FR13_EuGene_00145361	yes	from OrthoMCL	hypothetical protein
M_FR13_EuGene_00147711	yes	de novo	hypothetical protein
M_FR13_EuGene_00049871	yes	from OrthoMCL	hypothetical protein
M_FR13_EuGene_00050071	yes	de novo	hypothetical protein
M_FR13_EuGene_00050161	yes	from OrthoMCL	hypothetical protein
M_FR13_EuGene_00050211	yes	de novo	hypothetical protein
M_FR13_EuGene_00050361	yes	de novo	hypothetical protein
M_FR13_EuGene_00050441	yes	from OrthoMCL	FAD binding domain-containing protein
M_FR13_EuGene_00050501	yes	de novo	subtilisin
M_FR13_EuGene_00050911	yes	from OrthoMCL	hypothetical protein
M_FR13_EuGene_00084061	yes	from OrthoMCL	hypothetical protein
M_FR13_EuGene_00084111	yes	from OrthoMCL	hypothetical protein
M_FR13_EuGene_00084131	yes	de novo	lipase 4
M_FR13_EuGene_00084211	yes	de novo	hypothetical protein
M_FR13_EuGene_00084221	yes	de novo	hypothetical protein
M_FR13_EuGene_00129141	yes	de novo	hypothetical protein
M_FR13_EuGene_00141161	yes	de novo	hypothetical protein
M_FR13_EuGene_00060351	yes	from OrthoMCL	hypothetical protein
M_FR13_EuGene_00060451	yes	de novo	hypothetical protein
M_FR13_EuGene_00060611	yes	de novo	hypothetical protein
M_FR13_EuGene_00060631	yes	from OrthoMCL	hypothetical protein
M_FR13_EuGene_00060641	yes	de novo	hypothetical protein
M_FR13_EuGene_00128361	yes	from OrthoMCL	hypothetical protein
M_FR13_EuGene_00030911	yes	de novo	hypothetical protein
M_FR13_EuGene_00030711	yes	de novo	hypothetical protein
M_FR13_EuGene_00030661	yes	de novo	hypothetical protein
M_FR13_EuGene_00018191	yes	de novo	hypothetical protein
M_FR13_EuGene_00018051	yes	de novo	acid phosphatase
M_FR13_EuGene_00017931	yes	de novo	hypothetical protein
M_FR13_EuGene_00017891	yes	de novo	hypothetical protein
M_FR13_EuGene_00017771	yes	de novo	hypothetical protein
M_FR13_EuGene_00017631	yes	de novo	CIA30 family protein
M_FR13_EuGene_00017531	yes	de novo	hypothetical protein
M_FR13_EuGene_00092721	yes	de novo	hypothetical protein
M_FR13_EuGene_00100911	yes	de novo	hypothetical protein
M_FR13_EuGene_00100931	yes	from OrthoMCL	hypothetical protein
M_FR13_EuGene_00035311	yes	from OrthoMCL	hypothetical protein
M_FR13_EuGene_00035061	yes	de novo	arginase
M_FR13_EuGene_00029531	yes	de novo	hypothetical protein
M_FR13_EuGene_00029581	yes	from OrthoMCL	hypothetical protein
M_FR13_EuGene_00029651	yes	de novo	hypothetical protein
M_FR13_EuGene_00029721	yes	from OrthoMCL	hypothetical protein
M_FR13_EuGene_00029891	yes	from OrthoMCL	hypothetical protein
M_FR13_EuGene_00093741	yes	from OrthoMCL	palmitoyltransferase SWF1
M_FR13_EuGene_00150011	yes	de novo	hypothetical protein
M_FR13_EuGene_00013401	yes	from OrthoMCL	niemann-Pick C1 protein
M_FR13_EuGene_00013421	yes	de novo	hypothetical protein
M_FR13_EuGene_00013491	yes	from OrthoMCL	hypothetical protein
M_FR13_EuGene_00073631	yes	de novo	hypothetical protein
M_FR13_EuGene_00146221	yes	from OrthoMCL	hypothetical protein
M_FR13_EuGene_00062581	yes	de novo	tripeptidyl-peptidase 1
M_FR13_EuGene_00062401	yes	from OrthoMCL	hypothetical protein
M_FR13_EuGene_00100431	yes	de novo	FAD binding domain-containing protein
M_FR13_EuGene_00146961	yes	de novo	hypothetical protein
M_FR13_EuGene_00049171	yes	de novo	hypothetical protein
M_FR13_EuGene_00070531	yes	de novo	hypothetical protein
M_FR13_EuGene_00126291	yes	de novo	ThiJ/PfpI family protein
M_FR13_EuGene_00073171	yes	from OrthoMCL	peptidyl-tRNA hydrolase 2
M_FR13_EuGene_00073351	yes	de novo	amine oxidase
M_FR13_EuGene_00021771	yes	de novo	hypothetical protein
M_FR13_EuGene_00021731	yes	de novo	hypothetical protein
M_FR13_EuGene_00047231	yes	de novo	hydrophobin
M_FR13_EuGene_00047071	yes	de novo	hypothetical protein
M_FR13_EuGene_00024291	yes	de novo	hypothetical protein
M_FR13_EuGene_00024091	yes	from OrthoMCL	hypothetical protein
M_FR13_EuGene_00063691	yes	de novo	hypothetical protein
M_FR13_EuGene_00063581	yes	from OrthoMCL	hypothetical protein
M_FR13_EuGene_00063501	yes	de novo	hypothetical protein
M_FR13_EuGene_00063491	yes	de novo	hypothetical protein
M_FR13_EuGene_00138131	yes	de novo	hypothetical protein
M_FR13_EuGene_00107251	yes	de novo	hypothetical protein
M_FR13_EuGene_00013191	yes	from OrthoMCL	hypothetical protein
M_FR13_EuGene_00139431	yes	de novo	endonuclease/exonuclease/phosphatase
M_FR13_EuGene_00012931	yes	from OrthoMCL	hypothetical protein
M_FR13_EuGene_00012911	yes	de novo	lipid binding protein
M_FR13_EuGene_00012891	yes	de novo	hypothetical protein
M_FR13_EuGene_00012641	yes	from OrthoMCL	hypothetical protein
M_FR13_EuGene_00012471	yes	de novo	cyclohexadienyl dehydratase
M_FR13_EuGene_00012421	yes	from OrthoMCL	hypothetical protein
M_FR13_EuGene_00095861	yes	from OrthoMCL	hypothetical protein
M_FR13_EuGene_00073761	yes	de novo	hypothetical protein
M_FR13_EuGene_00073871	yes	de novo	hypothetical protein
M_FR13_EuGene_00115721	yes	from OrthoMCL	hypothetical protein
M_FR13_EuGene_00087151	yes	de novo	hypothetical protein
M_FR13_EuGene_00087141	yes	de novo	hypothetical protein
M_FR13_EuGene_00128061	yes	de novo	phosphatidylglycerol/phosphatidylinositol transfer protein
M_FR13_EuGene_00104541	yes	from OrthoMCL	homoisocitrate dehydrogenase
M_FR13_EuGene_00046801	yes	from OrthoMCL	hypothetical protein
M_FR13_EuGene_00146911	yes	de novo	hypothetical protein
M_FR13_EuGene_00046491	yes	from OrthoMCL	calnexin
M_FR13_EuGene_00046471	yes	de novo	hypothetical protein
M_FR13_EuGene_00082431	yes	de novo	hypothetical protein
M_FR13_EuGene_00061451	yes	from OrthoMCL	hypothetical protein
M_FR13_EuGene_00061101	yes	de novo	3-carboxymuconate cyclase
M_FR13_EuGene_00056721	yes	de novo	carbamoyl-phosphate synthase subunit arginine-specific small
M_FR13_EuGene_00056661	yes	de novo	hypothetical protein
M_FR13_EuGene_00014531	yes	de novo	LAlv9 family protein
M_FR13_EuGene_00079801	yes	de novo	hypothetical protein
M_FR13_EuGene_00079831	yes	from OrthoMCL	zinc/iron transporter
M_FR13_EuGene_00116771	yes	de novo	hypothetical protein
M_FR13_EuGene_00140251	yes	de novo	secretory lipase
M_FR13_EuGene_00083951	yes	from OrthoMCL	hypothetical protein
M_FR13_EuGene_00083781	yes	de novo	hypothetical protein
M_FR13_EuGene_00083771	yes	de novo	hypothetical protein
M_FR13_EuGene_00101791	yes	de novo	hypothetical protein
M_FR13_EuGene_00101811	yes	de novo	hypothetical protein
M_FR13_EuGene_00101831	yes	de novo	hypothetical protein
M_FR13_EuGene_00118851	yes	de novo	hypothetical protein
M_FR13_EuGene_00051841	yes	from OrthoMCL	acetylornithine deacetylase
M_FR13_EuGene_00051791	yes	de novo	hypothetical protein
M_FR13_EuGene_00051641	yes	de novo	hypothetical protein
M_FR13_EuGene_00051561	yes	de novo	hypothetical protein
M_FR13_EuGene_00051551	yes	de novo	hypothetical protein
M_FR13_EuGene_00091311	yes	de novo	hypothetical protein
M_FR13_EuGene_00091321	yes	de novo	hypothetical protein
M_FR13_EuGene_00091331	yes	de novo	hypothetical protein
M_FR13_EuGene_00136671	yes	from OrthoMCL	hypothetical protein
M_FR13_EuGene_00136661	yes	de novo	FAD-linked sulfhydryl oxidase ALR
M_FR13_EuGene_00128821	yes	de novo	hypothetical protein
M_FR13_EuGene_00081311	yes	de novo	hypothetical protein
M_FR13_EuGene_00128511	yes	de novo	hypothetical protein
M_FR13_EuGene_00081441	yes	de novo	hypothetical protein
M_FR13_EuGene_00081501	yes	de novo	hypothetical protein
M_FR13_EuGene_00081591	yes	de novo	hypothetical protein
M_FR13_EuGene_00111351	yes	de novo	hypothetical protein
M_FR13_EuGene_00111341	yes	de novo	hypothetical protein
M_FR13_EuGene_00111391	yes	de novo	hypothetical protein
M_FR13_EuGene_00070251	yes	from OrthoMCL	endothiapePPSin
M_FR13_EuGene_00070241	yes	de novo	hypothetical protein
M_FR13_EuGene_00132681	yes	de novo	hypothetical protein
M_FR13_EuGene_00132671	yes	de novo	hypothetical protein
M_FR13_EuGene_00146831	yes	de novo	hypothetical protein
M_FR13_EuGene_00122991	yes	de novo	hypothetical protein
M_FR13_EuGene_00009651	yes	de novo	cell surface protein
M_FR13_EuGene_00089811	yes	de novo	endoprotease
M_FR13_EuGene_00080011	yes	from OrthoMCL	hypothetical protein
M_FR13_EuGene_00080081	yes	de novo	hypothetical protein
M_FR13_EuGene_00080101	yes	de novo	hypothetical protein
M_FR13_EuGene_00080111	yes	de novo	hypothetical protein
M_FR13_EuGene_00080231	yes	de novo	carboxypeptidase S1
M_FR13_EuGene_00031481	yes	de novo	hypothetical protein
M_FR13_EuGene_00031501	yes	de novo	hypothetical protein
M_FR13_EuGene_00031571	yes	de novo	hypothetical protein
M_FR13_EuGene_00031581	yes	from OrthoMCL	hypothetical protein
M_FR13_EuGene_00144191	yes	de novo	hypothetical protein
M_FR13_EuGene_00010321	yes	de novo	hypothetical protein
M_FR13_EuGene_00010181	yes	de novo	pirin
M_FR13_EuGene_00009931	yes	de novo	hypothetical protein
M_FR13_EuGene_00075441	yes	de novo	hypothetical protein
M_FR13_EuGene_00071031	yes	de novo	hypothetical protein
M_FR13_EuGene_00070821	yes	de novo	hypothetical protein
M_FR13_EuGene_00093081	yes	de novo	hypothetical protein
M_FR13_EuGene_00093111	yes	de novo	hypothetical protein
M_FR13_EuGene_00093141	yes	from OrthoMCL	hypothetical protein
M_FR13_EuGene_00093261	yes	de novo	hypothetical protein
M_FR13_EuGene_00101561	yes	from OrthoMCL	hypothetical protein
M_FR13_EuGene_00101531	yes	from OrthoMCL	hypothetical protein
M_FR13_EuGene_00101521	yes	de novo	hypothetical protein
M_FR13_EuGene_00101401	yes	from OrthoMCL	hypothetical protein
M_FR13_EuGene_00132641	yes	de novo	FAD binding domain-containing protein
M_FR13_EuGene_00123151	yes	from OrthoMCL	hypothetical protein
M_FR13_EuGene_00078101	yes	de novo	serologically defined colon cancer antigen 1
M_FR13_EuGene_00120551	yes	from OrthoMCL	assembly factor CBP4
M_FR13_EuGene_00058301	yes	de novo	hypothetical protein
M_FR13_EuGene_00058271	yes	from OrthoMCL	hypothetical protein
M_FR13_EuGene_00058211	yes	de novo	hypothetical protein
M_FR13_EuGene_00058001	yes	from OrthoMCL	hypothetical protein
M_FR13_EuGene_00131331	yes	from OrthoMCL	hypothetical protein
M_FR13_EuGene_00048101	yes	from OrthoMCL	hypothetical protein
M_FR13_EuGene_00048111	yes	de novo	hypothetical protein
M_FR13_EuGene_00054911	yes	from OrthoMCL	hypothetical protein
M_FR13_EuGene_00054771	yes	de novo	hypothetical protein
M_FR13_EuGene_00054731	yes	from OrthoMCL	isoamyl alcohol oxidase
M_FR13_EuGene_00054721	yes	de novo	hypothetical protein
M_FR13_EuGene_00134371	yes	from OrthoMCL	dolichyl-di-phosphooligosaccharide-protein glycotransferase
M_FR13_EuGene_00111911	yes	de novo	beige/BEACH domain-containing protein
M_FR13_EuGene_00111971	yes	from OrthoMCL	FAD dependent oxidoreductase superfamily protein
M_FR13_EuGene_00044361	yes	de novo	xaa-Pro aminopeptidase family enzyme
M_FR13_EuGene_00058701	yes	de novo	hypothetical protein
M_FR13_EuGene_00126781	yes	de novo	hypothetical protein
M_FR13_EuGene_00058681	yes	de novo	hypothetical protein
M_FR13_EuGene_00058651	yes	de novo	nuclease PA3
M_FR13_EuGene_00058641	yes	de novo	pirin domain-containing protein
M_FR13_EuGene_00058511	yes	from OrthoMCL	hypothetical protein
M_FR13_EuGene_00055701	yes	de novo	aspergillopePPSin-F
M_FR13_EuGene_00055901	yes	de novo	FAD binding domain-containing protein
M_FR13_EuGene_00057481	yes	de novo	hypothetical protein
M_FR13_EuGene_00057571	yes	from OrthoMCL	hypothetical protein
M_FR13_EuGene_00057721	yes	from OrthoMCL	hypothetical protein
M_FR13_EuGene_00039691	yes	from OrthoMCL	hypothetical protein
M_FR13_EuGene_00039531	yes	de novo	anaphase-promoting complex protein
M_FR13_EuGene_00039461	yes	from OrthoMCL	para-nitrobenzyl esterase
M_FR13_EuGene_00039341	yes	de novo	hypothetical protein
M_FR13_EuGene_00074521	yes	from OrthoMCL	hypothetical protein
M_FR13_EuGene_00031781	yes	de novo	metalloproteinase
M_FR13_EuGene_00032031	yes	de novo	hypothetical protein
M_FR13_EuGene_00032211	yes	de novo	aorsin
M_FR13_EuGene_00071521	yes	de novo	hypothetical protein
M_FR13_EuGene_00071571	yes	from OrthoMCL	FAD binding domain-containing protein
M_FR13_EuGene_00071591	yes	de novo	hypothetical protein
M_FR13_EuGene_00001291	yes	from OrthoMCL	zinc metalloprotease mde10
M_FR13_EuGene_00141011	yes	from OrthoMCL	hypothetical protein
M_FR13_EuGene_00109651	yes	de novo	hypothetical protein
M_FR13_EuGene_00035971	yes	de novo	hypothetical protein
M_FR13_EuGene_00035921	yes	from OrthoMCL	hypothetical protein
M_FR13_EuGene_00035831	yes	de novo	endoprotease
M_FR13_EuGene_00035761	yes	de novo	aspartylglucosaminidase
M_FR13_EuGene_00035671	yes	from OrthoMCL	hypothetical protein
M_FR13_EuGene_00035661	yes	de novo	hypothetical protein
M_FR13_EuGene_00035631	yes	de novo	ricin B lectin:Parallel beta-helix
M_FR13_EuGene_00119241	yes	de novo	hypothetical protein
M_FR13_EuGene_00119251	yes	de novo	hypothetical protein
M_FR13_EuGene_00119261	yes	de novo	hypothetical protein
M_FR13_EuGene_00103161	yes	de novo	hypothetical protein
M_FR13_EuGene_00088041	yes	de novo	acid phosphatase
M_FR13_EuGene_00088001	yes	from OrthoMCL	hypothetical protein
M_FR13_EuGene_00033691	yes	de novo	hypothetical protein
M_FR13_EuGene_00033941	yes	from OrthoMCL	hypothetical protein
M_FR13_EuGene_00132091	yes	de novo	protein-L-isoaspartate O-methyltransferase
M_FR13_EuGene_00034121	yes	de novo	hypothetical protein
M_FR13_EuGene_00034211	yes	de novo	feruloyl esterase B
M_FR13_EuGene_00034221	yes	de novo	hypothetical protein
M_FR13_EuGene_00134551	yes	de novo	hypothetical protein
M_FR13_EuGene_00134571	yes	de novo	hypothetical protein
M_FR13_EuGene_00034241	yes	de novo	hypothetical protein
M_FR13_EuGene_00015011	yes	de novo	hypothetical protein
M_FR13_EuGene_00015221	yes	de novo	DnaJ and TPR domain-containing protein
M_FR13_EuGene_00015241	yes	de novo	hypothetical protein
M_FR13_EuGene_00015481	yes	de novo	hypothetical protein
M_FR13_EuGene_00015511	yes	de novo	hypothetical protein
M_FR13_EuGene_00015541	yes	de novo	hypothetical protein
M_FR13_EuGene_00048611	yes	from OrthoMCL	hypothetical protein
M_FR13_EuGene_00077901	yes	de novo	hypothetical protein
M_FR13_EuGene_00108091	yes	de novo	hypothetical protein
M_FR13_EuGene_00108071	yes	from OrthoMCL	hypothetical protein
M_FR13_EuGene_00108031	yes	from OrthoMCL	glutaminyl-peptide cyclotransferase
M_FR13_EuGene_00112871	yes	from OrthoMCL	hypothetical protein
M_FR13_EuGene_00088681	yes	de novo	hypothetical protein
M_FR13_EuGene_00085451	yes	de novo	hypothetical protein
M_FR13_EuGene_00085481	yes	de novo	hypothetical protein
M_FR13_EuGene_00085491	yes	de novo	hypothetical protein
M_FR13_EuGene_00086841	yes	de novo	hypothetical protein
M_FR13_EuGene_00086691	yes	from OrthoMCL	isotrichodermin C-15 hydroxylase
M_FR13_EuGene_00037271	yes	from OrthoMCL	averantin oxidoreductase
M_FR13_EuGene_00142141	yes	from OrthoMCL	hypothetical protein
M_FR13_EuGene_00037551	yes	de novo	hypothetical protein
M_FR13_EuGene_00037621	yes	de novo	hypothetical protein
M_FR13_EuGene_00107961	yes	de novo	hypothetical protein
M_FR13_EuGene_00107971	yes	de novo	hypothetical protein
M_FR13_EuGene_00045611	yes	de novo	HET-C protein
M_FR13_EuGene_00045921	yes	de novo	hypothetical protein
M_FR13_EuGene_00129321	yes	de novo	hypothetical protein
M_FR13_EuGene_00090361	yes	de novo	hypothetical protein
M_FR13_EuGene_00027741	yes	from OrthoMCL	hypothetical protein
M_FR13_EuGene_00027471	yes	de novo	hypothetical protein
M_FR13_EuGene_00027431	yes	from OrthoMCL	ClpTM1 domain-containing protein
M_FR13_EuGene_00083441	yes	de novo	lambda-crystallin
M_FR13_EuGene_00083411	yes	de novo	hypothetical protein
M_FR13_EuGene_00127871	yes	de novo	MAS3 protein
M_FR13_EuGene_00098411	yes	de novo	hypothetical protein
M_FR13_EuGene_00115851	yes	de novo	hypothetical protein
M_FR13_EuGene_00096421	yes	from OrthoMCL	hypothetical protein
M_FR13_EuGene_00096431	yes	de novo	hypothetical protein
M_FR13_EuGene_00053821	yes	de novo	hypothetical protein
M_FR13_EuGene_00106281	yes	from OrthoMCL	hypothetical protein
M_FR13_EuGene_00114441	yes	from OrthoMCL	translocation protein sec66
M_FR13_EuGene_00062061	yes	de novo	acetylcholinesterase
M_FR13_EuGene_00138781	yes	de novo	endosomal protein P24B
M_FR13_EuGene_00047491	yes	de novo	hypothetical protein
M_FR13_EuGene_00112301	yes	from OrthoMCL	dolichyl-diphosphooligosaccharide-protein glycotransferase
M_FR13_EuGene_00112361	yes	de novo	synbindin
M_FR13_EuGene_00125461	yes	from OrthoMCL	hypothetical protein
M_FR13_EuGene_00047781	yes	de novo	hypothetical protein
M_FR13_EuGene_00071951	yes	de novo	triacylglycerol lipase FGL2
M_FR13_EuGene_00071851	yes	from OrthoMCL	hypothetical protein
M_FR13_EuGene_00059281	yes	de novo	hypothetical protein
M_FR13_EuGene_00071691	yes	de novo	hypothetical protein
M_FR13_EuGene_00135261	yes	de novo	hypothetical protein
M_FR13_EuGene_00097621	yes	from OrthoMCL	hypothetical protein
M_FR13_EuGene_00041151	yes	de novo	hypothetical protein
M_FR13_EuGene_00041301	yes	de novo	alkaline protease
M_FR13_EuGene_00041311	yes	de novo	hypothetical protein
M_FR13_EuGene_00097721	yes	from OrthoMCL	hypothetical protein
M_FR13_EuGene_00106841	yes	de novo	hypothetical protein
M_FR13_EuGene_00106901	yes	de novo	glutamyl-tRNA(Gln) amidotransferase subunit A
M_FR13_EuGene_00106911	yes	de novo	hypothetical protein
M_FR13_EuGene_00126351	yes	de novo	endopolyphosphatase
M_FR13_EuGene_00056151	yes	from OrthoMCL	hypothetical protein
M_FR13_EuGene_00120611	yes	de novo	peptidase M14
M_FR13_EuGene_00084301	yes	de novo	hypothetical protein
M_FR13_EuGene_00084411	yes	from OrthoMCL	hypothetical protein
M_FR13_EuGene_00091931	yes	de novo	hypothetical protein
M_FR13_EuGene_00132611	yes	de novo	alkaline phosphatase
M_FR13_EuGene_00089591	yes	de novo	hypothetical protein
M_FR13_EuGene_00089601	yes	de novo	palmitoyl-protein thioesterase 1
M_FR13_EuGene_00017341	yes	de novo	hypothetical protein
M_FR13_EuGene_00017141	yes	de novo	hypothetical protein
M_FR13_EuGene_00017091	yes	de novo	magnesium-dependent phosphatase 1
M_FR13_EuGene_00016911	yes	from OrthoMCL	hypothetical protein
M_FR13_EuGene_00016761	yes	de novo	carbonate dehydratase
M_FR13_EuGene_00016681	yes	from OrthoMCL	hypothetical protein
M_FR13_EuGene_00076591	yes	de novo	hypothetical protein
M_FR13_EuGene_00007801	yes	from OrthoMCL	hypothetical protein
M_FR13_EuGene_00136911	yes	de novo	hypothetical protein
M_FR13_EuGene_00007551	yes	de novo	hypothetical protein
M_FR13_EuGene_00007321	yes	de novo	hypothetical protein
M_FR13_EuGene_00007211	yes	de novo	hypothetical protein
M_FR13_EuGene_00007201	yes	de novo	hypothetical protein
M_FR13_EuGene_00007121	yes	de novo	hypothetical protein
M_FR13_EuGene_00006851	yes	de novo	hypothetical protein
M_FR13_EuGene_00101981	yes	de novo	hypothetical protein
M_FR13_EuGene_00023591	yes	from OrthoMCL	hypothetical protein
M_FR13_EuGene_00023561	yes	de novo	hypothetical protein
M_FR13_EuGene_00023551	yes	de novo	hypothetical protein
M_FR13_EuGene_00012341	yes	from OrthoMCL	dual specificity phosphatase catalytic domain-containing protein
M_FR13_EuGene_00089671	yes	de novo	hypothetical protein
M_FR13_EuGene_00143801	yes	from OrthoMCL	hypothetical protein
M_FR13_EuGene_00011621	yes	de novo	feruloyl esterase B
M_FR13_EuGene_00094661	yes	from OrthoMCL	isotrichodermin C-15 hydroxylase
M_FR13_EuGene_00094751	yes	de novo	hypothetical protein
M_FR13_EuGene_00094811	yes	from OrthoMCL	hypothetical protein
M_FR13_EuGene_00094851	yes	de novo	hypothetical protein
M_FR13_EuGene_00119641	yes	de novo	hypothetical protein
M_FR13_EuGene_00003821	yes	de novo	hypothetical protein
M_FR13_EuGene_00003771	yes	de novo	hypothetical protein
M_FR13_EuGene_00064251	yes	de novo	hypothetical protein
M_FR13_EuGene_00101631	yes	de novo	ABC-type Fe3+ transport system
M_FR13_EuGene_00076051	yes	de novo	hypothetical protein
M_FR13_EuGene_00076161	yes	de novo	hypothetical protein
M_FR13_EuGene_00076311	yes	de novo	hypothetical protein
M_FR13_EuGene_00076321	yes	de novo	hypothetical protein
M_FR13_EuGene_00148581	yes	de novo	hypothetical protein
M_FR13_EuGene_00003401	yes	de novo	hypothetical protein
M_FR13_EuGene_00003341	yes	from OrthoMCL	hypothetical protein
M_FR13_EuGene_00003211	yes	from OrthoMCL	hypothetical protein
M_FR13_EuGene_00002961	yes	de novo	hypothetical protein
M_FR13_EuGene_00002661	yes	de novo	hypothetical protein
M_FR13_EuGene_00002601	yes	from OrthoMCL	hypothetical protein
M_FR13_EuGene_00002571	yes	de novo	hypothetical protein
M_FR13_EuGene_00002221	yes	from OrthoMCL	carboxypeptidase Y
M_FR13_EuGene_00001971	yes	from OrthoMCL	hypothetical protein
M_FR13_EuGene_00001941	yes	from OrthoMCL	hypothetical protein
M_FR13_EuGene_00001931	yes	de novo	hypothetical protein
M_FR13_EuGene_00001921	yes	de novo	hypothetical protein
M_FR13_EuGene_00069311	yes	de novo	hypothetical protein
M_FR13_EuGene_00069371	yes	from OrthoMCL	hypothetical protein
M_FR13_EuGene_00026731	yes	de novo	hypothetical protein
M_FR13_EuGene_00026771	yes	de novo	hypothetical protein
M_FR13_EuGene_00026791	yes	de novo	hypothetical protein
M_FR13_EuGene_00026831	yes	de novo	hypothetical protein
M_FR13_EuGene_00026861	yes	de novo	protein disulfide-isomerase
M_FR13_EuGene_00116221	yes	de novo	hypothetical protein
M_FR13_EuGene_00010441	yes	from OrthoMCL	hypothetical protein
M_FR13_EuGene_00069691	yes	from OrthoMCL	hypothetical protein
M_FR13_EuGene_00069731	yes	de novo	hypothetical protein
M_FR13_EuGene_00102951	yes	from OrthoMCL	hypothetical protein
M_FR13_EuGene_00082501	yes	de novo	hypothetical protein
M_FR13_EuGene_00005571	yes	de novo	hypothetical protein
M_FR13_EuGene_00005241	yes	from OrthoMCL	hypothetical protein
M_FR13_EuGene_00005101	yes	de novo	hypothetical protein
M_FR13_EuGene_00005071	yes	de novo	hypothetical protein
M_FR13_EuGene_00131291	yes	de novo	prohibitin-1
M_FR13_EuGene_00019201	yes	de novo	hypothetical protein
M_FR13_EuGene_00019431	yes	from OrthoMCL	hypothetical protein
M_FR13_EuGene_00019731	yes	from OrthoMCL	multispanning membrane protein
M_FR13_EuGene_00019771	yes	from OrthoMCL	zinc transporter YKE4
M_FR13_EuGene_00034861	yes	de novo	hypothetical protein
M_FR13_EuGene_00034701	yes	from OrthoMCL	GTPase MTG2
M_FR13_EuGene_00034521	yes	from OrthoMCL	mitochondrial import receptor subunit tom-20
M_FR13_EuGene_00030121	yes	de novo	hypothetical protein
M_FR13_EuGene_00030191	yes	from OrthoMCL	hypothetical protein
M_FR13_EuGene_00030271	yes	from OrthoMCL	hypothetical protein
M_FR13_EuGene_00030301	yes	de novo	hypothetical protein
M_FR13_EuGene_00030381	yes	from OrthoMCL	hypothetical protein
M_FR13_EuGene_00030421	yes	from OrthoMCL	hypothetical protein
M_FR13_EuGene_00030541	yes	de novo	hypothetical protein
M_FR13_EuGene_00078351	yes	from OrthoMCL	hypothetical protein
M_FR13_EuGene_00029261	yes	de novo	hypothetical protein
M_FR13_EuGene_00149291	yes	from OrthoMCL	oxidoreductase
M_FR13_EuGene_00026301	yes	de novo	hypothetical protein
M_FR13_EuGene_00026041	yes	de novo	candidapePPSin-3
M_FR13_EuGene_00025951	yes	from OrthoMCL	integral membrane protein
M_FR13_EuGene_00134471	yes	de novo	hypothetical protein
M_FR13_EuGene_00033391	yes	from OrthoMCL	vesicular integral-membrane protein VIP36
M_FR13_EuGene_00091021	yes	from OrthoMCL	hypothetical protein
M_FR13_EuGene_00091081	yes	from OrthoMCL	hypothetical protein
M_FR13_EuGene_00082101	yes	from OrthoMCL	hypothetical protein
M_FR13_EuGene_00088901	yes	from OrthoMCL	hypothetical protein
M_FR13_EuGene_00075271	yes	de novo	hypothetical protein
M_FR13_EuGene_00061671	yes	de novo	leucyl aminopeptidase
M_FR13_EuGene_00148571	yes	from OrthoMCL	hypothetical protein
M_FR13_EuGene_00078851	yes	de novo	beta-lactamase domain-containing protein
M_FR13_EuGene_00078971	yes	from OrthoMCL	hypothetical protein
M_FR13_EuGene_00054241	yes	de novo	hypothetical protein
M_FR13_EuGene_00054101	yes	from OrthoMCL	3-oxoacyl-[acyl-carrier-protein] reductase
M_FR13_EuGene_00054071	yes	de novo	FAD binding domain-containing protein
M_FR13_EuGene_00054011	yes	from OrthoMCL	hypothetical protein
M_FR13_EuGene_00053851	yes	from OrthoMCL	hypothetical protein
M_FR13_EuGene_00125081	yes	de novo	hypothetical protein
M_FR13_EuGene_00144431	yes	de novo	hypothetical protein
M_FR13_EuGene_00111661	yes	from OrthoMCL	hypothetical protein
M_FR13_EuGene_00147641	yes	de novo	disulfide-isomerase A6 precurso
M_FR13_EuGene_00129621	yes	de novo	hypothetical protein
M_FR13_EuGene_00103411	yes	de novo	hypothetical protein
M_FR13_EuGene_00103391	yes	from OrthoMCL	hypothetical protein
M_FR13_EuGene_00090211	yes	from OrthoMCL	hypothetical protein
M_FR13_EuGene_00109701	yes	de novo	hypothetical protein
M_FR13_EuGene_00132461	yes	de novo	hypothetical protein
M_FR13_EuGene_00098381	yes	de novo	hypothetical protein
M_FR13_EuGene_00098401	yes	from OrthoMCL	hypothetical protein
M_FR13_EuGene_00118101	yes	de novo	hypothetical protein
M_FR13_EuGene_00149721	yes	de novo	hypothetical protein
M_FR13_EuGene_00016331	yes	from OrthoMCL	hypothetical protein
M_FR13_EuGene_00016061	yes	de novo	hypothetical protein
M_FR13_EuGene_00145531	yes	from OrthoMCL	hypothetical protein
M_FR13_EuGene_00036691	yes	from OrthoMCL	hypothetical protein
M_FR13_EuGene_00126131	yes	de novo	FAD binding domain-containing protein
M_FR13_EuGene_00042601	yes	de novo	hypothetical protein
M_FR13_EuGene_00149851	yes	de novo	hypothetical protein
M_FR13_EuGene_00013311	yes	from OrthoMCL	hypothetical protein
M_FR13_EuGene_00096961	yes	from OrthoMCL	hypothetical protein
M_FR13_EuGene_00082521	yes	de novo	rhizopuspePPSin-3
M_FR13_EuGene_00138451	yes	from OrthoMCL	GET1
M_FR13_EuGene_00118481	yes	de novo	hypothetical protein
M_FR13_EuGene_00086221	yes	from OrthoMCL	hypothetical protein
M_FR13_EuGene_00024371	yes	from OrthoMCL	signal sequence receptor alpha chain
M_FR13_EuGene_00024461	yes	from OrthoMCL	hypothetical protein
M_FR13_EuGene_00024521	yes	from OrthoMCL	DNA polymerase ePPSilon subunit B
M_FR13_EuGene_00024651	yes	de novo	FK506-binding protein 2
M_FR13_EuGene_00069871	yes	from OrthoMCL	glutaminase GtaA
M_FR13_EuGene_00069981	yes	from OrthoMCL	WD repeat-containing protein 2
M_FR13_EuGene_00045091	yes	from OrthoMCL	lysophospholipase Plb3
M_FR13_EuGene_00045151	yes	de novo	hypothetical protein
M_FR13_EuGene_00045291	yes	de novo	hypothetical protein
M_FR13_EuGene_00092941	yes	from OrthoMCL	hypothetical protein
M_FR13_EuGene_00139721	yes	from OrthoMCL	hypothetical protein
M_FR13_EuGene_00087871	yes	de novo	hypothetical protein
M_FR13_EuGene_00087851	yes	from OrthoMCL	hypothetical protein
M_FR13_EuGene_00087831	yes	de novo	hypothetical protein
M_FR13_EuGene_00087771	yes	de novo	hypothetical protein
M_FR13_EuGene_00136641	yes	from OrthoMCL	hypothetical protein
M_FR13_EuGene_00094001	yes	de novo	hypothetical protein
M_FR13_EuGene_00109071	yes	from OrthoMCL	hypothetical protein
M_FR13_EuGene_00044091	yes	de novo	coagulation factor 5/8 type domain-containing protein
M_FR13_EuGene_00142211	yes	de novo	tripeptidyl-peptidase 1
M_FR13_EuGene_00044201	yes	de novo	hypothetical protein
M_FR13_EuGene_00081661	yes	de novo	hypothetical protein
M_FR13_EuGene_00081751	yes	de novo	hypothetical protein
M_FR13_EuGene_00081851	yes	from OrthoMCL	hypothetical protein
M_FR13_EuGene_00132741	yes	from OrthoMCL	transmembrane 9 superfamily protein member 2
M_FR13_EuGene_00067651	yes	from OrthoMCL	hypothetical protein
M_FR13_EuGene_00067531	yes	from OrthoMCL	ubiquitin C-terminal hydrolase
M_FR13_EuGene_00067501	yes	from OrthoMCL	hypothetical protein
M_FR13_EuGene_00021231	yes	de novo	chaperone dnaJ 2
M_FR13_EuGene_00021021	yes	from OrthoMCL	hypothetical protein
M_FR13_EuGene_00020961	yes	from OrthoMCL	hypothetical protein
M_FR13_EuGene_00020771	yes	de novo	hypothetical protein
M_FR13_EuGene_00109961	yes	de novo	hypothetical protein
M_FR13_EuGene_00109981	yes	de novo	tripeptidyl-peptidase 1
M_FR13_EuGene_00089191	yes	from OrthoMCL	hypothetical protein
M_FR13_EuGene_00089231	yes	from OrthoMCL	hypothetical protein
M_FR13_EuGene_00089321	yes	de novo	hypothetical protein
M_FR13_EuGene_00110671	yes	de novo	hypothetical protein
M_FR13_EuGene_00113371	yes	de novo	hypothetical protein
M_FR13_EuGene_00097961	yes	from OrthoMCL	hypothetical protein
M_FR13_EuGene_00098021	yes	de novo	L-amino-acid oxidase
M_FR13_EuGene_00098031	yes	de novo	endoribonuclease L-PPSP
M_FR13_EuGene_00098061	yes	de novo	hypothetical protein
M_FR13_EuGene_00114031	yes	de novo	hypothetical protein
M_FR13_EuGene_00114061	yes	de novo	endonuclease/exonuclease/phosphatase
M_FR13_EuGene_00149071	yes	from OrthoMCL	hypothetical protein
M_FR13_EuGene_00110021	yes	de novo	hypothetical protein
M_FR13_EuGene_00110011	yes	de novo	carboxypeptidase A
M_FR13_EuGene_00066351	yes	de novo	hypothetical protein
M_FR13_EuGene_00020651	yes	de novo	carboxypeptidase A
M_FR13_EuGene_00020491	yes	from OrthoMCL	DnaJ domain-containing protein
M_FR13_EuGene_00129541	yes	de novo	hypothetical protein
M_FR13_EuGene_00020121	yes	de novo	hypothetical protein
M_FR13_EuGene_00019941	yes	from OrthoMCL	hypothetical protein
M_FR13_EuGene_00019901	yes	de novo	hypothetical protein
M_FR13_EuGene_00074711	yes	from OrthoMCL	hypothetical protein
M_FR13_EuGene_00074851	yes	de novo	hypothetical protein
M_FR13_EuGene_00129501	yes	from OrthoMCL	3-phytase
M_FR13_EuGene_00060201	yes	from OrthoMCL	hypothetical protein
M_FR13_EuGene_00060051	yes	de novo	hypothetical protein
M_FR13_EuGene_00059911	yes	from OrthoMCL	hypothetical protein
M_FR13_EuGene_00044941	yes	de novo	hypothetical protein
M_FR13_EuGene_00044881	yes	de novo	dipeptidyl-peptidase V
M_FR13_EuGene_00044841	yes	de novo	hypothetical protein
M_FR13_EuGene_00044601	yes	de novo	hypothetical protein
M_FR13_EuGene_00044451	yes	de novo	arylsulfatase
M_FR13_EuGene_00120481	yes	de novo	hypothetical protein
M_FR13_EuGene_00075001	yes	de novo	hypothetical protein
M_FR13_EuGene_00145421	yes	from OrthoMCL	alkaline proteinase
M_FR13_EuGene_00061561	yes	de novo	hypothetical protein
M_FR13_EuGene_00061591	yes	from OrthoMCL	hypothetical protein
M_FR13_EuGene_00061641	yes	from OrthoMCL	aminopeptidase ypdF
M_FR13_EuGene_00112051	yes	de novo	hypothetical protein
M_FR13_EuGene_00083071	yes	from OrthoMCL	D-amino-acid oxidase
M_FR13_EuGene_00082901	yes	de novo	hypothetical protein
M_FR13_EuGene_00086531	yes	de novo	metalloprotease 1
M_FR13_EuGene_00086571	yes	de novo	hypothetical protein
M_FR13_EuGene_00086581	yes	from OrthoMCL	bilirubin oxidase
M_FR13_EuGene_00086591	yes	de novo	glycerophosphoryl diester phosphodiesterase
M_FR13_EuGene_00028511	yes	de novo	hypothetical protein
M_FR13_EuGene_00028361	yes	from OrthoMCL	hypothetical protein
M_FR13_EuGene_00028181	yes	de novo	transmembrane emp24 domain-containing protein 9
M_FR13_EuGene_00018731	yes	from OrthoMCL	hypothetical protein
M_FR13_EuGene_00018641	yes	de novo	protein disulfide-isomerase erp38
M_FR13_EuGene_00018531	yes	from OrthoMCL	PQ loop repeat protein
M_FR13_EuGene_00018391	yes	from OrthoMCL	hypothetical protein
M_FR13_EuGene_00018361	yes	de novo	hypothetical protein
M_FR13_EuGene_00018271	yes	de novo	hypothetical protein
M_FR13_EuGene_00120971	yes	de novo	hypothetical protein
M_FR13_EuGene_00087541	yes	de novo	hypothetical protein
M_FR13_EuGene_00087551	yes	from OrthoMCL	hypothetical protein
M_FR13_EuGene_00066841	yes	de novo	hypothetical protein
M_FR13_EuGene_00063401	yes	de novo	hypothetical protein
M_FR13_EuGene_00063321	yes	de novo	hypothetical protein
M_FR13_EuGene_00063261	yes	de novo	hypothetical protein
M_FR13_EuGene_00063251	yes	de novo	phosphorylcholine phosphatase
M_FR13_EuGene_00063181	yes	de novo	hypothetical protein
M_FR13_EuGene_00063151	yes	from OrthoMCL	hypothetical protein
M_FR13_EuGene_00063111	yes	de novo	hypothetical protein
M_FR13_EuGene_00063081	yes	de novo	hypothetical protein
M_FR13_EuGene_00036421	yes	de novo	hypothetical protein
M_FR13_EuGene_00036391	yes	de novo	hypothetical protein
M_FR13_EuGene_00036081	yes	de novo	hypothetical protein
M_FR13_EuGene_00110841	yes	de novo	hypothetical protein
M_FR13_EuGene_00110871	yes	de novo	hypothetical protein
M_FR13_EuGene_00121221	yes	de novo	lipase 1
M_FR13_EuGene_00025771	yes	from OrthoMCL	amino acid transporter
M_FR13_EuGene_00025651	yes	from OrthoMCL	hypothetical protein
M_FR13_EuGene_00025641	yes	de novo	hypothetical protein
M_FR13_EuGene_00025621	yes	de novo	hypothetical protein
M_FR13_EuGene_00025541	yes	de novo	hypothetical protein
M_FR13_EuGene_00025171	yes	de novo	hypothetical protein
M_FR13_EuGene_00025211	yes	from OrthoMCL	elicitor
M_FR13_EuGene_00025231	yes	de novo	hypothetical protein
M_FR13_EuGene_00025411	yes	from OrthoMCL	fatty acyl-CoA hydrolase
M_FR13_EuGene_00025021	yes	de novo	alpha/beta hydrolase
M_FR13_EuGene_00025011	yes	de novo	hypothetical protein
M_FR13_EuGene_00128431	yes	de novo	hypothetical protein
M_FR13_EuGene_00136701	yes	de novo	hypothetical protein
M_FR13_EuGene_00129821	yes	from OrthoMCL	hypothetical protein
M_FR13_EuGene_00007881	yes	de novo	hypothetical protein
M_FR13_EuGene_00007891	yes	de novo	hypothetical protein
M_FR13_EuGene_00099461	yes	de novo	hypothetical protein
M_FR13_EuGene_00099541	yes	de novo	hypothetical protein
M_FR13_EuGene_00091651	yes	de novo	hypothetical protein
M_FR13_EuGene_00091641	yes	de novo	hypothetical protein
M_FR13_EuGene_00055151	yes	de novo	hypothetical protein
M_FR13_EuGene_00055341	yes	from OrthoMCL	RING-7 protein
M_FR13_EuGene_00119401	yes	from OrthoMCL	hypothetical protein
M_FR13_EuGene_00099401	yes	de novo	hypothetical protein
M_FR13_EuGene_00087701	yes	de novo	hypothetical protein
M_FR13_EuGene_00129391	yes	de novo	hypothetical protein
M_FR13_EuGene_00065131	yes	de novo	C-8 sterol isomerase
M_FR13_EuGene_00064961	yes	from OrthoMCL	DNase1 protein
M_FR13_EuGene_00064821	yes	de novo	hypothetical protein
M_FR13_EuGene_00074191	yes	de novo	hypothetical protein
M_FR13_EuGene_00074221	yes	de novo	candidapePPSin-8
M_FR13_EuGene_00040471	yes	from OrthoMCL	carboxypeptidase A2
M_FR13_EuGene_00040711	yes	de novo	carboxypeptidase 2
M_FR13_EuGene_00040721	yes	de novo	feruloyl esterase B
M_FR13_EuGene_00040801	yes	de novo	hypothetical protein
M_FR13_EuGene_00040911	yes	de novo	aminopeptidase Y
M_FR13_EuGene_00077161	yes	de novo	hypothetical protein
M_FR13_EuGene_00080951	yes	de novo	hypothetical protein
M_FR13_EuGene_00081011	yes	de novo	hypothetical protein
M_FR13_EuGene_00081171	yes	de novo	hypothetical protein
M_FR13_EuGene_00081181	yes	de novo	hypothetical protein
M_FR13_EuGene_00081241	yes	de novo	hypothetical protein
M_FR13_EuGene_00091101	yes	de novo	hypothetical protein
M_FR13_EuGene_00008891	yes	de novo	hypothetical protein
M_FR13_EuGene_00008931	yes	from OrthoMCL	hypothetical protein
M_FR13_EuGene_00078741	yes	de novo	crystal protein
M_FR13_EuGene_00124391	yes	de novo	hypothetical protein
M_FR13_EuGene_00108791	yes	de novo	hypothetical protein
M_FR13_EuGene_00057461	yes	de novo	hypothetical protein
M_FR13_EuGene_00057421	yes	de novo	cuticle-degrading protease
M_FR13_EuGene_00057351	yes	de novo	hypothetical protein
M_FR13_EuGene_00046221	yes	de novo	hypothetical protein
M_FR13_EuGene_00046261	yes	de novo	hypothetical protein
M_FR13_EuGene_00046271	yes	from OrthoMCL	hypothetical protein
M_FR13_EuGene_00126991	yes	from OrthoMCL	hypothetical protein
M_FR13_EuGene_00097541	yes	de novo	aspergillopePPSin-2
M_FR13_EuGene_00099801	yes	de novo	hypothetical protein
M_FR13_EuGene_00099821	yes	de novo	hypothetical protein
M_FR13_EuGene_00072841	yes	de novo	minor extracellular protease vpr
M_FR13_EuGene_00089101	yes	from OrthoMCL	hypothetical protein
M_FR13_EuGene_00086031	yes	de novo	hypothetical protein
M_FR13_EuGene_00085071	yes	from OrthoMCL	hypothetical protein
M_FR13_EuGene_00100811	yes	de novo	cytochrome b2
M_FR13_EuGene_00015731	yes	from OrthoMCL	hypothetical protein
M_FR13_EuGene_00015721	yes	from OrthoMCL	hydroxymethylglutaryl-CoA lyase
M_FR13_EuGene_00015711	yes	de novo	hypothetical protein
M_FR13_EuGene_00139041	yes	de novo	malate dehydrogenase
M_FR13_EuGene_00119151	yes	de novo	repressible acid phosphatase
M_FR13_EuGene_00043641	yes	de novo	protease
M_FR13_EuGene_00095421	yes	de novo	lipolytic enzyme
M_FR13_EuGene_00032471	yes	de novo	hypothetical protein
M_FR13_EuGene_00084841	yes	from OrthoMCL	hypothetical protein
M_FR13_EuGene_00085001	yes	de novo	aspergillopePPSin-F
M_FR13_EuGene_00043431	yes	from OrthoMCL	endonuclease/exonuclease/phosphatase
M_FR13_EuGene_00043341	yes	from OrthoMCL	hypothetical protein
M_FR13_EuGene_00043221	yes	de novo	hypothetical protein
M_FR13_EuGene_00043191	yes	from OrthoMCL	hypothetical protein
M_FR13_EuGene_00043161	yes	de novo	FAD binding domain-containing protein
M_FR13_EuGene_00043021	yes	de novo	hypothetical protein
M_FR13_EuGene_00042981	yes	de novo	hypothetical protein
M_FR13_EuGene_00125141	yes	de novo	hypothetical protein
M_FR13_EuGene_00050961	yes	de novo	feruloyl esterase B
M_FR13_EuGene_00051021	yes	de novo	hypothetical protein
M_FR13_EuGene_00051161	yes	de novo	hypothetical protein
M_FR13_EuGene_00051201	yes	de novo	hypothetical protein
M_FR13_EuGene_00010631	yes	de novo	hypothetical protein
M_FR13_EuGene_00010731	yes	de novo	hypothetical protein
M_FR13_EuGene_00010871	yes	de novo	hypothetical protein
M_FR13_EuGene_00011041	yes	from OrthoMCL	hypothetical protein
M_FR13_EuGene_00011071	yes	de novo	hypothetical protein
M_FR13_EuGene_00139791	yes	from OrthoMCL	hypothetical protein
M_FR13_EuGene_00067921	yes	from OrthoMCL	hypothetical protein
M_FR13_EuGene_00116641	yes	from OrthoMCL	hypothetical protein
M_FR13_EuGene_00031171	yes	de novo	hypothetical protein
M_FR13_EuGene_00031181	yes	de novo	hypothetical protein
M_FR13_EuGene_00031211	yes	de novo	hypothetical protein
M_FR13_EuGene_00031301	yes	de novo	hypothetical protein
M_FR13_EuGene_00110171	yes	de novo	hypothetical protein
M_FR13_EuGene_00110191	yes	de novo	hypothetical protein
M_FR13_EuGene_00104121	yes	de novo	hypothetical protein
M_FR13_EuGene_00104181	yes	de novo	hypothetical protein
M_FR13_EuGene_00102531	yes	de novo	gut esterase 1
M_FR13_EuGene_00102441	yes	de novo	hypothetical protein
M_FR13_EuGene_00064781	yes	de novo	aminopeptidase Y
M_FR13_EuGene_00064511	yes	de novo	saccharopePPSin
M_FR13_EuGene_00064491	yes	de novo	carboxypeptidase A2
M_FR13_EuGene_00099261	yes	de novo	FAD binding domain-containing protein
M_FR13_EuGene_00099221	yes	de novo	feruloyl esterase
M_FR13_EuGene_00099141	yes	de novo	hypothetical protein
M_FR13_EuGene_00093311	yes	de novo	hypothetical protein
M_FR13_EuGene_00093331	yes	de novo	hypothetical protein
M_FR13_EuGene_00139161	yes	de novo	hypothetical protein
M_FR13_EuGene_00144741	yes	from OrthoMCL	hypothetical protein
M_FR13_EuGene_00103801	yes	de novo	hypothetical protein
M_FR13_EuGene_00103841	yes	de novo	hypothetical protein
M_FR13_EuGene_00114681	yes	de novo	hypothetical protein
M_FR13_EuGene_00114651	yes	from OrthoMCL	hypothetical protein
M_FR13_EuGene_00122711	yes	de novo	hypothetical protein
M_FR13_EuGene_00062711	yes	de novo	hypothetical protein
M_FR13_EuGene_00062811	yes	de novo	hypothetical protein
M_FR13_EuGene_00062821	yes	de novo	hypothetical protein
M_FR13_EuGene_00062971	yes	from OrthoMCL	hypothetical protein
M_FR13_EuGene_00102291	yes	de novo	CAS1 domain-containing protein 1
M_FR13_EuGene_00006571	yes	de novo	averantin oxidoreductase
M_FR13_EuGene_00006751	yes	from OrthoMCL	PRO41 protein
M_FR13_EuGene_00079161	yes	de novo	hypothetical protein
M_FR13_EuGene_00022261	yes	de novo	hypothetical protein
M_FR13_EuGene_00022241	yes	de novo	hypothetical protein
M_FR13_EuGene_00022111	yes	de novo	hypothetical protein
M_FR13_EuGene_00022081	yes	de novo	hypothetical protein
M_FR13_EuGene_00021961	yes	de novo	hypothetical protein
M_FR13_EuGene_00067031	yes	from OrthoMCL	hypothetical protein
M_FR13_EuGene_00067201	yes	de novo	hypothetical protein
M_FR13_EuGene_00067321	yes	from OrthoMCL	hypothetical protein
M_FR13_EuGene_00119781	yes	de novo	hypothetical protein
M_FR13_EuGene_00127851	yes	from OrthoMCL	mitochondrial import inner membrane translocase subunit tim-14
M_FR13_EuGene_00113751	yes	de novo	hypothetical protein
M_FR13_EuGene_00094261	yes	from OrthoMCL	dolichyl-phosphate mannosyltransferase polypeptide 2
M_FR13_EuGene_00094151	yes	de novo	AMP-binding domain-containing protein
M_FR13_EuGene_00008781	yes	de novo	leucine Rich Repeat domain-containing protein
M_FR13_EuGene_00004821	yes	from OrthoMCL	hypothetical protein
M_FR13_EuGene_00110311	yes	de novo	hypothetical protein
M_FR13_EuGene_00110331	yes	de novo	hypothetical protein
M_FR13_EuGene_00110361	yes	de novo	hypothetical protein
M_FR13_EuGene_00106991	yes	de novo	hypothetical protein
M_FR13_EuGene_00136461	yes	from OrthoMCL	hypothetical protein
M_FR13_EuGene_00095331	yes	de novo	hypothetical protein
M_FR13_EuGene_00095361	yes	de novo	hypothetical protein
M_FR13_EuGene_00123801	yes	de novo	hypothetical protein
M_FR13_EuGene_00065741	yes	from OrthoMCL	hypothetical protein
M_FR13_EuGene_00065761	yes	de novo	hypothetical protein
M_FR13_EuGene_00065921	yes	from OrthoMCL	hypothetical protein
M_FR13_EuGene_00065981	yes	de novo	hypothetical protein
M_FR13_EuGene_00118601	yes	from OrthoMCL	hydrophobin-like protein MPG1
M_FR13_EuGene_00118641	yes	de novo	hypothetical protein
M_FR13_EuGene_00088361	yes	de novo	hypothetical protein
M_FR13_EuGene_00088331	yes	de novo	hypothetical protein
M_FR13_EuGene_00088251	yes	from OrthoMCL	hypothetical protein
M_FR13_EuGene_00038531	yes	from OrthoMCL	glutaredoxin-C4
M_FR13_EuGene_00114781	yes	de novo	hypothetical protein
M_FR13_EuGene_00041721	yes	de novo	FAD binding domain-containing protein
M_FR13_EuGene_00041801	yes	de novo	hypothetical protein
M_FR13_EuGene_00041851	yes	de novo	hypothetical protein
M_FR13_EuGene_00053401	yes	from OrthoMCL	hypothetical protein
M_FR13_EuGene_00116561	yes	de novo	thermostable alkaline protease
M_FR13_EuGene_00104821	yes	de novo	proteinase T
M_FR13_EuGene_00104811	yes	de novo	hypothetical protein
M_FR13_EuGene_00131481	yes	de novo	hypothetical protein
M_FR13_EuGene_00071051	yes	de novo	hypothetical protein
M_FR13_EuGene_00077401	yes	from OrthoMCL	hypothetical protein
M_FR13_EuGene_00077411	yes	de novo	hypothetical protein
M_FR13_EuGene_00077571	yes	de novo	hypothetical protein
M_FR13_EuGene_00117401	yes	from OrthoMCL	hypothetical protein
M_FR13_EuGene_00098151	yes	de novo	hypothetical protein
M_FR13_EuGene_00098141	yes	de novo	necrosis and ethylene inducing peptide
M_FR13_EuGene_00098101	yes	from OrthoMCL	agmatinase 1
M_FR13_EuGene_00102751	yes	de novo	hypothetical protein
M_FR13_EuGene_00102671	yes	de novo	hypothetical protein
M_FR13_EuGene_00117221	yes	de novo	hypothetical protein
M_FR13_EuGene_00117241	yes	de novo	hypothetical protein
M_FR13_EuGene_00117251	yes	de novo	hypothetical protein
M_FR13_EuGene_00117291	yes	de novo	hypothetical protein
M_FR13_EuGene_00040071	yes	de novo	monooxygenase
M_FR13_EuGene_00105041	yes	de novo	cAMP-regulated D2 protein
M_FR13_EuGene_00032611	yes	from OrthoMCL	guanyl-specific ribonuclease F1
M_FR13_EuGene_00060961	yes	de novo	hypothetical protein
M_FR13_EuGene_00060841	yes	from OrthoMCL	hypothetical protein
M_FR13_EuGene_00060801	yes	from OrthoMCL	beta-lactamase
M_FR13_EuGene_00068451	yes	from OrthoMCL	hypothetical protein
M_FR13_EuGene_00083561	yes	de novo	hypothetical protein
M_FR13_EuGene_00083581	yes	de novo	hypothetical protein
M_FR13_EuGene_00083591	yes	de novo	acid phosphatase PHO1
M_FR13_EuGene_00093881	yes	de novo	hypothetical protein
M_FR13_EuGene_00119451	yes	de novo	hypothetical protein
M_FR13_EuGene_00121271	yes	from OrthoMCL	hypothetical protein
M_FR13_EuGene_00150271	yes	de novo	hypothetical protein
M_FR13_EuGene_00139111	yes	de novo	SIL1
M_FR13_EuGene_00105611	yes	de novo	hypothetical protein
M_FR13_EuGene_00136281	yes	de novo	hypothetical protein
M_FR13_EuGene_00127011	yes	de novo	hypothetical protein
M_FR13_EuGene_00045941	yes	de novo	hypothetical protein
M_FR13_EuGene_00045951	yes	de novo	metallo-endopeptidase
M_FR13_EuGene_00117211	yes	de novo	peptidase
M_FR13_EuGene_00101131	yes	de novo	hypothetical protein
M_FR13_EuGene_00083541	yes	de novo	hypothetical protein
M_FR13_EuGene_00074111	yes	de novo	hypothetical protein
M_FR13_EuGene_00148941	yes	from OrthoMCL	DNA-binding protein creA
M_FR13_EuGene_00047121	yes	from OrthoMCL	hypothetical protein
M_FR13_EuGene_00107541	yes	from OrthoMCL	hypothetical protein
M_FR13_EuGene_00107491	yes	de novo	hypothetical protein
M_FR13_EuGene_00130451	yes	de novo	hypothetical protein
M_FR13_EuGene_00146021	yes	from OrthoMCL	hypothetical protein
M_FR13_EuGene_00131931	yes	from OrthoMCL	hypothetical protein
M_FR13_EuGene_00034991	yes	de novo	hypothetical protein
M_FR13_EuGene_00017391	yes	de novo	hypothetical protein
M_FR13_EuGene_00060411	yes	from OrthoMCL	agmatinase
M_FR13_EuGene_00050711	yes	de novo	hypothetical protein
M_FR13_EuGene_00104711	yes	from OrthoMCL	hypothetical protein
M_FR13_EuGene_00004361	yes	from OrthoMCL	hypothetical protein
M_FR13_EuGene_00009881	yes	de novo	hypothetical protein
M_FR13_EuGene_00102141	yes	de novo	hypothetical protein
M_FR13_EuGene_00051001	yes	de novo	aldose 1-epimerase
M_FR13_EuGene_00085411	yes	de novo	hypothetical protein
M_FR13_EuGene_00109831	yes	from OrthoMCL	hypothetical protein
M_FR13_EuGene_00108371	yes	from OrthoMCL	calcium influx-promoting protein ehs1
M_FR13_EuGene_00027321	yes	from OrthoMCL	hypothetical protein
M_FR13_EuGene_00048221	yes	de novo	hypothetical protein
M_FR13_EuGene_00028351	yes	from OrthoMCL	trm-112
M_FR13_EuGene_00127461	yes	de novo	hypothetical protein
M_FR13_EuGene_00018681	yes	from OrthoMCL	hypothetical protein
M_FR13_EuGene_00018261	yes	from OrthoMCL	hypothetical protein
M_FR13_EuGene_00116491	yes	de novo	hypothetical protein
M_FR13_EuGene_00036641	yes	from OrthoMCL	hypothetical protein
M_FR13_EuGene_00042781	yes	de novo	hypothetical protein
M_FR13_EuGene_00084661	yes	from OrthoMCL	hypothetical protein
M_FR13_EuGene_00036061	yes	from OrthoMCL	aminopeptidase Y
M_FR13_EuGene_00063451	yes	from OrthoMCL	hypothetical protein
M_FR13_EuGene_00066871	yes	de novo	5'-nucleotidase
M_FR13_EuGene_00130571	yes	from OrthoMCL	hypothetical protein
M_FR13_EuGene_00087561	yes	de novo	hypothetical protein
M_FR13_EuGene_00086021	yes	de novo	hypothetical protein
M_FR13_EuGene_00117871	yes	de novo	CMGC/SRPK protein kinase
M_FR13_EuGene_00071401	yes	de novo	hypothetical protein
M_FR13_EuGene_00039431	yes	de novo	hypothetical protein
M_FR13_EuGene_00039801	yes	de novo	hypothetical protein
M_FR13_EuGene_00058311	yes	from OrthoMCL	hypothetical protein
M_FR13_EuGene_00078171	yes	de novo	hypothetical protein
M_FR13_EuGene_00117651	yes	de novo	hypothetical protein
M_FR13_EuGene_00147671	yes	de novo	hypothetical protein
M_FR13_EuGene_00148021	yes	from OrthoMCL	hypothetical protein
M_FR13_EuGene_00118421	yes	de novo	aminopeptidase Y
M_FR13_EuGene_00061771	yes	from OrthoMCL	ent-kaurene oxidase
M_FR13_EuGene_00008081	yes	from OrthoMCL	hypothetical protein
M_FR13_EuGene_00033421	yes	from OrthoMCL	hypothetical protein
M_FR13_EuGene_00026341	yes	de novo	phosphatidylinositol 4-kinase PIK1alpha
M_FR13_EuGene_00049601	yes	de novo	hypothetical protein
M_FR13_EuGene_00007281	yes	de novo	hypothetical protein
M_FR13_EuGene_00116041	yes	from OrthoMCL	hypothetical protein
M_FR13_EuGene_00068061	yes	de novo	hypothetical protein
M_FR13_EuGene_00011901	yes	from OrthoMCL	hypothetical protein
M_FR13_EuGene_00076431	yes	de novo	hypothetical protein
M_FR13_EuGene_00003541	yes	de novo	hypothetical protein
M_FR13_EuGene_00080261	yes	de novo	hypothetical protein
M_FR13_EuGene_00026931	yes	de novo	hypothetical protein
M_FR13_EuGene_00005151	yes	de novo	hypothetical protein
M_FR13_EuGene_00005721	yes	de novo	extracellular elastinolytic metalloproteinase
M_FR13_EuGene_00069571	yes	de novo	copper amine oxidase
M_FR13_EuGene_00089181	yes	de novo	hypothetical protein
M_FR13_EuGene_00066221	yes	from OrthoMCL	podosporapePPSin
M_FR13_EuGene_00090691	yes	from OrthoMCL	ubiquitin-protein ligase Sel1/Ubx2
M_FR13_EuGene_00088031	yes	de novo	hypothetical protein
M_FR13_EuGene_00125851	yes	de novo	oxidoreductase
M_FR13_EuGene_00068711	yes	de novo	sulphydryl oxidase
M_FR13_EuGene_00067181	yes	from OrthoMCL	endothiapePPSin
M_FR13_EuGene_00022251	yes	de novo	hypothetical protein
M_FR13_EuGene_00064581	yes	de novo	hypothetical protein
M_FR13_EuGene_00106891	yes	from OrthoMCL	hypothetical protein
M_FR13_EuGene_00044571	yes	from OrthoMCL	hypothetical protein
M_FR13_EuGene_00149931	yes	from OrthoMCL	hypothetical protein
M_FR13_EuGene_00025731	yes	de novo	hypothetical protein
M_FR13_EuGene_00130781	yes	from OrthoMCL	hypothetical protein
M_FR13_EuGene_00025381	yes	de novo	hypothetical protein
M_FR13_EuGene_00096771	yes	de novo	hypothetical protein
M_FR13_EuGene_00120731	yes	de novo	hypothetical protein
M_FR13_EuGene_00031321	yes	de novo	hypothetical protein
M_FR13_EuGene_00107771	yes	from OrthoMCL	oxalate decarboxylase oxdD
M_FR13_EuGene_00131701	yes	de novo	FAD binding domain-containing protein
M_FR13_EuGene_00053501	yes	de novo	hypothetical protein
M_FR13_EuGene_00060701	yes	de novo	hypothetical protein
M_FR13_EuGene_00074331	yes	from OrthoMCL	hypothetical protein
M_FR13_EuGene_00040871	yes	de novo	hypothetical protein
M_FR13_EuGene_00077021	yes	de novo	hypothetical protein
M_FR13_EuGene_00103791	yes	from OrthoMCL	hypothetical protein
M_FR13_EuGene_00103831	yes	de novo	hypothetical protein
M_FR13_EuGene_00065781	yes	de novo	hypothetical protein
M_FR13_EuGene_00065911	yes	from OrthoMCL	hypothetical protein
M_FR13_EuGene_00137881	yes	de novo	hypothetical protein
M_FR13_EuGene_00133671	yes	from OrthoMCL	hypothetical protein
M_FR13_EuGene_00032811	yes	de novo	beta-lactamase
M_FR13_EuGene_00032821	yes	de novo	leupeptin-inactivating enzyme 1
M_FR13_EuGene_00080441	yes	from OrthoMCL	calpastatin
M_FR13_EuGene_00032541	yes	de novo	hypothetical protein
M_FR13_EuGene_00098121	yes	de novo	hypothetical protein
M_FR13_EuGene_00031421	yes	de novo	hypothetical protein
M_FR13_EuGene_00120641	yes	from OrthoMCL	hypothetical protein
M_FR13_EuGene_00116441	yes	from OrthoMCL	hypothetical protein
M_FR13_EuGene_00103191	yes	de novo	hypothetical protein
M_FR13_EuGene_00123661	yes	de novo	hypothetical protein
M_FR13_EuGene_00006651	yes	from OrthoMCL	hypothetical protein
M_FR13_EuGene_00006501	yes	from OrthoMCL	hypothetical protein
M_FR13_EuGene_00124361	yes	from OrthoMCL	hypothetical protein
M_FR13_EuGene_00013631	yes	from OrthoMCL	hypothetical protein
M_FR13_EuGene_00109321	yes	from OrthoMCL	hypothetical protein
M_FR13_EuGene_00004391	yes	de novo	hypothetical protein
M_FR13_EuGene_00004201	yes	de novo	hypothetical protein
M_FR13_EuGene_00009471	yes	from OrthoMCL	hypothetical protein
M_FR13_EuGene_00054321	yes	from OrthoMCL	hypothetical protein
M_FR13_EuGene_00086971	yes	de novo	hypothetical protein
M_FR13_EuGene_00119721	yes	from OrthoMCL	hypothetical protein
M_FR13_EuGene_00083321	yes	de novo	hypothetical protein
M_FR13_EuGene_00032941	yes	from OrthoMCL	hypothetical protein
M_FR13_EuGene_00051051	yes	de novo	hypothetical protein
M_FR13_EuGene_00039741	yes	de novo	hypothetical protein
M_FR13_EuGene_00037931	yes	de novo	hypothetical protein
M_FR13_EuGene_00115571	yes	de novo	hypothetical protein
M_FR13_EuGene_00110371	yes	from OrthoMCL	hypothetical protein
M_FR13_EuGene_00085931	yes	from OrthoMCL	hypothetical protein
M_FR13_EuGene_00112421	yes	de novo	hypothetical protein
M_FR13_EuGene_00126161	yes	de novo	hypothetical protein
M_FR13_EuGene_00037141	yes	from OrthoMCL	hypothetical protein
M_FR13_EuGene_00069831	yes	de novo	hypothetical protein
M_FR13_EuGene_00052801	yes	de novo	hypothetical protein
M_FR13_EuGene_00088951	yes	from OrthoMCL	peptidase U34
M_FR13_EuGene_00044021	yes	from OrthoMCL	hypothetical protein
M_FR13_EuGene_00123651	yes	from OrthoMCL	hypothetical protein
M_FR13_EuGene_00033821	yes	de novo	hypothetical protein
M_FR13_EuGene_00040971	yes	from OrthoMCL	hypothetical protein
M_FR13_EuGene_00083031	yes	de novo	hypothetical protein
M_FR13_EuGene_00107801	yes	de novo	hypothetical protein
M_FR13_EuGene_00108311	yes	de novo	hypothetical protein
M_FR13_EuGene_00114731	yes	de novo	hypothetical protein
M_FR13_EuGene_00065221	yes	de novo	hypothetical protein
M_FR13_EuGene_00056271	yes	de novo	hypothetical protein
M_FR13_EuGene_00054301	yes	de novo	hypothetical protein
M_FR13_EuGene_00013151	yes	from OrthoMCL	hypothetical protein
M_FR13_EuGene_00056861	yes	from OrthoMCL	hypothetical protein
M_FR13_EuGene_00074001	yes	from OrthoMCL	hypothetical protein
M_FR13_EuGene_00058941	yes	from OrthoMCL	hypothetical protein
M_FR13_EuGene_00028341	yes	from OrthoMCL	peptidyl-prolyl cis-trans isomerase B
M_FR13_EuGene_00028051	yes	from OrthoMCL	hypothetical protein
M_FR13_EuGene_00132651	yes	from OrthoMCL	hypothetical protein
M_FR13_EuGene_00018871	yes	from OrthoMCL	hypothetical protein
M_FR13_EuGene_00142671	yes	de novo	hypothetical protein
M_FR13_EuGene_00097091	yes	from OrthoMCL	hypothetical protein
M_FR13_EuGene_00045231	yes	from OrthoMCL	hypothetical protein
M_FR13_EuGene_00036521	yes	from OrthoMCL	#N/A
M_FR13_EuGene_00132281	yes	from OrthoMCL	hypothetical protein
M_FR13_EuGene_00081451	yes	de novo	hypothetical protein
M_FR13_EuGene_00114091	yes	de novo	hypothetical protein
M_FR13_EuGene_00105391	yes	de novo	hypothetical protein
M_FR13_EuGene_00096481	yes	de novo	hypothetical protein
M_FR13_EuGene_00009911	yes	de novo	hypothetical protein
M_FR13_EuGene_00042261	yes	from OrthoMCL	hypothetical protein
M_FR13_EuGene_00090141	yes	de novo	hypothetical protein
M_FR13_EuGene_00016321	yes	from OrthoMCL	hypothetical protein
M_FR13_EuGene_00043791	yes	de novo	hypothetical protein
M_FR13_EuGene_00006481	yes	from OrthoMCL	hypothetical protein
M_FR13_EuGene_00003161	yes	de novo	hypothetical protein
M_FR13_EuGene_00003041	yes	de novo	hypothetical protein
M_FR13_EuGene_00002631	yes	de novo	hypothetical protein
M_FR13_EuGene_00072781	yes	de novo	hypothetical protein
M_FR13_EuGene_00085231	yes	de novo	hypothetical protein
M_FR13_EuGene_00109161	yes	de novo	hypothetical protein
M_FR13_EuGene_00021381	yes	de novo	hypothetical protein
M_FR13_EuGene_00089411	yes	de novo	hypothetical protein
M_FR13_EuGene_00098011	yes	from OrthoMCL	hypothetical protein
M_FR13_EuGene_00106731	yes	from OrthoMCL	hypothetical protein
M_FR13_EuGene_00124531	yes	de novo	hypothetical protein
M_FR13_EuGene_00005671	yes	de novo	hypothetical protein
M_FR13_EuGene_00005441	yes	de novo	hypothetical protein
M_FR13_EuGene_00017291	yes	de novo	hypothetical protein
M_FR13_EuGene_00017031	yes	de novo	hypothetical protein
M_FR13_EuGene_00076751	yes	de novo	hypothetical protein
M_FR13_EuGene_00007431	yes	de novo	hypothetical protein
M_FR13_EuGene_00007101	yes	de novo	hypothetical protein
M_FR13_EuGene_00049541	yes	de novo	hypothetical protein
M_FR13_EuGene_00074961	yes	from OrthoMCL	hypothetical protein
M_FR13_EuGene_00025521	yes	de novo	hypothetical protein
M_FR13_EuGene_00025051	yes	de novo	hypothetical protein
M_FR13_EuGene_00007841	yes	de novo	hypothetical protein
M_FR13_EuGene_00097431	yes	de novo	hypothetical protein
M_FR13_EuGene_00000291	yes	de novo	hypothetical protein
M_FR13_EuGene_00078921	yes	de novo	hypothetical protein
M_FR13_EuGene_00028961	yes	de novo	hypothetical protein
M_FR13_EuGene_00121201	yes	de novo	hypothetical protein
M_FR13_EuGene_00022121	yes	de novo	hypothetical protein
M_FR13_EuGene_00100411	yes	de novo	hypothetical protein
M_FR13_EuGene_00062481	yes	from OrthoMCL	hypothetical protein
M_FR13_EuGene_00014041	yes	de novo	hypothetical protein
M_FR13_EuGene_00146501	yes	from OrthoMCL	hypothetical protein
M_FR13_EuGene_00017861	yes	de novo	hypothetical protein
M_FR13_EuGene_00052871	yes	de novo	hypothetical protein
M_FR13_EuGene_00072471	yes	from OrthoMCL	hypothetical protein
M_FR13_EuGene_00088591	yes	from OrthoMCL	hypothetical protein
M_FR13_EuGene_00040501	yes	de novo	hypothetical protein
M_FR13_EuGene_00144831	yes	from OrthoMCL	hypothetical protein
M_FR13_EuGene_00133081	yes	from OrthoMCL	ER membrane protein
M_FR13_EuGene_00027481	yes	from OrthoMCL	hypothetical protein
M_FR13_EuGene_00027541	yes	from OrthoMCL	hypothetical protein
M_FR13_EuGene_00045881	yes	de novo	hypothetical protein
M_FR13_EuGene_00037381	yes	from OrthoMCL	hypothetical protein
M_FR13_EuGene_00043071	yes	de novo	hypothetical protein
M_FR13_EuGene_00032661	yes	from OrthoMCL	hypothetical protein
M_FR13_EuGene_00032681	yes	de novo	hypothetical protein
M_FR13_EuGene_00032751	yes	from OrthoMCL	hypothetical protein
M_FR13_EuGene_00112531	yes	from OrthoMCL	hypothetical protein
M_FR13_EuGene_00079101	yes	de novo	hypothetical protein
M_FR13_EuGene_00118621	yes	de novo	hypothetical protein
M_FR13_EuGene_00065611	yes	from OrthoMCL	hypothetical protein
M_FR13_EuGene_00039491	yes	from OrthoMCL	RING-9 protein
M_FR13_EuGene_00039501	yes	from OrthoMCL	cytochrome c oxidase subunit VIa
M_FR13_EuGene_00054761	yes	de novo	hypothetical protein
M_FR13_EuGene_00048091	yes	from OrthoMCL	hypothetical protein
M_FR13_EuGene_00057911	yes	de novo	#N/A
M_FR13_EuGene_00142361	yes	de novo	#N/A
M_FR13_EuGene_00070991	yes	de novo	hypothetical protein
M_FR13_EuGene_00117281	yes	de novo	hypothetical protein
M_FR13_EuGene_00104221	yes	de novo	hypothetical protein
M_FR13_EuGene_00104211	yes	de novo	hypothetical protein
M_FR13_EuGene_00068531	yes	de novo	hypothetical protein
M_FR13_EuGene_00068521	yes	de novo	hypothetical protein
M_FR13_EuGene_00136691	yes	from OrthoMCL	#N/A
M_FR13_EuGene_00101451	yes	de novo	#N/A
M_FR13_EuGene_00142941	yes	de novo	#N/A
M_FR13_EuGene_00044251	yes	de novo	#N/A
M_FR13_EuGene_00094051	yes	de novo	#N/A
M_FR13_EuGene_00121521	yes	de novo	#N/A
M_FR13_EuGene_00051411	yes	de novo	#N/A
M_FR13_EuGene_00129031	yes	from OrthoMCL	#N/A
M_FR13_EuGene_00074651	yes	de novo	hypothetical protein
M_FR13_EuGene_00044471	yes	de novo	hypothetical protein
M_FR13_EuGene_00088521	yes	de novo	hypothetical protein
M_FR13_EuGene_00004061	yes	de novo	hypothetical protein
M_FR13_EuGene_00104681	yes	de novo	hypothetical protein
M_FR13_EuGene_00049931	yes	de novo	hypothetical protein
M_FR13_EuGene_00050471	yes	from OrthoMCL	hypothetical protein
M_FR13_EuGene_00050511	yes	de novo	hypothetical protein
M_FR13_EuGene_00109371	yes	de novo	hypothetical protein
M_FR13_EuGene_00099621	yes	de novo	hypothetical protein
M_FR13_EuGene_00099731	yes	de novo	hypothetical protein
M_FR13_EuGene_00017941	yes	from OrthoMCL	hypothetical protein
M_FR13_EuGene_00092781	yes	de novo	hypothetical protein
M_FR13_EuGene_00143821	yes	de novo	#N/A
M_FR13_EuGene_00013431	yes	de novo	hypothetical protein
M_FR13_EuGene_00139641	yes	from OrthoMCL	hypothetical protein
M_FR13_EuGene_00013171	yes	from OrthoMCL	hypothetical protein
M_FR13_EuGene_00012761	yes	de novo	hypothetical protein
M_FR13_EuGene_00057021	yes	de novo	hypothetical protein
M_FR13_EuGene_00090791	yes	de novo	#N/A
M_FR13_EuGene_00111481	yes	from OrthoMCL	hypothetical protein
M_FR13_EuGene_00118841	yes	de novo	hypothetical protein
M_FR13_EuGene_00091291	yes	de novo	hypothetical protein
M_FR13_EuGene_00081341	yes	de novo	hypothetical protein
M_FR13_EuGene_00134851	yes	de novo	gamma-glutamyltransferase
M_FR13_EuGene_00136921	yes	de novo	hypothetical protein
M_FR13_EuGene_00031731	yes	from OrthoMCL	hypothetical protein
M_FR13_EuGene_00070161	yes	de novo	hypothetical protein
M_FR13_EuGene_00070111	yes	de novo	hypothetical protein
M_FR13_EuGene_00139781	yes	de novo	hypothetical protein
M_FR13_EuGene_00147351	yes	from OrthoMCL	hypothetical protein
M_FR13_EuGene_00009671	yes	de novo	hypothetical protein
M_FR13_EuGene_00042051	yes	de novo	hypothetical protein
M_FR13_EuGene_00075931	yes	de novo	hypothetical protein
M_FR13_EuGene_00117601	yes	de novo	hypothetical protein
M_FR13_EuGene_00058561	yes	de novo	oryzin
M_FR13_EuGene_00039301	yes	de novo	hypothetical protein
M_FR13_EuGene_00071531	yes	de novo	hypothetical protein
M_FR13_EuGene_00035511	yes	de novo	hypothetical protein
M_FR13_EuGene_00035691	no	de novo	#N/A
M_FR13_EuGene_00041371	no	de novo	#N/A
M_FR13_EuGene_00044221	no	de novo	#N/A
M_FR13_EuGene_00067391	no	de novo	#N/A
M_FR13_EuGene_00082841	no	de novo	#N/A
M_FR13_EuGene_00129181	no	de novo	#N/A
M_FR13_EuGene_00133731	no	de novo	#N/A
M_FR13_EuGene_00145921	no	de novo	#N/A
M_FR13_EuGene_00040091	no	de novo	#N/A
M_FR13_EuGene_00085911	no	de novo	#N/A
M_FR13_EuGene_00087021	no	de novo	#N/A
M_FR13_EuGene_00093431	no	de novo	#N/A
M_FR13_EuGene_00112291	no	de novo	#N/A
M_FR13_EuGene_00116691	no	de novo	#N/A
M_FR13_EuGene_00117711	no	de novo	#N/A
M_FR13_EuGene_00120601	no	de novo	#N/A
M_FR13_EuGene_00129081	no	de novo	#N/A
M_FR13_EuGene_00147961	no	de novo	#N/A
M_FR13_EuGene_00149311	no	de novo	#N/A
M_FR13_EuGene_00032621	no	de novo	#N/A
M_FR13_EuGene_00129201	no	de novo	#N/A
M_FR13_EuGene_00129231	no	de novo	#N/A
M_FR13_EuGene_00042871	no	de novo	#N/A
M_FR13_EuGene_00044421	no	de novo	#N/A
M_FR13_EuGene_00047851	no	de novo	#N/A
M_FR13_EuGene_00066241	no	de novo	#N/A
M_FR13_EuGene_00085011	no	de novo	#N/A
M_FR13_EuGene_00096581	no	de novo	#N/A
M_FR13_EuGene_00147201	no	de novo	#N/A
M_FR13_EuGene_00017241	no	de novo	#N/A
M_FR13_EuGene_00019521	no	de novo	#N/A
M_FR13_EuGene_00025661	no	de novo	#N/A
M_FR13_EuGene_00031231	no	de novo	#N/A
M_FR13_EuGene_00061521	no	de novo	#N/A
M_FR13_EuGene_00072941	no	de novo	#N/A
M_FR13_EuGene_00085031	no	de novo	#N/A
M_FR13_EuGene_00089381	no	de novo	#N/A
M_FR13_EuGene_00094791	no	de novo	#N/A
M_FR13_EuGene_00102551	no	de novo	#N/A
M_FR13_EuGene_00108911	no	de novo	#N/A
M_FR13_EuGene_00129271	no	de novo	#N/A
M_FR13_EuGene_00132481	no	de novo	#N/A
M_FR13_EuGene_00063141	no	de novo	#N/A
M_FR13_EuGene_00066911	no	de novo	#N/A
M_FR13_EuGene_00067191	no	de novo	#N/A
M_FR13_EuGene_00068601	no	de novo	#N/A
M_FR13_EuGene_00140401	no	de novo	#N/A
M_FR13_EuGene_00143271	no	de novo	#N/A
M_FR13_EuGene_00045001	no	de novo	#N/A
M_FR13_EuGene_00090241	no	de novo	#N/A
M_FR13_EuGene_00132421	no	de novo	#N/A
M_FR13_EuGene_00149061	no	de novo	#N/A
M_FR13_EuGene_00035721	no	de novo	#N/A
M_FR13_EuGene_00049751	no	de novo	#N/A
M_FR13_EuGene_00106921	no	de novo	#N/A
M_FR13_EuGene_00109501	no	de novo	#N/A
M_FR13_EuGene_00110031	no	de novo	#N/A
M_FR13_EuGene_00118471	no	de novo	#N/A
M_FR13_EuGene_00015741	no	de novo	#N/A
M_FR13_EuGene_00094581	no	de novo	#N/A
M_FR13_EuGene_00058431	no	de novo	#N/A
M_FR13_EuGene_00082491	no	de novo	#N/A
M_FR13_EuGene_00087421	no	de novo	#N/A
M_FR13_EuGene_00125361	no	de novo	#N/A
M_FR13_EuGene_00004831	no	de novo	#N/A
M_FR13_EuGene_00013641	no	de novo	#N/A
M_FR13_EuGene_00060211	no	de novo	#N/A
[truncated: 7 more rows]

## Sheet: SP-GY11
#name	in OrthoMCL families	SP prediction	annotation from 70-15 v8
M_GY11_EuGene_00104371	yes	from OrthoMCL	hypothetical protein
M_GY11_EuGene_00104361	yes	de novo	3-oxoacyl-[acyl-carrier-protein] reductase
M_GY11_EuGene_00046881	yes	de novo	multidrug resistance protein
M_GY11_EuGene_00067781	yes	de novo	multidrug resistance protein
M_GY11_EuGene_00067791	yes	de novo	multidrug resistance protein
M_GY11_EuGene_00069211	yes	de novo	multidrug resistance protein
M_GY11_EuGene_00093161	yes	de novo	multidrug resistance protein
M_GY11_EuGene_00093171	yes	de novo	multidrug resistance protein
M_GY11_EuGene_00107791	yes	de novo	multidrug resistance protein
M_GY11_EuGene_00110321	yes	de novo	multidrug resistance protein
M_GY11_EuGene_00118181	yes	de novo	multidrug resistance protein
M_GY11_EuGene_00120461	yes	de novo	multidrug resistance protein
M_GY11_EuGene_00122271	yes	de novo	multidrug resistance protein
M_GY11_EuGene_00205591	yes	de novo	multidrug resistance protein
M_GY11_EuGene_00051071	yes	de novo	hypothetical protein
M_GY11_EuGene_00050161	yes	de novo	hypothetical protein
M_GY11_EuGene_00054791	yes	de novo	minor extracellular protease vpr
M_GY11_EuGene_00077661	yes	de novo	minor extracellular protease vpr
M_GY11_EuGene_00092371	yes	de novo	minor extracellular protease vpr
M_GY11_EuGene_00092441	yes	de novo	minor extracellular protease vpr
M_GY11_EuGene_00112061	yes	de novo	minor extracellular protease vpr
M_GY11_EuGene_00113131	yes	de novo	minor extracellular protease vpr
M_GY11_EuGene_00160281	yes	de novo	minor extracellular protease vpr
M_GY11_EuGene_00160311	yes	de novo	minor extracellular protease vpr
M_GY11_EuGene_00182131	yes	de novo	hypothetical protein
M_GY11_EuGene_00153511	yes	de novo	hypothetical protein
M_GY11_EuGene_00033451	yes	de novo	hypothetical protein
M_GY11_EuGene_00033781	yes	from OrthoMCL	hypothetical protein
M_GY11_EuGene_00034311	yes	de novo	hypothetical protein
M_GY11_EuGene_00025571	yes	de novo	aquaporin
M_GY11_EuGene_00026171	yes	de novo	hypothetical protein
M_GY11_EuGene_00026931	yes	de novo	hypothetical protein
M_GY11_EuGene_00026941	yes	from OrthoMCL	hypothetical protein
M_GY11_EuGene_00026961	yes	de novo	hypothetical protein
M_GY11_EuGene_00119231	yes	de novo	hypothetical protein
M_GY11_EuGene_00098031	yes	de novo	hypothetical protein
M_GY11_EuGene_00098021	yes	de novo	hypothetical protein
M_GY11_EuGene_00059311	yes	de novo	hypothetical protein
M_GY11_EuGene_00059431	yes	de novo	hypothetical protein
M_GY11_EuGene_00138671	yes	de novo	hypothetical protein
M_GY11_EuGene_00148031	yes	de novo	hypothetical protein
M_GY11_EuGene_00060011	yes	de novo	hypothetical protein
M_GY11_EuGene_00057181	yes	de novo	hypothetical protein
M_GY11_EuGene_00042111	yes	de novo	hypothetical protein
M_GY11_EuGene_00057191	yes	de novo	hypothetical protein
M_GY11_EuGene_00041791	yes	de novo	hypothetical protein
M_GY11_EuGene_00041781	yes	de novo	hypothetical protein
M_GY11_EuGene_00041561	yes	de novo	hypothetical protein
M_GY11_EuGene_00057531	yes	de novo	hypothetical protein
M_GY11_EuGene_00057601	yes	from OrthoMCL	hypothetical protein
M_GY11_EuGene_00057681	yes	de novo	hypothetical protein
M_GY11_EuGene_00077821	yes	de novo	hypothetical protein
M_GY11_EuGene_00077801	yes	de novo	hypothetical protein
M_GY11_EuGene_00120431	yes	de novo	hypothetical protein
M_GY11_EuGene_00081031	yes	de novo	hypothetical protein
M_GY11_EuGene_00002341	yes	de novo	N-acetylglucosaminyl-phosphatidylinositol de-N-acetylase
M_GY11_EuGene_00003431	yes	de novo	hypothetical protein
M_GY11_EuGene_00003561	yes	de novo	hypothetical protein
M_GY11_EuGene_00063891	yes	de novo	hypothetical protein
M_GY11_EuGene_00075361	yes	de novo	hypothetical protein
M_GY11_EuGene_00075381	yes	de novo	hypothetical protein
M_GY11_EuGene_00004501	yes	de novo	heat shock protein
M_GY11_EuGene_00027891	yes	de novo	heat shock protein
M_GY11_EuGene_00029841	yes	de novo	heat shock protein
M_GY11_EuGene_00103491	yes	from OrthoMCL	hypothetical protein
M_GY11_EuGene_00139101	yes	de novo	hypothetical protein
M_GY11_EuGene_00132581	yes	de novo	hypothetical protein
M_GY11_EuGene_00120751	yes	de novo	hypothetical protein
M_GY11_EuGene_00058231	yes	de novo	hypothetical protein
M_GY11_EuGene_00125111	yes	de novo	hypothetical protein
M_GY11_EuGene_00129661	yes	de novo	hypothetical protein
M_GY11_EuGene_00040211	yes	de novo	hypothetical protein
M_GY11_EuGene_00041181	yes	de novo	hypothetical protein
M_GY11_EuGene_00112761	yes	de novo	hypothetical protein
M_GY11_EuGene_00112751	yes	de novo	hypothetical protein
M_GY11_EuGene_00112461	yes	de novo	hypothetical protein
M_GY11_EuGene_00094921	yes	de novo	hypothetical protein
M_GY11_EuGene_00122551	yes	de novo	N-acyl-L-amino acid amidohydrolase
M_GY11_EuGene_00037401	yes	de novo	hypothetical protein
M_GY11_EuGene_00098631	yes	de novo	hypothetical protein
M_GY11_EuGene_00098661	yes	de novo	hypothetical protein
M_GY11_EuGene_00098701	yes	de novo	hypothetical protein
M_GY11_EuGene_00098741	yes	de novo	hypothetical protein
M_GY11_EuGene_00032751	yes	de novo	Bys1 family protein
M_GY11_EuGene_00016291	yes	from OrthoMCL	hypothetical protein
M_GY11_EuGene_00016301	yes	from OrthoMCL	hypothetical protein
M_GY11_EuGene_00127121	yes	de novo	hypothetical protein
M_GY11_EuGene_00077091	yes	de novo	hypothetical protein
M_GY11_EuGene_00077101	yes	de novo	hypothetical protein
M_GY11_EuGene_00077151	yes	de novo	hypothetical protein
M_GY11_EuGene_00060361	yes	de novo	amidohydrolase 3
M_GY11_EuGene_00073611	yes	de novo	small nuclear ribonucleoprotein U1a
M_GY11_EuGene_00052881	yes	de novo	hypothetical protein
M_GY11_EuGene_00051521	yes	de novo	hypothetical protein
M_GY11_EuGene_00124291	yes	from OrthoMCL	hypothetical protein
M_GY11_EuGene_00124181	yes	from OrthoMCL	hypothetical protein
M_GY11_EuGene_00136041	yes	de novo	hypothetical protein
M_GY11_EuGene_00048761	yes	de novo	glutaminase GtaA
M_GY11_EuGene_00110951	yes	de novo	hypothetical protein
M_GY11_EuGene_00110961	yes	de novo	hypothetical protein
M_GY11_EuGene_00110971	yes	de novo	hypothetical protein
M_GY11_EuGene_00110981	yes	de novo	hypothetical protein
M_GY11_EuGene_00049601	yes	de novo	hypothetical protein
M_GY11_EuGene_00134301	yes	de novo	hypothetical protein
M_GY11_EuGene_00134361	yes	de novo	hypothetical protein
M_GY11_EuGene_00111271	yes	de novo	hypothetical protein
M_GY11_EuGene_00111451	yes	de novo	hypothetical protein
M_GY11_EuGene_00141841	yes	from OrthoMCL	hypothetical protein
M_GY11_EuGene_00145521	yes	de novo	hypothetical protein
M_GY11_EuGene_00099211	yes	de novo	hypothetical protein
M_GY11_EuGene_00097591	yes	de novo	hypothetical protein
M_GY11_EuGene_00097701	yes	from OrthoMCL	hypothetical protein
M_GY11_EuGene_00097821	yes	de novo	hypothetical protein
M_GY11_EuGene_00117071	yes	de novo	hypothetical protein
M_GY11_EuGene_00117111	yes	de novo	hypothetical protein
M_GY11_EuGene_00002191	yes	de novo	canalicular multispecific organic anion transporter 1
M_GY11_EuGene_00002571	yes	de novo	canalicular multispecific organic anion transporter 1
M_GY11_EuGene_00100201	yes	from OrthoMCL	hypothetical protein
M_GY11_EuGene_00099771	yes	de novo	hypothetical protein
M_GY11_EuGene_00115691	yes	from OrthoMCL	hypothetical protein
M_GY11_EuGene_00133161	yes	from OrthoMCL	hypothetical protein
M_GY11_EuGene_00133171	yes	de novo	hypothetical protein
M_GY11_EuGene_00133181	yes	de novo	hypothetical protein
M_GY11_EuGene_00113211	yes	de novo	hypothetical protein
M_GY11_EuGene_00055911	yes	from OrthoMCL	D-tyrosyl-tRNA(Tyr) deacylase
M_GY11_EuGene_00075941	yes	de novo	endoplasmic reticulum vesicle protein 25
M_GY11_EuGene_00080701	yes	from OrthoMCL	catalase-peroxidase
M_GY11_EuGene_00131691	yes	from OrthoMCL	catalase-peroxidase
M_GY11_EuGene_00102391	yes	de novo	hypothetical protein
M_GY11_EuGene_00104661	yes	de novo	hypothetical protein
M_GY11_EuGene_00095701	yes	de novo	hypothetical protein
M_GY11_EuGene_00190721	yes	de novo	hypothetical protein
M_GY11_EuGene_00092301	yes	de novo	hypothetical protein
M_GY11_EuGene_00092261	yes	from OrthoMCL	hypothetical protein
M_GY11_EuGene_00086451	yes	de novo	hypothetical protein
M_GY11_EuGene_00086461	yes	from OrthoMCL	beta-lactamase
M_GY11_EuGene_00129351	yes	de novo	hypothetical protein
M_GY11_EuGene_00129581	yes	de novo	hypothetical protein
M_GY11_EuGene_00114451	yes	from OrthoMCL	hypothetical protein
M_GY11_EuGene_00114481	yes	de novo	hypothetical protein
M_GY11_EuGene_00073061	yes	de novo	hypothetical protein
M_GY11_EuGene_00185601	yes	de novo	hypothetical protein
M_GY11_EuGene_00016981	yes	from OrthoMCL	hypothetical protein
M_GY11_EuGene_00123951	yes	from OrthoMCL	hypothetical protein
M_GY11_EuGene_00102591	yes	from OrthoMCL	hypothetical protein
M_GY11_EuGene_00066711	yes	de novo	hypothetical protein
M_GY11_EuGene_00066521	yes	de novo	peptidase S41 family protein
M_GY11_EuGene_00066181	yes	de novo	hypothetical protein
M_GY11_EuGene_00119811	yes	de novo	hypothetical protein
M_GY11_EuGene_00119821	yes	de novo	hypothetical protein
M_GY11_EuGene_00119831	yes	de novo	hypothetical protein
M_GY11_EuGene_00119841	yes	de novo	hypothetical protein
M_GY11_EuGene_00022471	yes	de novo	NIMA-interacting protein TinC
M_GY11_EuGene_00081941	yes	de novo	NIMA-interacting protein TinC
M_GY11_EuGene_00119921	yes	de novo	hypothetical protein
M_GY11_EuGene_00120031	yes	de novo	hypothetical protein
M_GY11_EuGene_00065961	yes	de novo	hypothetical protein
M_GY11_EuGene_00148071	yes	de novo	hypothetical protein
M_GY11_EuGene_00110051	yes	de novo	hypothetical protein
M_GY11_EuGene_00110021	yes	de novo	hypothetical protein
M_GY11_EuGene_00127651	yes	de novo	hypothetical protein
M_GY11_EuGene_00161541	yes	de novo	hypothetical protein
M_GY11_EuGene_00006451	yes	from OrthoMCL	hypothetical protein
M_GY11_EuGene_00112341	yes	from OrthoMCL	nucleoside-diphosphate-sugar epimerase
M_GY11_EuGene_00081871	yes	de novo	hypothetical protein
M_GY11_EuGene_00081881	yes	de novo	hypothetical protein
M_GY11_EuGene_00194021	yes	de novo	hypothetical protein
M_GY11_EuGene_00082211	yes	de novo	hypothetical protein
M_GY11_EuGene_00121271	yes	de novo	hypothetical protein
M_GY11_EuGene_00058541	yes	from OrthoMCL	hypothetical protein
M_GY11_EuGene_00035841	yes	de novo	hypothetical protein
M_GY11_EuGene_00035851	yes	de novo	hypothetical protein
M_GY11_EuGene_00118491	yes	from OrthoMCL	hypothetical protein
M_GY11_EuGene_00118781	yes	de novo	hypothetical protein
M_GY11_EuGene_00134021	yes	de novo	hypothetical protein
M_GY11_EuGene_00134101	yes	de novo	hypothetical protein
M_GY11_EuGene_00087091	yes	de novo	hypothetical protein
M_GY11_EuGene_00086741	yes	de novo	hypothetical protein
M_GY11_EuGene_00086531	yes	from OrthoMCL	hypothetical protein
M_GY11_EuGene_00086521	yes	de novo	hypothetical protein
M_GY11_EuGene_00131441	yes	de novo	hypothetical protein
M_GY11_EuGene_00080371	yes	de novo	hypothetical protein
M_GY11_EuGene_00077201	yes	de novo	hypothetical protein
M_GY11_EuGene_00077181	yes	de novo	hypothetical protein
M_GY11_EuGene_00077081	yes	de novo	hypothetical protein
M_GY11_EuGene_00149001	yes	de novo	hypothetical protein
M_GY11_EuGene_00140771	yes	de novo	ABC-type Fe3+ transport system
M_GY11_EuGene_00203791	yes	de novo	hypothetical protein
M_GY11_EuGene_00139911	yes	from OrthoMCL	hypothetical protein
M_GY11_EuGene_00143411	yes	de novo	hypothetical protein
M_GY11_EuGene_00128521	yes	from OrthoMCL	hypothetical protein
M_GY11_EuGene_00185581	yes	from OrthoMCL	hypothetical protein
M_GY11_EuGene_00106561	yes	de novo	hypothetical protein
M_GY11_EuGene_00079951	yes	de novo	multidrug resistance protein fnx1
M_GY11_EuGene_00108681	yes	de novo	hypothetical protein
M_GY11_EuGene_00070501	yes	de novo	hypothetical protein
M_GY11_EuGene_00070011	yes	from OrthoMCL	hypothetical protein
M_GY11_EuGene_00109721	yes	de novo	cholinesterase
M_GY11_EuGene_00109731	yes	de novo	hypothetical protein
M_GY11_EuGene_00124571	yes	de novo	hypothetical protein
M_GY11_EuGene_00069651	yes	de novo	glutamate carboxypeptidase 2 / vacuolar protein sorting-associated protein 70
M_GY11_EuGene_00093331	yes	de novo	glutamate carboxypeptidase 2 / vacuolar protein sorting-associated protein 70
M_GY11_EuGene_00124601	yes	de novo	hypothetical protein
M_GY11_EuGene_00138711	yes	from OrthoMCL	hypothetical protein
M_GY11_EuGene_00184111	yes	de novo	ribonuclease T2
M_GY11_EuGene_00074381	yes	de novo	hypothetical protein
M_GY11_EuGene_00135391	yes	from OrthoMCL	hypothetical protein
M_GY11_EuGene_00090341	yes	de novo	hypothetical protein
M_GY11_EuGene_00081501	yes	de novo	endonuclease/exonuclease/phosphatase
M_GY11_EuGene_00044731	yes	de novo	hypothetical protein
M_GY11_EuGene_00129251	yes	de novo	hypothetical protein
M_GY11_EuGene_00142701	yes	de novo	hypothetical protein
M_GY11_EuGene_00169431	yes	from OrthoMCL	hypothetical protein
M_GY11_EuGene_00143541	yes	de novo	3-phytase A
M_GY11_EuGene_00024281	yes	from OrthoMCL	hypothetical protein
M_GY11_EuGene_00110281	yes	de novo	oxidoreductase
M_GY11_EuGene_00011631	yes	de novo	hypothetical protein
M_GY11_EuGene_00014081	yes	from OrthoMCL	hypothetical protein
M_GY11_EuGene_00129021	yes	de novo	hypothetical protein
M_GY11_EuGene_00087771	yes	de novo	hypothetical protein
M_GY11_EuGene_00111131	yes	de novo	hypothetical protein
M_GY11_EuGene_00090171	yes	de novo	hypothetical protein
M_GY11_EuGene_00006421	yes	de novo	hypothetical protein
M_GY11_EuGene_00034731	yes	from OrthoMCL	hypothetical protein
M_GY11_EuGene_00026461	yes	from OrthoMCL	hypothetical protein
M_GY11_EuGene_00180911	yes	de novo	hypothetical protein
M_GY11_EuGene_00105541	yes	de novo	hypothetical protein
M_GY11_EuGene_00073641	yes	de novo	MAS3 protein
M_GY11_EuGene_00137731	yes	de novo	hypothetical protein
M_GY11_EuGene_00096041	yes	de novo	hypothetical protein
M_GY11_EuGene_00096031	yes	de novo	hypothetical protein
M_GY11_EuGene_00101941	yes	de novo	hypothetical protein
M_GY11_EuGene_00007431	yes	de novo	ent-kaurene oxidase
M_GY11_EuGene_00140171	yes	de novo	hypothetical protein
M_GY11_EuGene_00008821	yes	from OrthoMCL	hypothetical protein
M_GY11_EuGene_00010001	yes	from OrthoMCL	hypothetical protein
M_GY11_EuGene_00032451	yes	from OrthoMCL	hypothetical protein
M_GY11_EuGene_00003641	yes	de novo	hypothetical protein
M_GY11_EuGene_00041151	yes	from OrthoMCL	hypothetical protein
M_GY11_EuGene_00037021	yes	de novo	hypothetical protein
M_GY11_EuGene_00127681	yes	de novo	hypothetical protein
M_GY11_EuGene_00083971	yes	de novo	hypothetical protein
M_GY11_EuGene_00106551	yes	de novo	FAD dependent oxidoreductase superfamily protein
M_GY11_EuGene_00063021	yes	de novo	hypothetical protein
M_GY11_EuGene_00099181	yes	de novo	hypothetical protein
M_GY11_EuGene_00097761	yes	de novo	ATP-binding cassette
M_GY11_EuGene_00187751	yes	de novo	hypothetical protein
M_GY11_EuGene_00125801	yes	de novo	hypothetical protein
M_GY11_EuGene_00066401	yes	de novo	hypothetical protein
M_GY11_EuGene_00118111	yes	from OrthoMCL	hypothetical protein
M_GY11_EuGene_00028931	yes	from OrthoMCL	hypothetical protein
M_GY11_EuGene_00120191	yes	de novo	hypothetical protein
M_GY11_EuGene_00063291	yes	de novo	hypothetical protein
M_GY11_EuGene_00007391	yes	de novo	secretory lipase
M_GY11_EuGene_00098171	yes	de novo	hypothetical protein
M_GY11_EuGene_00033011	yes	de novo	alkaline proteinase
M_GY11_EuGene_00008611	yes	de novo	hypothetical protein
M_GY11_EuGene_00118811	yes	de novo	hypothetical protein
M_GY11_EuGene_00048591	yes	de novo	bilirubin oxidase
M_GY11_EuGene_00120501	yes	de novo	bilirubin oxidase
M_GY11_EuGene_00049071	yes	de novo	hypothetical protein
M_GY11_EuGene_00100511	yes	de novo	hypothetical protein
M_GY11_EuGene_00133241	yes	de novo	zygote-specific protein
M_GY11_EuGene_00134251	yes	from OrthoMCL	metalloproteinase
M_GY11_EuGene_00134191	yes	de novo	3-phytase A
M_GY11_EuGene_00138691	yes	de novo	hypothetical protein
M_GY11_EuGene_00125271	yes	de novo	para-nitrobenzyl esterase
M_GY11_EuGene_00069501	yes	from OrthoMCL	hypothetical protein
M_GY11_EuGene_00069551	yes	de novo	hypothetical protein
M_GY11_EuGene_00124501	yes	de novo	hypothetical protein
M_GY11_EuGene_00138771	yes	de novo	#N/A
M_GY11_EuGene_00059751	yes	de novo	hypothetical protein
M_GY11_EuGene_00057281	yes	from OrthoMCL	hypothetical protein
M_GY11_EuGene_00110061	yes	de novo	hypothetical protein
M_GY11_EuGene_00024351	yes	de novo	hypothetical protein
M_GY11_EuGene_00023251	yes	de novo	hypothetical protein
M_GY11_EuGene_00018221	yes	de novo	hypothetical protein
M_GY11_EuGene_00018761	yes	de novo	hypothetical protein
M_GY11_EuGene_00124701	yes	de novo	hypothetical protein
M_GY11_EuGene_00038941	yes	from OrthoMCL	hypothetical protein
M_GY11_EuGene_00116361	yes	from OrthoMCL	hypothetical protein
M_GY11_EuGene_00056091	yes	from OrthoMCL	hypothetical protein
M_GY11_EuGene_00124311	yes	de novo	hypothetical protein
M_GY11_EuGene_00096011	yes	de novo	hypothetical protein
M_GY11_EuGene_00007651	yes	de novo	hypothetical protein
M_GY11_EuGene_00100901	yes	de novo	hypothetical protein
M_GY11_EuGene_00144721	yes	de novo	hypothetical protein
M_GY11_EuGene_00004391	yes	from OrthoMCL	hypothetical protein
M_GY11_EuGene_00005131	yes	de novo	hypothetical protein
M_GY11_EuGene_00006861	yes	from OrthoMCL	hypothetical protein
M_GY11_EuGene_00007111	yes	de novo	hypothetical protein
M_GY11_EuGene_00090321	yes	from OrthoMCL	hypothetical protein
M_GY11_EuGene_00074751	yes	de novo	hypothetical protein
M_GY11_EuGene_00075001	yes	de novo	hypothetical protein
M_GY11_EuGene_00075171	yes	from OrthoMCL	hypothetical protein
M_GY11_EuGene_00075341	yes	de novo	hypothetical protein
M_GY11_EuGene_00146921	yes	de novo	hypothetical protein
M_GY11_EuGene_00123821	yes	de novo	hypothetical protein
M_GY11_EuGene_00132471	yes	de novo	hypothetical protein
M_GY11_EuGene_00119441	yes	de novo	hypothetical protein
M_GY11_EuGene_00126121	yes	from OrthoMCL	hypothetical protein
M_GY11_EuGene_00083821	yes	de novo	hypothetical protein
M_GY11_EuGene_00049401	yes	de novo	hypothetical protein
M_GY11_EuGene_00134271	yes	de novo	hypothetical protein
M_GY11_EuGene_00134591	yes	from OrthoMCL	hypothetical protein
M_GY11_EuGene_00095481	yes	de novo	hypothetical protein
M_GY11_EuGene_00078571	yes	de novo	hypothetical protein
M_GY11_EuGene_00079201	yes	de novo	hypothetical protein
M_GY11_EuGene_00181931	yes	de novo	hypothetical protein
M_GY11_EuGene_00173171	yes	from OrthoMCL	hypothetical protein
M_GY11_EuGene_00076581	yes	de novo	hypothetical protein
M_GY11_EuGene_00115991	yes	de novo	hypothetical protein
M_GY11_EuGene_00092291	yes	de novo	hypothetical protein
M_GY11_EuGene_00134521	yes	from OrthoMCL	hypothetical protein
M_GY11_EuGene_00114861	yes	from OrthoMCL	hypothetical protein
M_GY11_EuGene_00010431	yes	de novo	hypothetical protein
M_GY11_EuGene_00010751	yes	de novo	hypothetical protein
M_GY11_EuGene_00122631	yes	de novo	hypothetical protein
M_GY11_EuGene_00032561	yes	de novo	hypothetical protein
M_GY11_EuGene_00046131	yes	de novo	hypothetical protein
M_GY11_EuGene_00098841	yes	from OrthoMCL	hypothetical protein
M_GY11_EuGene_00106521	yes	de novo	hypothetical protein
M_GY11_EuGene_00142851	yes	de novo	hypothetical protein
M_GY11_EuGene_00076911	yes	de novo	hypothetical protein
M_GY11_EuGene_00077521	yes	de novo	hypothetical protein
M_GY11_EuGene_00124831	yes	de novo	hypothetical protein
M_GY11_EuGene_00086681	yes	from OrthoMCL	hypothetical protein
M_GY11_EuGene_00132081	yes	de novo	hypothetical protein
M_GY11_EuGene_00071271	yes	de novo	hypothetical protein
M_GY11_EuGene_00019351	yes	de novo	elongation factor G
M_GY11_EuGene_00019361	yes	de novo	elongation factor G
M_GY11_EuGene_00019371	yes	de novo	elongation factor G
M_GY11_EuGene_00020261	yes	de novo	hypothetical protein
M_GY11_EuGene_00013751	yes	from OrthoMCL	hypothetical protein
M_GY11_EuGene_00061631	yes	de novo	hypothetical protein
M_GY11_EuGene_00061391	yes	de novo	hypothetical protein
M_GY11_EuGene_00129011	yes	from OrthoMCL	hypothetical protein
M_GY11_EuGene_00111121	yes	from OrthoMCL	hypothetical protein
M_GY11_EuGene_00046361	yes	de novo	hypothetical protein
M_GY11_EuGene_00120041	yes	de novo	hypothetical protein
M_GY11_EuGene_00067001	yes	de novo	hypothetical protein
M_GY11_EuGene_00106961	yes	de novo	hypothetical protein
M_GY11_EuGene_00109921	yes	de novo	hypothetical protein
M_GY11_EuGene_00125151	yes	de novo	hypothetical protein
M_GY11_EuGene_00026511	yes	de novo	hypothetical protein
M_GY11_EuGene_00025431	yes	de novo	hypothetical protein
M_GY11_EuGene_00064781	yes	de novo	hypothetical protein
M_GY11_EuGene_00100551	yes	de novo	hypothetical protein
M_GY11_EuGene_00114791	yes	from OrthoMCL	hypothetical protein
M_GY11_EuGene_00015761	yes	de novo	para-nitrobenzyl esterase
M_GY11_EuGene_00071451	yes	de novo	hypothetical protein
M_GY11_EuGene_00099951	yes	de novo	hypothetical protein
M_GY11_EuGene_00145481	yes	de novo	hypothetical protein
M_GY11_EuGene_00071541	yes	de novo	hypothetical protein
M_GY11_EuGene_00071631	yes	from OrthoMCL	hypothetical protein
M_GY11_EuGene_00101561	yes	de novo	hypothetical protein
M_GY11_EuGene_00014251	yes	from OrthoMCL	hypothetical protein
M_GY11_EuGene_00055751	yes	from OrthoMCL	hypothetical protein
M_GY11_EuGene_00055261	yes	from OrthoMCL	hypothetical protein
M_GY11_EuGene_00055041	yes	from OrthoMCL	ATP synthase subunit D
M_GY11_EuGene_00054761	yes	de novo	hypothetical protein
M_GY11_EuGene_00139291	yes	de novo	hypothetical protein
M_GY11_EuGene_00139671	yes	de novo	hypothetical protein
M_GY11_EuGene_00113121	yes	de novo	hypothetical protein
M_GY11_EuGene_00131271	yes	de novo	hypothetical protein
M_GY11_EuGene_00118721	yes	de novo	hypothetical protein
M_GY11_EuGene_00127541	yes	de novo	hypothetical protein
M_GY11_EuGene_00127451	yes	de novo	hypothetical protein
M_GY11_EuGene_00109111	yes	de novo	hypothetical protein
M_GY11_EuGene_00093321	yes	de novo	#N/A
M_GY11_EuGene_00038171	yes	de novo	#N/A
M_GY11_EuGene_00039271	yes	de novo	#N/A
M_GY11_EuGene_00039401	yes	from OrthoMCL	#N/A
M_GY11_EuGene_00043161	yes	from OrthoMCL	hypothetical protein
M_GY11_EuGene_00043171	yes	from OrthoMCL	hypothetical protein
M_GY11_EuGene_00146851	yes	de novo	#N/A
M_GY11_EuGene_00202431	yes	de novo	#N/A
M_GY11_EuGene_00026411	yes	from OrthoMCL	#N/A
M_GY11_EuGene_00008781	yes	from OrthoMCL	hypothetical protein
M_GY11_EuGene_00062371	yes	from OrthoMCL	hypothetical protein
M_GY11_EuGene_00061661	yes	de novo	#N/A
M_GY11_EuGene_00199761	yes	de novo	#N/A
M_GY11_EuGene_00029101	yes	de novo	#N/A
M_GY11_EuGene_00028621	yes	de novo	#N/A
M_GY11_EuGene_00035831	yes	de novo	#N/A
M_GY11_EuGene_00049391	yes	de novo	#N/A
M_GY11_EuGene_00048851	yes	de novo	#N/A
M_GY11_EuGene_00071391	yes	de novo	#N/A
M_GY11_EuGene_00053381	yes	de novo	#N/A
M_GY11_EuGene_00124251	yes	from OrthoMCL	serin endopeptidase
M_GY11_EuGene_00145001	yes	from OrthoMCL	serin endopeptidase
M_GY11_EuGene_00042031	yes	de novo	#N/A
M_GY11_EuGene_00114611	yes	from OrthoMCL	#N/A
M_GY11_EuGene_00139961	yes	de novo	#N/A
M_GY11_EuGene_00134051	yes	de novo	#N/A
M_GY11_EuGene_00181071	yes	from OrthoMCL	#N/A
M_GY11_EuGene_00139331	yes	de novo	#N/A
M_GY11_EuGene_00123901	yes	de novo	#N/A
M_GY11_EuGene_00139121	yes	de novo	#N/A
M_GY11_EuGene_00102761	yes	de novo	#N/A
M_GY11_EuGene_00070401	yes	de novo	#N/A
M_GY11_EuGene_00136821	yes	de novo	#N/A
M_GY11_EuGene_00150321	yes	de novo	#N/A
M_GY11_EuGene_00057161	yes	de novo	hypothetical protein
M_GY11_EuGene_00057171	yes	de novo	hypothetical protein
M_GY11_EuGene_00077191	yes	de novo	#N/A
M_GY11_EuGene_00136271	yes	de novo	#N/A
M_GY11_EuGene_00139561	yes	de novo	#N/A
M_GY11_EuGene_00077711	yes	de novo	#N/A
M_GY11_EuGene_00109271	yes	from OrthoMCL	hypothetical protein
M_GY11_EuGene_00109281	yes	from OrthoMCL	hypothetical protein
M_GY11_EuGene_00096061	yes	from OrthoMCL	#N/A
M_GY11_EuGene_00014121	yes	de novo	#N/A
M_GY11_EuGene_00200731	yes	de novo	#N/A
M_GY11_EuGene_00131221	yes	from OrthoMCL	#N/A
M_GY11_EuGene_00192901	yes	de novo	hypothetical protein
M_GY11_EuGene_00107831	yes	from OrthoMCL	hypothetical protein
M_GY11_EuGene_00158131	yes	de novo	#N/A
M_GY11_EuGene_00114741	yes	de novo	hypothetical protein
M_GY11_EuGene_00186101	yes	de novo	hypothetical protein
M_GY11_EuGene_00129981	yes	from OrthoMCL	hypothetical protein
M_GY11_EuGene_00054991	yes	de novo	ectonucleotide pyrophosphatase/phosphodiesterase 1
M_GY11_EuGene_00055001	yes	de novo	ectonucleotide pyrophosphatase/phosphodiesterase 1
M_GY11_EuGene_00126311	yes	de novo	secreted protein
M_GY11_EuGene_00019751	yes	de novo	hypothetical protein
M_GY11_EuGene_00032061	yes	de novo	STE/STE20/PAKA protein kinase
M_GY11_EuGene_00032071	yes	de novo	STE/STE20/PAKA protein kinase
M_GY11_EuGene_00200431	yes	de novo	DJ-1/PfpI family protein
M_GY11_EuGene_00118361	yes	de novo	hypothetical protein
M_GY11_EuGene_00170071	yes	from OrthoMCL	hypothetical protein
M_GY11_EuGene_00096801	yes	de novo	hypothetical protein
M_GY11_EuGene_00193941	yes	from OrthoMCL	hypothetical protein
M_GY11_EuGene_00007961	yes	de novo	hypothetical protein
M_GY11_EuGene_00119141	yes	de novo	hypothetical protein
M_GY11_EuGene_00042471	yes	de novo	hypothetical protein
M_GY11_EuGene_00075241	yes	from OrthoMCL	hypothetical protein
M_GY11_EuGene_00158031	yes	de novo	hypothetical protein
M_GY11_EuGene_00158751	yes	from OrthoMCL	hypothetical protein
M_GY11_EuGene_00098781	yes	from OrthoMCL	#N/A
M_GY11_EuGene_00098791	yes	from OrthoMCL	#N/A
M_GY11_EuGene_00051931	yes	de novo	hypothetical protein
M_GY11_EuGene_00049261	yes	de novo	CFEM domain-containing protein
M_GY11_EuGene_00072321	yes	de novo	hypothetical protein
M_GY11_EuGene_00186111	yes	de novo	hypothetical protein
M_GY11_EuGene_00105251	yes	de novo	hypothetical protein
M_GY11_EuGene_00124811	yes	de novo	hypothetical protein
M_GY11_EuGene_00097711	yes	de novo	#N/A
M_GY11_EuGene_00097951	yes	from OrthoMCL	carboxypeptidase S1
M_GY11_EuGene_00115721	yes	de novo	hypothetical protein
M_GY11_EuGene_00116351	yes	de novo	hypothetical protein
M_GY11_EuGene_00140131	yes	de novo	#N/A
M_GY11_EuGene_00091931	yes	de novo	hypothetical protein
M_GY11_EuGene_00148181	yes	de novo	hypothetical protein
M_GY11_EuGene_00135941	yes	de novo	hypothetical protein
M_GY11_EuGene_00110071	yes	de novo	hypothetical protein
M_GY11_EuGene_00138331	yes	de novo	hypothetical protein
M_GY11_EuGene_00134151	yes	de novo	hypothetical protein
M_GY11_EuGene_00086731	yes	from OrthoMCL	hypothetical protein
M_GY11_EuGene_00069251	yes	de novo	dUTPase
M_GY11_EuGene_00077731	yes	de novo	hypothetical protein
M_GY11_EuGene_00108921	yes	de novo	hypothetical protein
M_GY11_EuGene_00190171	yes	de novo	hypothetical protein
M_GY11_EuGene_00105161	yes	de novo	hypothetical protein
M_GY11_EuGene_00117431	yes	from OrthoMCL	WSC domain-containing protein
M_GY11_EuGene_00132111	yes	de novo	hypothetical protein
M_GY11_EuGene_00126511	yes	from OrthoMCL	SAM-dependent methyltransferase
M_GY11_EuGene_00126521	yes	from OrthoMCL	SAM-dependent methyltransferase
M_GY11_EuGene_00188641	yes	de novo	hypothetical protein
M_GY11_EuGene_00066161	yes	de novo	hypothetical protein
M_GY11_EuGene_00019771	yes	de novo	hypothetical protein
M_GY11_EuGene_00087421	yes	de novo	hypothetical protein
M_GY11_EuGene_00100861	yes	de novo	hypothetical protein
M_GY11_EuGene_00125231	yes	de novo	#N/A
M_GY11_EuGene_00096851	yes	de novo	hypothetical protein
M_GY11_EuGene_00091151	yes	de novo	hypothetical protein
M_GY11_EuGene_00197531	yes	de novo	hypothetical protein
M_GY11_EuGene_00067921	yes	de novo	hypothetical protein
M_GY11_EuGene_00094931	yes	from OrthoMCL	hypothetical protein
M_GY11_EuGene_00128421	yes	de novo	hypothetical protein
M_GY11_EuGene_00125311	yes	de novo	hypothetical protein
M_GY11_EuGene_00108651	yes	from OrthoMCL	hypothetical protein
M_GY11_EuGene_00135791	yes	from OrthoMCL	hypothetical protein
M_GY11_EuGene_00004551	yes	from OrthoMCL	hypothetical protein
M_GY11_EuGene_00106871	yes	de novo	hypothetical protein
M_GY11_EuGene_00048311	yes	from OrthoMCL	hypothetical protein
M_GY11_EuGene_00137831	yes	de novo	sarcosine oxidase
M_GY11_EuGene_00137841	yes	de novo	sarcosine oxidase
M_GY11_EuGene_00132611	yes	from OrthoMCL	arylsulfatase
M_GY11_EuGene_00132631	yes	de novo	hypothetical protein
M_GY11_EuGene_00057271	yes	de novo	#N/A
M_GY11_EuGene_00150811	yes	de novo	hypothetical protein
M_GY11_EuGene_00135911	yes	de novo	hypothetical protein
M_GY11_EuGene_00023351	yes	from OrthoMCL	hypothetical protein
M_GY11_EuGene_00023361	yes	from OrthoMCL	hypothetical protein
M_GY11_EuGene_00062311	yes	de novo	hypothetical protein
M_GY11_EuGene_00128371	yes	de novo	hypothetical protein
M_GY11_EuGene_00132961	yes	from OrthoMCL	hypothetical protein
M_GY11_EuGene_00006101	yes	de novo	hypothetical protein
M_GY11_EuGene_00130871	yes	from OrthoMCL	hypothetical protein
M_GY11_EuGene_00075201	yes	de novo	hypothetical protein
M_GY11_EuGene_00200481	yes	de novo	hypothetical protein
M_GY11_EuGene_00176661	yes	de novo	hypothetical protein
M_GY11_EuGene_00107801	yes	de novo	#N/A
M_GY11_EuGene_00126001	yes	de novo	hypothetical protein
M_GY11_EuGene_00037421	yes	de novo	hypothetical protein
M_GY11_EuGene_00144381	yes	de novo	hypothetical protein
M_GY11_EuGene_00112741	yes	de novo	hypothetical protein
M_GY11_EuGene_00097971	yes	de novo	hypothetical protein
M_GY11_EuGene_00117051	yes	from OrthoMCL	hypothetical protein
M_GY11_EuGene_00010721	yes	from OrthoMCL	#N/A
M_GY11_EuGene_00139891	yes	de novo	hypothetical protein
M_GY11_EuGene_00077051	yes	de novo	hypothetical protein
M_GY11_EuGene_00077071	yes	from OrthoMCL	hypothetical protein
M_GY11_EuGene_00077511	yes	de novo	hypothetical protein
M_GY11_EuGene_00091561	yes	from OrthoMCL	hypothetical protein
M_GY11_EuGene_00116701	yes	de novo	hypothetical protein
M_GY11_EuGene_00180931	yes	from OrthoMCL	hypothetical protein
M_GY11_EuGene_00024841	yes	de novo	hypothetical protein
M_GY11_EuGene_00100541	yes	from OrthoMCL	hypothetical protein
M_GY11_EuGene_00081551	yes	from OrthoMCL	hypothetical protein
M_GY11_EuGene_00015011	yes	from OrthoMCL	hypothetical protein
M_GY11_EuGene_00014381	yes	de novo	hypothetical protein
M_GY11_EuGene_00097211	yes	de novo	hypothetical protein
M_GY11_EuGene_00097091	yes	de novo	hypothetical protein
M_GY11_EuGene_00148291	yes	de novo	hypothetical protein
M_GY11_EuGene_00205321	yes	from OrthoMCL	#N/A
M_GY11_EuGene_00163951	yes	de novo	#N/A
M_GY11_EuGene_00069621	yes	de novo	#N/A
M_GY11_EuGene_00148171	yes	de novo	#N/A
M_GY11_EuGene_00034561	yes	de novo	#N/A
M_GY11_EuGene_00031851	yes	de novo	#N/A
M_GY11_EuGene_00040651	yes	from OrthoMCL	#N/A
M_GY11_EuGene_00105461	yes	de novo	#N/A
M_GY11_EuGene_00073941	yes	from OrthoMCL	#N/A
M_GY11_EuGene_00082431	yes	de novo	#N/A
M_GY11_EuGene_00094941	yes	de novo	#N/A
M_GY11_EuGene_00103511	yes	from OrthoMCL	#N/A
M_GY11_EuGene_00136311	yes	de novo	#N/A
M_GY11_EuGene_00193431	yes	from OrthoMCL	#N/A
M_GY11_EuGene_00150861	yes	from OrthoMCL	#N/A
M_GY11_EuGene_00154791	yes	de novo	#N/A
M_GY11_EuGene_00130211	yes	de novo	#N/A
M_GY11_EuGene_00057461	yes	de novo	#N/A
M_GY11_EuGene_00057831	yes	de novo	#N/A
M_GY11_EuGene_00079871	yes	de novo	#N/A
M_GY11_EuGene_00135831	yes	de novo	#N/A
M_GY11_EuGene_00093591	yes	de novo	#N/A
M_GY11_EuGene_00127311	yes	from OrthoMCL	hypothetical protein
M_GY11_EuGene_00061331	yes	from OrthoMCL	#N/A
M_GY11_EuGene_00012481	yes	de novo	#N/A
M_GY11_EuGene_00053451	yes	de novo	#N/A
M_GY11_EuGene_00008071	yes	de novo	#N/A
M_GY11_EuGene_00135681	yes	de novo	#N/A
M_GY11_EuGene_00089141	yes	de novo	#N/A
M_GY11_EuGene_00100751	yes	from OrthoMCL	hypothetical protein
M_GY11_EuGene_00182141	yes	from OrthoMCL	hypothetical protein
M_GY11_EuGene_00054691	yes	de novo	#N/A
M_GY11_EuGene_00134901	yes	de novo	hypothetical protein
M_GY11_EuGene_00194061	yes	de novo	hypothetical protein
M_GY11_EuGene_00139321	yes	from OrthoMCL	#N/A
M_GY11_EuGene_00125091	yes	from OrthoMCL	extradiol ring-cleavage dioxygenase
M_GY11_EuGene_00125101	yes	from OrthoMCL	extradiol ring-cleavage dioxygenase
M_GY11_EuGene_00115631	yes	de novo	#N/A
M_GY11_EuGene_00075701	yes	de novo	#N/A
M_GY11_EuGene_00194071	yes	de novo	#N/A
M_GY11_EuGene_00040071	yes	from OrthoMCL	hypothetical protein
M_GY11_EuGene_00205681	yes	from OrthoMCL	hypothetical protein
M_GY11_EuGene_00095381	yes	de novo	#N/A
M_GY11_EuGene_00122401	yes	de novo	#N/A
M_GY11_EuGene_00122431	yes	from OrthoMCL	#N/A
M_GY11_EuGene_00093081	yes	de novo	#N/A
M_GY11_EuGene_00092601	yes	de novo	#N/A
M_GY11_EuGene_00150831	yes	de novo	#N/A
M_GY11_EuGene_00006151	yes	de novo	#N/A
M_GY11_EuGene_00040441	yes	de novo	#N/A
M_GY11_EuGene_00039801	yes	from OrthoMCL	#N/A
M_GY11_EuGene_00039681	yes	from OrthoMCL	#N/A
M_GY11_EuGene_00119781	yes	de novo	#N/A
M_GY11_EuGene_00097991	yes	de novo	#N/A
M_GY11_EuGene_00109951	yes	de novo	#N/A
M_GY11_EuGene_00155371	yes	de novo	#N/A
M_GY11_EuGene_00063281	yes	de novo	#N/A
M_GY11_EuGene_00118481	yes	de novo	#N/A
M_GY11_EuGene_00109371	yes	de novo	#N/A
M_GY11_EuGene_00086561	yes	de novo	#N/A
M_GY11_EuGene_00139081	yes	de novo	#N/A
M_GY11_EuGene_00075331	yes	from OrthoMCL	#N/A
M_GY11_EuGene_00030561	yes	de novo	hypothetical protein
M_GY11_EuGene_00030571	yes	de novo	hypothetical protein
M_GY11_EuGene_00121251	yes	de novo	#N/A
M_GY11_EuGene_00120951	yes	de novo	#N/A
M_GY11_EuGene_00137961	yes	de novo	#N/A
M_GY11_EuGene_00069951	yes	de novo	#N/A
M_GY11_EuGene_00109081	yes	de novo	#N/A
M_GY11_EuGene_00082731	yes	de novo	adhesin protein Mad1
M_GY11_EuGene_00082741	yes	de novo	adhesin protein Mad1
M_GY11_EuGene_00130891	yes	de novo	#N/A
M_GY11_EuGene_00129571	yes	from OrthoMCL	#N/A
M_GY11_EuGene_00138191	yes	de novo	#N/A
M_GY11_EuGene_00104751	yes	de novo	#N/A
M_GY11_EuGene_00125241	yes	de novo	#N/A
M_GY11_EuGene_00154131	yes	de novo	#N/A
M_GY11_EuGene_00192491	yes	de novo	hypothetical protein
M_GY11_EuGene_00107811	yes	de novo	hypothetical protein
M_GY11_EuGene_00095731	yes	de novo	hypothetical protein
M_GY11_EuGene_00095741	yes	de novo	hypothetical protein
M_GY11_EuGene_00012021	yes	de novo	#N/A
M_GY11_EuGene_00115281	yes	de novo	#N/A
M_GY11_EuGene_00124271	yes	from OrthoMCL	hypothetical protein
M_GY11_EuGene_00176671	yes	de novo	hypothetical protein
M_GY11_EuGene_00097391	yes	de novo	hypothetical protein
M_GY11_EuGene_00131971	yes	from OrthoMCL	spherulin-1B
M_GY11_EuGene_00198241	yes	from OrthoMCL	hypothetical protein
M_GY11_EuGene_00096131	yes	de novo	hypothetical protein
M_GY11_EuGene_00096141	yes	de novo	hypothetical protein
M_GY11_EuGene_00077061	yes	from OrthoMCL	cystein rich protein
M_GY11_EuGene_00142711	yes	de novo	hypothetical protein
M_GY11_EuGene_00069241	yes	from OrthoMCL	hypothetical protein
M_GY11_EuGene_00067771	yes	de novo	hypothetical protein
M_GY11_EuGene_00083931	yes	de novo	#N/A
M_GY11_EuGene_00077031	yes	de novo	hypothetical protein
M_GY11_EuGene_00129601	yes	de novo	hypothetical protein
M_GY11_EuGene_00156631	yes	de novo	hypothetical protein
M_GY11_EuGene_00002541	yes	from OrthoMCL	hypothetical protein
M_GY11_EuGene_00016991	yes	de novo	hypothetical protein
M_GY11_EuGene_00128491	yes	de novo	hypothetical protein
M_GY11_EuGene_00004681	yes	de novo	hypothetical protein
M_GY11_EuGene_00075231	yes	de novo	hypothetical protein
M_GY11_EuGene_00112731	yes	de novo	hypothetical protein
M_GY11_EuGene_00131281	yes	from OrthoMCL	hypothetical protein
M_GY11_EuGene_00138931	yes	from OrthoMCL	hypothetical protein
M_GY11_EuGene_00073901	yes	de novo	hypothetical protein
M_GY11_EuGene_00073911	yes	de novo	hypothetical protein
M_GY11_EuGene_00140721	yes	de novo	hypothetical protein
M_GY11_EuGene_00077741	yes	de novo	hypothetical protein
M_GY11_EuGene_00108881	yes	de novo	#N/A
M_GY11_EuGene_00096761	yes	de novo	#N/A
M_GY11_EuGene_00148731	yes	de novo	#N/A
M_GY11_EuGene_00018251	yes	de novo	#N/A
M_GY11_EuGene_00053391	yes	de novo	#N/A
M_GY11_EuGene_00003271	yes	from OrthoMCL	#N/A
M_GY11_EuGene_00096981	yes	de novo	#N/A
M_GY11_EuGene_00051761	yes	from OrthoMCL	#N/A
M_GY11_EuGene_00025181	yes	de novo	#N/A
M_GY11_EuGene_00025191	yes	de novo	#N/A
M_GY11_EuGene_00192671	yes	de novo	hypothetical protein
M_GY11_EuGene_00085091	yes	de novo	#N/A
M_GY11_EuGene_00158161	yes	de novo	#N/A
M_GY11_EuGene_00122961	yes	from OrthoMCL	acetyl-hydrolase
M_GY11_EuGene_00186121	yes	de novo	#N/A
M_GY11_EuGene_00121331	yes	de novo	#N/A
M_GY11_EuGene_00136301	yes	de novo	#N/A
M_GY11_EuGene_00142831	yes	de novo	#N/A
M_GY11_EuGene_00119661	yes	de novo	#N/A
M_GY11_EuGene_00108911	yes	de novo	#N/A
M_GY11_EuGene_00133891	yes	de novo	#N/A
M_GY11_EuGene_00038611	yes	de novo	amidohydrolase
M_GY11_EuGene_00038621	yes	de novo	amidohydrolase
M_GY11_EuGene_00098711	yes	from OrthoMCL	#N/A
M_GY11_EuGene_00039171	yes	de novo	hypothetical protein
M_GY11_EuGene_00039181	yes	de novo	hypothetical protein
M_GY11_EuGene_00132941	yes	de novo	#N/A
M_GY11_EuGene_00016611	yes	de novo	beta-Ig-H3/Fasciclin
M_GY11_EuGene_00016621	yes	de novo	beta-Ig-H3/Fasciclin
M_GY11_EuGene_00000681	yes	de novo	hypothetical protein
M_GY11_EuGene_00119341	yes	de novo	hypothetical protein
M_GY11_EuGene_00195101	yes	de novo	hypothetical protein
M_GY11_EuGene_00144651	yes	de novo	hypothetical protein
M_GY11_EuGene_00158171	yes	from OrthoMCL	pisatin demethylase
M_GY11_EuGene_00204531	yes	de novo	hypothetical protein
M_GY11_EuGene_00067931	yes	de novo	hypothetical protein
M_GY11_EuGene_00083941	yes	from OrthoMCL	hypothetical protein
M_GY11_EuGene_00106771	yes	de novo	hypothetical protein
M_GY11_EuGene_00107111	yes	from OrthoMCL	hypothetical protein
M_GY11_EuGene_00191731	yes	de novo	hypothetical protein
M_GY11_EuGene_00133731	yes	de novo	hypothetical protein
M_GY11_EuGene_00119711	yes	de novo	hypothetical protein
M_GY11_EuGene_00100871	yes	de novo	hypothetical protein
M_GY11_EuGene_00122091	yes	from OrthoMCL	#N/A
M_GY11_EuGene_00022561	yes	de novo	#N/A
M_GY11_EuGene_00003131	yes	de novo	#N/A
M_GY11_EuGene_00139371	yes	de novo	#N/A
M_GY11_EuGene_00004911	yes	de novo	hypothetical protein
M_GY11_EuGene_00004921	yes	de novo	hypothetical protein
M_GY11_EuGene_00044641	yes	de novo	#N/A
M_GY11_EuGene_00124221	yes	from OrthoMCL	#N/A
M_GY11_EuGene_00033501	yes	de novo	#N/A
M_GY11_EuGene_00095221	yes	from OrthoMCL	#N/A
M_GY11_EuGene_00041981	yes	de novo	#N/A
M_GY11_EuGene_00083841	yes	de novo	#N/A
M_GY11_EuGene_00121581	yes	de novo	#N/A
M_GY11_EuGene_00139831	yes	de novo	#N/A
M_GY11_EuGene_00037411	yes	de novo	#N/A
M_GY11_EuGene_00132411	yes	de novo	#N/A
M_GY11_EuGene_00052011	yes	de novo	#N/A
M_GY11_EuGene_00131141	yes	de novo	#N/A
M_GY11_EuGene_00091971	yes	de novo	hypothetical protein
M_GY11_EuGene_00066191	yes	de novo	hypothetical protein
M_GY11_EuGene_00119701	yes	de novo	hypothetical protein
M_GY11_EuGene_00061901	yes	de novo	#N/A
M_GY11_EuGene_00102681	yes	de novo	#N/A
M_GY11_EuGene_00138831	yes	de novo	hypothetical protein
M_GY11_EuGene_00102501	yes	de novo	hypothetical protein
M_GY11_EuGene_00129221	yes	de novo	hypothetical protein
M_GY11_EuGene_00129231	yes	de novo	hypothetical protein
M_GY11_EuGene_00132031	yes	from OrthoMCL	FAD-binding domain-containing protein
M_GY11_EuGene_00138861	yes	from OrthoMCL	FAD-binding domain-containing protein
M_GY11_EuGene_00081861	yes	from OrthoMCL	hypothetical protein
M_GY11_EuGene_00200341	yes	de novo	#N/A
M_GY11_EuGene_00051321	yes	from OrthoMCL	cysteine synthase 2
M_GY11_EuGene_00132621	yes	de novo	#N/A
M_GY11_EuGene_00075491	yes	from OrthoMCL	#N/A
M_GY11_EuGene_00096621	yes	de novo	hypothetical protein
M_GY11_EuGene_00179651	yes	de novo	hypothetical protein
M_GY11_EuGene_00118841	yes	from OrthoMCL	#N/A
M_GY11_EuGene_00129591	yes	de novo	#N/A
M_GY11_EuGene_00138681	yes	de novo	#N/A
M_GY11_EuGene_00124201	yes	de novo	#N/A
M_GY11_EuGene_00124281	yes	de novo	#N/A
M_GY11_EuGene_00144361	yes	de novo	hypothetical protein
M_GY11_EuGene_00144371	yes	de novo	hypothetical protein
M_GY11_EuGene_00015971	yes	de novo	#N/A
M_GY11_EuGene_00132301	yes	de novo	#N/A
M_GY11_EuGene_00150791	yes	de novo	#N/A
M_GY11_EuGene_00051041	yes	from OrthoMCL	FAD-dependent pyridine nucleotide-disulfide oxidoreductase
M_GY11_EuGene_00051051	yes	from OrthoMCL	FAD-dependent pyridine nucleotide-disulfide oxidoreductase
M_GY11_EuGene_00198281	yes	from OrthoMCL	hypothetical protein
M_GY11_EuGene_00123541	yes	de novo	hypothetical protein
M_GY11_EuGene_00102561	yes	from OrthoMCL	hypothetical protein
M_GY11_EuGene_00108801	yes	de novo	#N/A
M_GY11_EuGene_00120571	yes	de novo	hypothetical protein
M_GY11_EuGene_00042951	yes	from OrthoMCL	hypothetical protein
M_GY11_EuGene_00139521	yes	de novo	hypothetical protein
M_GY11_EuGene_00095891	yes	from OrthoMCL	#N/A
M_GY11_EuGene_00119471	yes	de novo	hypothetical protein
M_GY11_EuGene_00110311	yes	de novo	#N/A
M_GY11_EuGene_00039411	yes	de novo	#N/A
M_GY11_EuGene_00012141	yes	de novo	#N/A
M_GY11_EuGene_00096771	yes	from OrthoMCL	#N/A
M_GY11_EuGene_00095841	yes	de novo	hypothetical protein
M_GY11_EuGene_00152551	yes	de novo	#N/A
M_GY11_EuGene_00087931	yes	from OrthoMCL	#N/A
M_GY11_EuGene_00134701	yes	from OrthoMCL	#N/A
M_GY11_EuGene_00090681	yes	de novo	#N/A
M_GY11_EuGene_00092251	yes	de novo	#N/A
M_GY11_EuGene_00095871	yes	de novo	hypothetical protein
M_GY11_EuGene_00108191	yes	de novo	#N/A
M_GY11_EuGene_00141571	yes	de novo	#N/A
M_GY11_EuGene_00134171	yes	de novo	#N/A
M_GY11_EuGene_00046691	yes	de novo	hypothetical protein
M_GY11_EuGene_00191741	yes	de novo	#N/A
M_GY11_EuGene_00126161	yes	de novo	hypothetical protein
M_GY11_EuGene_00022811	yes	de novo	hypothetical protein
M_GY11_EuGene_00135811	yes	de novo	#N/A
M_GY11_EuGene_00189181	yes	from OrthoMCL	hypothetical protein
M_GY11_EuGene_00101111	yes	de novo	hypothetical protein
M_GY11_EuGene_00126651	yes	de novo	amidohydrolase
M_GY11_EuGene_00194221	yes	de novo	amidohydrolase
M_GY11_EuGene_00090661	yes	from OrthoMCL	hypothetical protein
M_GY11_EuGene_00120551	yes	de novo	#N/A
M_GY11_EuGene_00036391	yes	from OrthoMCL	hypothetical protein
M_GY11_EuGene_00151481	yes	from OrthoMCL	hypothetical protein
M_GY11_EuGene_00146881	yes	de novo	hypothetical protein
M_GY11_EuGene_00181871	yes	de novo	hypothetical protein
M_GY11_EuGene_00014741	yes	de novo	hypothetical protein
M_GY11_EuGene_00014751	yes	de novo	hypothetical protein
M_GY11_EuGene_00014791	yes	de novo	hypothetical protein
M_GY11_EuGene_00014801	yes	de novo	hypothetical protein
M_GY11_EuGene_00088871	yes	de novo	hypothetical protein
M_GY11_EuGene_00008371	yes	from OrthoMCL	hypothetical protein
M_GY11_EuGene_00054061	yes	de novo	integral membrane protein
M_GY11_EuGene_00100821	yes	de novo	cholinesterase
M_GY11_EuGene_00033611	yes	de novo	metalloprotease 1
M_GY11_EuGene_00206141	yes	de novo	metalloprotease 1
M_GY11_EuGene_00139901	yes	de novo	#N/A
M_GY11_EuGene_00034361	yes	de novo	minor extracellular protease vpr
M_GY11_EuGene_00033791	yes	de novo	#N/A
M_GY11_EuGene_00087991	yes	de novo	#N/A
M_GY11_EuGene_00180941	yes	de novo	#N/A
M_GY11_EuGene_00033021	yes	de novo	#N/A
M_GY11_EuGene_00006711	yes	de novo	#N/A
M_GY11_EuGene_00057981	yes	from OrthoMCL	hypothetical protein
M_GY11_EuGene_00057991	yes	from OrthoMCL	hypothetical protein
M_GY11_EuGene_00131451	yes	de novo	#N/A
M_GY11_EuGene_00135161	yes	de novo	#N/A
M_GY11_EuGene_00112621	yes	de novo	hypothetical protein
M_GY11_EuGene_00112631	yes	de novo	hypothetical protein
M_GY11_EuGene_00144751	yes	de novo	#N/A
M_GY11_EuGene_00114051	yes	from OrthoMCL	acetyltransferase
M_GY11_EuGene_00114061	yes	from OrthoMCL	acetyltransferase
M_GY11_EuGene_00037501	yes	de novo	hypothetical protein
M_GY11_EuGene_00092811	yes	de novo	hypothetical protein
M_GY11_EuGene_00092821	yes	de novo	hypothetical protein
M_GY11_EuGene_00060291	yes	de novo	hypothetical protein
M_GY11_EuGene_00195371	yes	de novo	hypothetical protein
M_GY11_EuGene_00073331	yes	from OrthoMCL	G2/mitotic-specific cyclin-B
M_GY11_EuGene_00073341	yes	from OrthoMCL	G2/mitotic-specific cyclin-B
M_GY11_EuGene_00073371	yes	from OrthoMCL	cystinosin
M_GY11_EuGene_00073381	yes	from OrthoMCL	cystinosin
M_GY11_EuGene_00049281	yes	de novo	hypothetical protein
M_GY11_EuGene_00049291	yes	de novo	hypothetical protein
M_GY11_EuGene_00097861	yes	de novo	pisatin demethylase
M_GY11_EuGene_00097871	yes	de novo	pisatin demethylase
M_GY11_EuGene_00115791	yes	de novo	hypothetical protein
M_GY11_EuGene_00202981	yes	de novo	hypothetical protein
M_GY11_EuGene_00087171	yes	from OrthoMCL	serin endopeptidase
M_GY11_EuGene_00066621	yes	de novo	hypothetical protein
M_GY11_EuGene_00066631	yes	de novo	hypothetical protein
M_GY11_EuGene_00081891	yes	de novo	hypothetical protein
M_GY11_EuGene_00058121	yes	de novo	cell wall protein
M_GY11_EuGene_00125911	yes	from OrthoMCL	hypothetical protein
M_GY11_EuGene_00080631	yes	de novo	hypothetical protein
M_GY11_EuGene_00080641	yes	de novo	hypothetical protein
M_GY11_EuGene_00105571	yes	from OrthoMCL	hypothetical protein
M_GY11_EuGene_00105581	yes	from OrthoMCL	hypothetical protein
M_GY11_EuGene_00138741	yes	de novo	hypothetical protein
M_GY11_EuGene_00138751	yes	de novo	hypothetical protein
M_GY11_EuGene_00113581	yes	from OrthoMCL	hypothetical protein
M_GY11_EuGene_00110641	yes	de novo	hypothetical protein
M_GY11_EuGene_00110651	yes	de novo	hypothetical protein
M_GY11_EuGene_00127041	yes	de novo	hypothetical protein
M_GY11_EuGene_00127051	yes	de novo	hypothetical protein
M_GY11_EuGene_00126381	yes	de novo	hypothetical protein
M_GY11_EuGene_00165191	yes	de novo	hypothetical protein
M_GY11_EuGene_00022701	yes	from OrthoMCL	hypothetical protein
M_GY11_EuGene_00022711	yes	from OrthoMCL	hypothetical protein
M_GY11_EuGene_00059391	yes	de novo	hypothetical protein
M_GY11_EuGene_00059401	yes	de novo	hypothetical protein
M_GY11_EuGene_00134811	yes	de novo	streptogrisin-C
M_GY11_EuGene_00134821	yes	de novo	streptogrisin-C
M_GY11_EuGene_00134421	yes	de novo	hypothetical protein
M_GY11_EuGene_00092111	yes	from OrthoMCL	hypothetical protein
M_GY11_EuGene_00092121	yes	from OrthoMCL	hypothetical protein
M_GY11_EuGene_00072521	yes	de novo	hypothetical protein
M_GY11_EuGene_00205461	yes	de novo	hypothetical protein
M_GY11_EuGene_00042921	yes	de novo	hypothetical protein
M_GY11_EuGene_00042931	yes	de novo	hypothetical protein
M_GY11_EuGene_00144311	yes	de novo	hypothetical protein
M_GY11_EuGene_00144321	yes	de novo	hypothetical protein
M_GY11_EuGene_00136991	yes	de novo	hypothetical protein
M_GY11_EuGene_00138821	yes	de novo	hypothetical protein
M_GY11_EuGene_00036001	yes	de novo	#N/A
M_GY11_EuGene_00008961	yes	from OrthoMCL	serin endopeptidase
M_GY11_EuGene_00123531	yes	de novo	hypothetical protein
M_GY11_EuGene_00125321	yes	de novo	hypothetical protein
M_GY11_EuGene_00004631	yes	from OrthoMCL	hypothetical protein
M_GY11_EuGene_00129501	yes	de novo	manganese lipoxygenase
M_GY11_EuGene_00134091	yes	de novo	hypothetical protein
M_GY11_EuGene_00092541	yes	from OrthoMCL	hypothetical protein
M_GY11_EuGene_00033421	yes	from OrthoMCL	hypothetical protein
M_GY11_EuGene_00031391	yes	de novo	catalase-3
M_GY11_EuGene_00152531	yes	de novo	acetylcholinesterase
M_GY11_EuGene_00046601	yes	de novo	hypothetical protein
M_GY11_EuGene_00046611	yes	de novo	hypothetical protein
M_GY11_EuGene_00013631	yes	de novo	inactive carboxylesterase 4
M_GY11_EuGene_00012781	yes	de novo	hypothetical protein
M_GY11_EuGene_00012791	yes	de novo	hypothetical protein
M_GY11_EuGene_00072081	yes	from OrthoMCL	hypothetical protein
M_GY11_EuGene_00011961	yes	de novo	hypothetical protein
M_GY11_EuGene_00011971	yes	de novo	hypothetical protein
M_GY11_EuGene_00133801	yes	de novo	hypothetical protein
M_GY11_EuGene_00030681	yes	de novo	hypothetical protein
M_GY11_EuGene_00109681	yes	de novo	#N/A
M_GY11_EuGene_00103171	yes	de novo	#N/A
M_GY11_EuGene_00022201	yes	from OrthoMCL	ISWI chromatin-remodeling complex ATPase ISW2
M_GY11_EuGene_00125471	yes	from OrthoMCL	dDENN domain-containing protein
M_GY11_EuGene_00192971	yes	de novo	#N/A
M_GY11_EuGene_00023101	yes	de novo	hypothetical protein
M_GY11_EuGene_00023111	yes	de novo	hypothetical protein
M_GY11_EuGene_00114461	yes	de novo	#N/A
M_GY11_EuGene_00018051	yes	de novo	hypothetical protein
M_GY11_EuGene_00199951	yes	de novo	#N/A
M_GY11_EuGene_00093731	yes	de novo	hypothetical protein
M_GY11_EuGene_00037771	yes	de novo	hypothetical protein
M_GY11_EuGene_00037781	yes	de novo	hypothetical protein
M_GY11_EuGene_00099241	yes	de novo	#N/A
M_GY11_EuGene_00203351	yes	de novo	#N/A
M_GY11_EuGene_00087181	yes	de novo	#N/A
M_GY11_EuGene_00094991	yes	de novo	#N/A
M_GY11_EuGene_00154841	yes	de novo	#N/A
M_GY11_EuGene_00077651	yes	de novo	#N/A
M_GY11_EuGene_00124241	yes	de novo	#N/A
M_GY11_EuGene_00091751	yes	de novo	#N/A
M_GY11_EuGene_00091851	yes	de novo	#N/A
M_GY11_EuGene_00126531	yes	de novo	#N/A
M_GY11_EuGene_00127251	yes	de novo	#N/A
M_GY11_EuGene_00120261	yes	de novo	hypothetical protein
M_GY11_EuGene_00026921	yes	de novo	#N/A
M_GY11_EuGene_00154861	yes	de novo	#N/A
M_GY11_EuGene_00198741	yes	de novo	#N/A
M_GY11_EuGene_00101211	yes	from OrthoMCL	oxidoreductase
M_GY11_EuGene_00100911	yes	de novo	lipase 2
M_GY11_EuGene_00141581	yes	de novo	hypothetical protein
M_GY11_EuGene_00118211	yes	de novo	#N/A
M_GY11_EuGene_00128441	yes	from OrthoMCL	hypothetical protein
M_GY11_EuGene_00015651	yes	de novo	#N/A
M_GY11_EuGene_00036871	yes	de novo	#N/A
M_GY11_EuGene_00041741	yes	de novo	#N/A
M_GY11_EuGene_00132901	yes	de novo	hypothetical protein
M_GY11_EuGene_00088111	yes	from OrthoMCL	#N/A
M_GY11_EuGene_00102191	yes	de novo	#N/A
M_GY11_EuGene_00109661	yes	de novo	#N/A
M_GY11_EuGene_00113661	yes	de novo	#N/A
M_GY11_EuGene_00129531	yes	de novo	#N/A
M_GY11_EuGene_00121811	yes	de novo	hypothetical protein
M_GY11_EuGene_00144351	yes	de novo	#N/A
M_GY11_EuGene_00139731	yes	from OrthoMCL	hypothetical protein
M_GY11_EuGene_00053081	yes	de novo	hypothetical protein
M_GY11_EuGene_00178761	yes	de novo	#N/A
M_GY11_EuGene_00064761	yes	de novo	carboxypeptidase S1
M_GY11_EuGene_00064771	yes	de novo	carboxypeptidase S1
M_GY11_EuGene_00198311	yes	de novo	#N/A
M_GY11_EuGene_00081191	yes	de novo	hypothetical protein
M_GY11_EuGene_00081201	yes	de novo	hypothetical protein
M_GY11_EuGene_00000701	yes	de novo	allantoate permease
M_GY11_EuGene_00000711	yes	de novo	allantoate permease
M_GY11_EuGene_00001961	yes	from OrthoMCL	hypothetical protein
M_GY11_EuGene_00003571	yes	de novo	hypothetical protein
M_GY11_EuGene_00063591	yes	de novo	hypothetical protein
M_GY11_EuGene_00123981	yes	de novo	hypothetical protein
M_GY11_EuGene_00158011	yes	from OrthoMCL	hypothetical protein
M_GY11_EuGene_00158021	yes	from OrthoMCL	hypothetical protein
M_GY11_EuGene_00040401	yes	from OrthoMCL	pre-mRNA-splicing factor CLF1
M_GY11_EuGene_00078911	yes	de novo	seprase
M_GY11_EuGene_00037121	yes	from OrthoMCL	squalene monooxygenase
M_GY11_EuGene_00033401	yes	from OrthoMCL	acetyl-CoA carboxylase
M_GY11_EuGene_00033411	yes	from OrthoMCL	acetyl-CoA carboxylase
M_GY11_EuGene_00028321	yes	from OrthoMCL	hypothetical protein
M_GY11_EuGene_00028451	yes	de novo	hypothetical protein
M_GY11_EuGene_00028461	yes	de novo	hypothetical protein
M_GY11_EuGene_00092571	yes	de novo	peptidase family M28 family protein
M_GY11_EuGene_00150651	yes	de novo	peptidase family M28 family protein
M_GY11_EuGene_00060311	yes	de novo	hypothetical protein
M_GY11_EuGene_00073161	yes	de novo	hypothetical protein
M_GY11_EuGene_00052201	yes	from OrthoMCL	hypothetical protein
M_GY11_EuGene_00123741	yes	from OrthoMCL	hypothetical protein
M_GY11_EuGene_00141751	yes	de novo	hypothetical protein
M_GY11_EuGene_00099641	yes	de novo	clock-controlled pheromone ccg-4
M_GY11_EuGene_00111601	yes	de novo	clock-controlled pheromone ccg-4
M_GY11_EuGene_00129771	yes	from OrthoMCL	pisatin demethylase
M_GY11_EuGene_00129781	yes	from OrthoMCL	pisatin demethylase
M_GY11_EuGene_00097881	yes	from OrthoMCL	hypothetical protein
M_GY11_EuGene_00097891	yes	from OrthoMCL	hypothetical protein
M_GY11_EuGene_00115941	yes	de novo	surface protein 1
M_GY11_EuGene_00007661	yes	from OrthoMCL	hypothetical protein
M_GY11_EuGene_00102341	yes	de novo	hypothetical protein
M_GY11_EuGene_00102351	yes	de novo	hypothetical protein
M_GY11_EuGene_00160291	yes	de novo	hypothetical protein
M_GY11_EuGene_00160321	yes	de novo	hypothetical protein
M_GY11_EuGene_00102801	yes	de novo	hypothetical protein
M_GY11_EuGene_00066661	yes	de novo	hypothetical protein
M_GY11_EuGene_00066351	yes	from OrthoMCL	hypothetical protein
M_GY11_EuGene_00066041	yes	de novo	hypothetical protein
M_GY11_EuGene_00110301	yes	de novo	hypothetical protein
M_GY11_EuGene_00127621	yes	de novo	hypothetical protein
M_GY11_EuGene_00196101	yes	de novo	hypothetical protein
M_GY11_EuGene_00006201	yes	from OrthoMCL	hypothetical protein
M_GY11_EuGene_00112441	yes	from OrthoMCL	hypothetical protein
M_GY11_EuGene_00200701	yes	de novo	hypothetical protein
M_GY11_EuGene_00086541	yes	de novo	hypothetical protein
M_GY11_EuGene_00080551	yes	from OrthoMCL	hypothetical protein
M_GY11_EuGene_00069291	yes	de novo	nod factor export ATP-binding protein I
M_GY11_EuGene_00106641	yes	from OrthoMCL	hypothetical protein
M_GY11_EuGene_00108961	yes	de novo	hypothetical protein
M_GY11_EuGene_00108971	yes	de novo	hypothetical protein
M_GY11_EuGene_00109931	yes	de novo	hypothetical protein
M_GY11_EuGene_00029681	yes	from OrthoMCL	hypothetical protein
M_GY11_EuGene_00087701	yes	de novo	alkaline phosphatase D
M_GY11_EuGene_00087711	yes	de novo	alkaline phosphatase D
M_GY11_EuGene_00025651	yes	from OrthoMCL	hypothetical protein
M_GY11_EuGene_00025661	yes	from OrthoMCL	hypothetical protein
M_GY11_EuGene_00157111	yes	from OrthoMCL	hypothetical protein
M_GY11_EuGene_00073441	yes	de novo	hypothetical protein
M_GY11_EuGene_00052731	yes	de novo	hypothetical protein
M_GY11_EuGene_00052751	yes	de novo	hypothetical protein
M_GY11_EuGene_00071971	yes	de novo	hypothetical protein
M_GY11_EuGene_00008101	yes	de novo	hypothetical protein
M_GY11_EuGene_00108061	yes	de novo	hypothetical protein
M_GY11_EuGene_00103181	yes	from OrthoMCL	hypothetical protein
M_GY11_EuGene_00104061	yes	de novo	FAD binding domain-containing protein
M_GY11_EuGene_00122281	yes	from OrthoMCL	fungal specific transcription factor domain-containing protein
M_GY11_EuGene_00122291	yes	from OrthoMCL	fungal specific transcription factor domain-containing protein
M_GY11_EuGene_00118831	yes	de novo	hypothetical protein
M_GY11_EuGene_00108991	yes	de novo	hypothetical protein
M_GY11_EuGene_00109001	yes	de novo	hypothetical protein
M_GY11_EuGene_00128891	yes	from OrthoMCL	pheromone processing endoprotease KexB
M_GY11_EuGene_00074581	yes	from OrthoMCL	glutamyl-tRNA(Gln) amidotransferase
M_GY11_EuGene_00074591	yes	from OrthoMCL	glutamyl-tRNA(Gln) amidotransferase
M_GY11_EuGene_00051871	yes	de novo	hypothetical protein
M_GY11_EuGene_00051881	yes	de novo	hypothetical protein
M_GY11_EuGene_00137761	yes	from OrthoMCL	hypothetical protein
M_GY11_EuGene_00062881	yes	de novo	IRE protein kinase
M_GY11_EuGene_00200981	yes	de novo	#N/A
M_GY11_EuGene_00028491	yes	from OrthoMCL	ADP,ATP carrier protein
M_GY11_EuGene_00028501	yes	from OrthoMCL	ADP,ATP carrier protein
M_GY11_EuGene_00042151	yes	de novo	hypothetical protein
M_GY11_EuGene_00042161	yes	de novo	hypothetical protein
M_GY11_EuGene_00099961	yes	de novo	hypothetical protein
M_GY11_EuGene_00091991	yes	de novo	hypothetical protein
M_GY11_EuGene_00014021	yes	de novo	hypothetical protein
M_GY11_EuGene_00096861	yes	de novo	hypothetical protein
M_GY11_EuGene_00136281	yes	de novo	#N/A
M_GY11_EuGene_00136321	yes	from OrthoMCL	#N/A
M_GY11_EuGene_00118461	yes	from OrthoMCL	#N/A
M_GY11_EuGene_00139341	yes	de novo	#N/A
M_GY11_EuGene_00139351	yes	de novo	#N/A
M_GY11_EuGene_00091231	yes	de novo	hypothetical protein
M_GY11_EuGene_00091251	yes	de novo	hypothetical protein
M_GY11_EuGene_00091261	yes	de novo	hypothetical protein
M_GY11_EuGene_00091331	yes	de novo	hypothetical protein
M_GY11_EuGene_00091521	yes	from OrthoMCL	hypothetical protein
M_GY11_EuGene_00091611	yes	de novo	isoamyl alcohol oxidase
M_GY11_EuGene_00091781	yes	de novo	hypothetical protein
M_GY11_EuGene_00091811	yes	de novo	hypothetical protein
M_GY11_EuGene_00046221	yes	de novo	hypothetical protein
M_GY11_EuGene_00046871	yes	de novo	hypothetical protein
M_GY11_EuGene_00047051	yes	de novo	hypothetical protein
M_GY11_EuGene_00047521	yes	de novo	hypothetical protein
M_GY11_EuGene_00047701	yes	de novo	hypothetical protein
M_GY11_EuGene_00047831	yes	from OrthoMCL	hypothetical protein
M_GY11_EuGene_00110871	yes	de novo	hypothetical protein
M_GY11_EuGene_00177811	yes	de novo	hypothetical protein
M_GY11_EuGene_00111141	yes	from OrthoMCL	hypothetical protein
M_GY11_EuGene_00087221	yes	de novo	hypothetical protein
M_GY11_EuGene_00087351	yes	from OrthoMCL	hypothetical protein
M_GY11_EuGene_00087391	yes	de novo	hypothetical protein
M_GY11_EuGene_00087561	yes	de novo	hypothetical protein
M_GY11_EuGene_00087661	yes	de novo	FAD binding domain-containing protein
M_GY11_EuGene_00087731	yes	de novo	subtilisin
M_GY11_EuGene_00128971	yes	de novo	hypothetical protein
M_GY11_EuGene_00061261	yes	de novo	hypothetical protein
M_GY11_EuGene_00061291	yes	de novo	hypothetical protein
M_GY11_EuGene_00061321	yes	de novo	lipase 4
M_GY11_EuGene_00061421	yes	de novo	hypothetical protein
M_GY11_EuGene_00061431	yes	de novo	hypothetical protein
M_GY11_EuGene_00061731	yes	de novo	hypothetical protein
M_GY11_EuGene_00126241	yes	de novo	hypothetical protein
M_GY11_EuGene_00013371	yes	from OrthoMCL	hypothetical protein
M_GY11_EuGene_00013241	yes	de novo	hypothetical protein
M_GY11_EuGene_00013031	yes	de novo	hypothetical protein
M_GY11_EuGene_00013011	yes	de novo	hypothetical protein
M_GY11_EuGene_00012991	yes	de novo	hypothetical protein
M_GY11_EuGene_00012931	yes	de novo	hypothetical protein
M_GY11_EuGene_00012711	yes	de novo	hypothetical protein
M_GY11_EuGene_00012541	yes	de novo	hypothetical protein
M_GY11_EuGene_00012501	yes	de novo	hypothetical protein
M_GY11_EuGene_00012411	yes	de novo	hypothetical protein
M_GY11_EuGene_00012271	yes	de novo	acid phosphatase
M_GY11_EuGene_00012161	yes	de novo	hypothetical protein
M_GY11_EuGene_00012131	yes	de novo	hypothetical protein
M_GY11_EuGene_00012011	yes	de novo	hypothetical protein
M_GY11_EuGene_00011851	yes	de novo	CIA30 family protein
M_GY11_EuGene_00011781	yes	de novo	hypothetical protein
M_GY11_EuGene_00011381	yes	de novo	hypothetical protein
M_GY11_EuGene_00011261	yes	de novo	hypothetical protein
M_GY11_EuGene_00011241	yes	from OrthoMCL	hypothetical protein
M_GY11_EuGene_00029361	yes	from OrthoMCL	hypothetical protein
M_GY11_EuGene_00029621	yes	de novo	arginase
M_GY11_EuGene_00030381	yes	de novo	hypothetical protein
M_GY11_EuGene_00030461	yes	from OrthoMCL	hypothetical protein
M_GY11_EuGene_00030541	yes	de novo	hypothetical protein
M_GY11_EuGene_00030621	yes	from OrthoMCL	hypothetical protein
M_GY11_EuGene_00030841	yes	de novo	hypothetical protein
M_GY11_EuGene_00201181	yes	de novo	palmitoyltransferase SWF1
M_GY11_EuGene_00192661	yes	de novo	hypothetical protein
M_GY11_EuGene_00019681	yes	de novo	niemann-Pick C1 protein
M_GY11_EuGene_00019701	yes	de novo	hypothetical protein
M_GY11_EuGene_00019781	yes	from OrthoMCL	hypothetical protein
M_GY11_EuGene_00020581	yes	de novo	hypothetical protein
M_GY11_EuGene_00020821	yes	from OrthoMCL	hypothetical protein
M_GY11_EuGene_00021291	yes	de novo	tripeptidyl-peptidase 1
M_GY11_EuGene_00021461	yes	from OrthoMCL	hypothetical protein
M_GY11_EuGene_00021701	yes	de novo	FAD binding domain-containing protein
M_GY11_EuGene_00021941	yes	de novo	hypothetical protein
M_GY11_EuGene_00022161	yes	de novo	hypothetical protein
M_GY11_EuGene_00070851	yes	de novo	hypothetical protein
M_GY11_EuGene_00071121	yes	de novo	ThiJ/PfpI family protein
M_GY11_EuGene_00071301	yes	from OrthoMCL	peptidyl-tRNA hydrolase 2
M_GY11_EuGene_00125681	yes	from OrthoMCL	amine oxidase
M_GY11_EuGene_00094541	yes	de novo	hypothetical protein
M_GY11_EuGene_00094501	yes	de novo	hypothetical protein
M_GY11_EuGene_00024521	yes	de novo	hydrophobin
M_GY11_EuGene_00024331	yes	de novo	hypothetical protein
M_GY11_EuGene_00023901	yes	de novo	hypothetical protein
M_GY11_EuGene_00023571	yes	de novo	hypothetical protein
M_GY11_EuGene_00093701	yes	de novo	hypothetical protein
M_GY11_EuGene_00093571	yes	de novo	hypothetical protein
M_GY11_EuGene_00093481	yes	de novo	hypothetical protein
M_GY11_EuGene_00093471	yes	de novo	hypothetical protein
M_GY11_EuGene_00093371	yes	de novo	hypothetical protein
M_GY11_EuGene_00093361	yes	from OrthoMCL	hypothetical protein
M_GY11_EuGene_00093271	yes	de novo	hypothetical protein
M_GY11_EuGene_00017021	yes	de novo	endonuclease/exonuclease/phosphatase
M_GY11_EuGene_00017181	yes	from OrthoMCL	hypothetical protein
M_GY11_EuGene_00017191	yes	de novo	lipid binding protein
M_GY11_EuGene_00017211	yes	from OrthoMCL	hypothetical protein
M_GY11_EuGene_00017501	yes	from OrthoMCL	hypothetical protein
M_GY11_EuGene_00017691	yes	de novo	cyclohexadienyl dehydratase
M_GY11_EuGene_00017751	yes	de novo	hypothetical protein
M_GY11_EuGene_00018281	yes	de novo	hypothetical protein
M_GY11_EuGene_00018501	yes	de novo	hypothetical protein
M_GY11_EuGene_00018601	yes	from OrthoMCL	hypothetical protein
M_GY11_EuGene_00018901	yes	de novo	hypothetical protein
M_GY11_EuGene_00018911	yes	de novo	hypothetical protein
M_GY11_EuGene_00018931	yes	de novo	hypothetical protein
M_GY11_EuGene_00019261	yes	de novo	phosphatidylglycerol/phosphatidylinositol transfer protein
M_GY11_EuGene_00019381	yes	from OrthoMCL	homoisocitrate dehydrogenase
M_GY11_EuGene_00019531	yes	de novo	hypothetical protein
M_GY11_EuGene_00088301	yes	de novo	hypothetical protein
M_GY11_EuGene_00088261	yes	de novo	calnexin
M_GY11_EuGene_00088241	yes	de novo	hypothetical protein
M_GY11_EuGene_00105801	yes	de novo	hypothetical protein
M_GY11_EuGene_00093921	yes	from OrthoMCL	hypothetical protein
M_GY11_EuGene_00094291	yes	de novo	3-carboxymuconate cyclase
M_GY11_EuGene_00037711	yes	from OrthoMCL	carbamoyl-phosphate synthase subunit arginine-specific small
M_GY11_EuGene_00037801	yes	de novo	hypothetical protein
M_GY11_EuGene_00038781	yes	from OrthoMCL	LAlv9 family protein
M_GY11_EuGene_00198501	yes	de novo	hypothetical protein
M_GY11_EuGene_00039311	yes	de novo	zinc/iron transporter
M_GY11_EuGene_00039421	yes	de novo	hypothetical protein
M_GY11_EuGene_00141371	yes	de novo	secretory lipase
M_GY11_EuGene_00116831	yes	from OrthoMCL	hypothetical protein
M_GY11_EuGene_00117021	yes	de novo	hypothetical protein
M_GY11_EuGene_00117031	yes	de novo	hypothetical protein
M_GY11_EuGene_00133691	yes	de novo	hypothetical protein
M_GY11_EuGene_00133711	yes	de novo	hypothetical protein
M_GY11_EuGene_00133741	yes	de novo	hypothetical protein
M_GY11_EuGene_00063341	yes	de novo	hypothetical protein
M_GY11_EuGene_00063251	yes	de novo	acetylornithine deacetylase
M_GY11_EuGene_00063201	yes	de novo	hypothetical protein
M_GY11_EuGene_00063051	yes	de novo	hypothetical protein
M_GY11_EuGene_00062961	yes	de novo	hypothetical protein
M_GY11_EuGene_00062951	yes	de novo	hypothetical protein
M_GY11_EuGene_00120141	yes	from OrthoMCL	hypothetical protein
M_GY11_EuGene_00120121	yes	de novo	hypothetical protein
M_GY11_EuGene_00120111	yes	from OrthoMCL	hypothetical protein
M_GY11_EuGene_00120101	yes	de novo	FAD-linked sulfhydryl oxidase ALR
M_GY11_EuGene_00120061	yes	de novo	hypothetical protein
M_GY11_EuGene_00101381	yes	de novo	hypothetical protein
M_GY11_EuGene_00101311	yes	de novo	hypothetical protein
M_GY11_EuGene_00101251	yes	de novo	hypothetical protein
M_GY11_EuGene_00101171	yes	de novo	hypothetical protein
M_GY11_EuGene_00132131	yes	de novo	hypothetical protein
M_GY11_EuGene_00132141	yes	de novo	hypothetical protein
M_GY11_EuGene_00132261	yes	de novo	hypothetical protein
M_GY11_EuGene_00128461	yes	de novo	endothiapePPSin
M_GY11_EuGene_00128451	yes	de novo	hypothetical protein
M_GY11_EuGene_00145281	yes	de novo	hypothetical protein
M_GY11_EuGene_00145271	yes	de novo	hypothetical protein
M_GY11_EuGene_00187051	yes	de novo	hypothetical protein
M_GY11_EuGene_00126611	yes	de novo	hypothetical protein
M_GY11_EuGene_00140351	yes	de novo	cell surface protein
M_GY11_EuGene_00132921	yes	de novo	endoprotease
M_GY11_EuGene_00140711	yes	from OrthoMCL	hypothetical protein
M_GY11_EuGene_00140641	yes	de novo	hypothetical protein
M_GY11_EuGene_00140631	yes	de novo	hypothetical protein
M_GY11_EuGene_00140621	yes	de novo	hypothetical protein
M_GY11_EuGene_00123421	yes	de novo	carboxypeptidase S1
M_GY11_EuGene_00148111	yes	de novo	hypothetical protein
M_GY11_EuGene_00206021	yes	de novo	hypothetical protein
M_GY11_EuGene_00118401	yes	de novo	hypothetical protein
M_GY11_EuGene_00118391	yes	de novo	hypothetical protein
M_GY11_EuGene_00118221	yes	de novo	hypothetical protein
M_GY11_EuGene_00067491	yes	de novo	hypothetical protein
M_GY11_EuGene_00067341	yes	de novo	pirin
M_GY11_EuGene_00067121	yes	de novo	hypothetical protein
M_GY11_EuGene_00136111	yes	de novo	hypothetical protein
M_GY11_EuGene_00113161	yes	de novo	hypothetical protein
M_GY11_EuGene_00112871	yes	de novo	hypothetical protein
M_GY11_EuGene_00096941	yes	de novo	hypothetical protein
M_GY11_EuGene_00096991	yes	de novo	hypothetical protein
M_GY11_EuGene_00097031	yes	from OrthoMCL	hypothetical protein
M_GY11_EuGene_00097161	yes	de novo	hypothetical protein
M_GY11_EuGene_00054591	yes	de novo	hypothetical protein
M_GY11_EuGene_00054631	yes	from OrthoMCL	hypothetical protein
M_GY11_EuGene_00054641	yes	de novo	hypothetical protein
M_GY11_EuGene_00054751	yes	from OrthoMCL	hypothetical protein
M_GY11_EuGene_00054801	yes	de novo	FAD binding domain-containing protein
M_GY11_EuGene_00054881	yes	de novo	hypothetical protein
M_GY11_EuGene_00055631	yes	de novo	serologically defined colon cancer antigen 1
M_GY11_EuGene_00014201	yes	from OrthoMCL	assembly factor CBP4
M_GY11_EuGene_00014221	yes	de novo	hypothetical protein
M_GY11_EuGene_00014241	yes	from OrthoMCL	hypothetical protein
M_GY11_EuGene_00014291	yes	de novo	hypothetical protein
M_GY11_EuGene_00014521	yes	from OrthoMCL	hypothetical protein
M_GY11_EuGene_00014621	yes	from OrthoMCL	hypothetical protein
M_GY11_EuGene_00015091	yes	from OrthoMCL	hypothetical protein
M_GY11_EuGene_00015101	yes	de novo	hypothetical protein
M_GY11_EuGene_00015461	yes	from OrthoMCL	hypothetical protein
M_GY11_EuGene_00015611	yes	de novo	hypothetical protein
M_GY11_EuGene_00015661	yes	from OrthoMCL	isoamyl alcohol oxidase
M_GY11_EuGene_00015671	yes	de novo	hypothetical protein
M_GY11_EuGene_00015691	yes	de novo	dolichyl-di-phosphooligosaccharide-protein glycotransferase
M_GY11_EuGene_00015711	yes	from OrthoMCL	beige/BEACH domain-containing protein
M_GY11_EuGene_00015751	yes	from OrthoMCL	FAD dependent oxidoreductase superfamily protein
M_GY11_EuGene_00015911	yes	de novo	xaa-Pro aminopeptidase family enzyme
M_GY11_EuGene_00016021	yes	de novo	hypothetical protein
M_GY11_EuGene_00016031	yes	de novo	hypothetical protein
M_GY11_EuGene_00016051	yes	de novo	hypothetical protein
M_GY11_EuGene_00016081	yes	de novo	nuclease PA3
M_GY11_EuGene_00016101	yes	de novo	pirin domain-containing protein
M_GY11_EuGene_00016261	yes	de novo	hypothetical protein
M_GY11_EuGene_00016801	yes	de novo	aspergillopePPSin-F
M_GY11_EuGene_00101511	yes	de novo	FAD binding domain-containing protein
M_GY11_EuGene_00101571	yes	de novo	hypothetical protein
M_GY11_EuGene_00101671	yes	from OrthoMCL	hypothetical protein
M_GY11_EuGene_00101871	yes	de novo	hypothetical protein
M_GY11_EuGene_00071811	yes	from OrthoMCL	hypothetical protein
M_GY11_EuGene_00071651	yes	de novo	anaphase-promoting complex protein
M_GY11_EuGene_00071581	yes	de novo	para-nitrobenzyl esterase
M_GY11_EuGene_00071481	yes	de novo	hypothetical protein
M_GY11_EuGene_00088861	yes	de novo	hypothetical protein
M_GY11_EuGene_00089051	yes	de novo	metalloproteinase
M_GY11_EuGene_00082421	yes	de novo	hypothetical protein
M_GY11_EuGene_00082601	yes	de novo	aorsin
M_GY11_EuGene_00082991	yes	de novo	hypothetical protein
M_GY11_EuGene_00083041	yes	from OrthoMCL	FAD binding domain-containing protein
M_GY11_EuGene_00192591	yes	de novo	hypothetical protein
M_GY11_EuGene_00010441	yes	de novo	zinc metalloprotease mde10
M_GY11_EuGene_00009101	yes	from OrthoMCL	hypothetical protein
M_GY11_EuGene_00009051	yes	de novo	hypothetical protein
M_GY11_EuGene_00008801	yes	de novo	hypothetical protein
M_GY11_EuGene_00008751	yes	from OrthoMCL	hypothetical protein
M_GY11_EuGene_00008661	yes	de novo	endoprotease
M_GY11_EuGene_00008571	yes	de novo	aspartylglucosaminidase
M_GY11_EuGene_00008501	yes	from OrthoMCL	hypothetical protein
M_GY11_EuGene_00008491	yes	from OrthoMCL	hypothetical protein
M_GY11_EuGene_00008461	yes	de novo	ricin B lectin:Parallel beta-helix
M_GY11_EuGene_00008331	yes	de novo	hypothetical protein
M_GY11_EuGene_00008321	yes	de novo	hypothetical protein
M_GY11_EuGene_00008311	yes	de novo	hypothetical protein
M_GY11_EuGene_00104501	yes	de novo	hypothetical protein
M_GY11_EuGene_00104191	yes	de novo	acid phosphatase
M_GY11_EuGene_00104141	yes	de novo	hypothetical protein
M_GY11_EuGene_00053061	yes	de novo	hypothetical protein
M_GY11_EuGene_00053371	yes	from OrthoMCL	hypothetical protein
M_GY11_EuGene_00053361	yes	from OrthoMCL	protein-L-isoaspartate O-methyltransferase
M_GY11_EuGene_00053641	yes	de novo	hypothetical protein
M_GY11_EuGene_00053751	yes	de novo	feruloyl esterase B
M_GY11_EuGene_00053761	yes	de novo	hypothetical protein
M_GY11_EuGene_00053771	yes	de novo	hypothetical protein
M_GY11_EuGene_00053791	yes	de novo	hypothetical protein
M_GY11_EuGene_00053811	yes	de novo	hypothetical protein
M_GY11_EuGene_00054251	yes	de novo	hypothetical protein
M_GY11_EuGene_00096181	yes	de novo	DnaJ and TPR domain-containing protein
M_GY11_EuGene_00096201	yes	de novo	hypothetical protein
M_GY11_EuGene_00096481	yes	de novo	hypothetical protein
M_GY11_EuGene_00096521	yes	de novo	hypothetical protein
M_GY11_EuGene_00096581	yes	de novo	hypothetical protein
M_GY11_EuGene_00050891	yes	from OrthoMCL	hypothetical protein
M_GY11_EuGene_00050421	yes	de novo	hypothetical protein
M_GY11_EuGene_00050221	yes	from OrthoMCL	hypothetical protein
M_GY11_EuGene_00050201	yes	de novo	hypothetical protein
M_GY11_EuGene_00050151	yes	de novo	glutaminyl-peptide cyclotransferase
M_GY11_EuGene_00050051	yes	de novo	hypothetical protein
M_GY11_EuGene_00049851	yes	de novo	hypothetical protein
M_GY11_EuGene_00100661	yes	de novo	hypothetical protein
M_GY11_EuGene_00100721	yes	de novo	hypothetical protein
M_GY11_EuGene_00100731	yes	de novo	hypothetical protein
M_GY11_EuGene_00033561	yes	de novo	hypothetical protein
M_GY11_EuGene_00033671	yes	from OrthoMCL	isotrichodermin C-15 hydroxylase
M_GY11_EuGene_00033841	yes	from OrthoMCL	averantin oxidoreductase
M_GY11_EuGene_00034121	yes	from OrthoMCL	hypothetical protein
M_GY11_EuGene_00034211	yes	de novo	hypothetical protein
M_GY11_EuGene_00034291	yes	de novo	hypothetical protein
M_GY11_EuGene_00034701	yes	de novo	hypothetical protein
M_GY11_EuGene_00034711	yes	de novo	hypothetical protein
M_GY11_EuGene_00035101	yes	de novo	HET-C protein
M_GY11_EuGene_00035491	yes	de novo	hypothetical protein
M_GY11_EuGene_00134911	yes	de novo	hypothetical protein
M_GY11_EuGene_00064671	yes	de novo	hypothetical protein
M_GY11_EuGene_00065111	yes	from OrthoMCL	hypothetical protein
M_GY11_EuGene_00107501	yes	de novo	hypothetical protein
M_GY11_EuGene_00107541	yes	de novo	ClpTM1 domain-containing protein
M_GY11_EuGene_00123091	yes	from OrthoMCL	lambda-crystallin
M_GY11_EuGene_00123131	yes	de novo	hypothetical protein
M_GY11_EuGene_00026111	yes	de novo	MAS3 protein
M_GY11_EuGene_00026241	yes	de novo	hypothetical protein
M_GY11_EuGene_00026681	yes	de novo	hypothetical protein
M_GY11_EuGene_00026881	yes	de novo	hypothetical protein
M_GY11_EuGene_00026891	yes	de novo	hypothetical protein
M_GY11_EuGene_00027011	yes	de novo	hypothetical protein
M_GY11_EuGene_00119161	yes	de novo	hypothetical protein
M_GY11_EuGene_00119321	yes	de novo	hypothetical protein
M_GY11_EuGene_00059571	yes	from OrthoMCL	translocation protein sec66
M_GY11_EuGene_00042881	yes	de novo	acetylcholinesterase
M_GY11_EuGene_00059861	yes	from OrthoMCL	endosomal protein P24B
M_GY11_EuGene_00060021	yes	de novo	hypothetical protein
M_GY11_EuGene_00042361	yes	de novo	dolichyl-diphosphooligosaccharide-protein glycotransferase
M_GY11_EuGene_00042271	yes	de novo	synbindin
M_GY11_EuGene_00057041	yes	de novo	hypothetical protein
M_GY11_EuGene_00057101	yes	de novo	hypothetical protein
M_GY11_EuGene_00042011	yes	de novo	triacylglycerol lipase FGL2
M_GY11_EuGene_00041931	yes	from OrthoMCL	hypothetical protein
M_GY11_EuGene_00057291	yes	de novo	hypothetical protein
M_GY11_EuGene_00041731	yes	de novo	hypothetical protein
M_GY11_EuGene_00089351	yes	de novo	hypothetical protein
M_GY11_EuGene_00089561	yes	de novo	hypothetical protein
M_GY11_EuGene_00078011	yes	de novo	hypothetical protein
M_GY11_EuGene_00077841	yes	de novo	alkaline protease
M_GY11_EuGene_00077831	yes	de novo	hypothetical protein
M_GY11_EuGene_00089741	yes	from OrthoMCL	hypothetical protein
M_GY11_EuGene_00120581	yes	de novo	hypothetical protein
M_GY11_EuGene_00120531	yes	de novo	glutamyl-tRNA(Gln) amidotransferase subunit A
M_GY11_EuGene_00120511	yes	de novo	hypothetical protein
M_GY11_EuGene_00081061	yes	de novo	endopolyphosphatase
M_GY11_EuGene_00080901	yes	de novo	hypothetical protein
M_GY11_EuGene_00000061	yes	de novo	peptidase M14
M_GY11_EuGene_00000251	yes	de novo	hypothetical protein
M_GY11_EuGene_00000381	yes	from OrthoMCL	hypothetical protein
M_GY11_EuGene_00000651	yes	de novo	hypothetical protein
M_GY11_EuGene_00000801	yes	de novo	alkaline phosphatase
M_GY11_EuGene_00001021	yes	de novo	hypothetical protein
M_GY11_EuGene_00001031	yes	de novo	palmitoyl-protein thioesterase 1
M_GY11_EuGene_00001101	yes	de novo	hypothetical protein
M_GY11_EuGene_00001301	yes	de novo	hypothetical protein
M_GY11_EuGene_00001351	yes	de novo	magnesium-dependent phosphatase 1
M_GY11_EuGene_00001551	yes	from OrthoMCL	hypothetical protein
M_GY11_EuGene_00001681	yes	de novo	carbonate dehydratase
M_GY11_EuGene_00001771	yes	from OrthoMCL	hypothetical protein
M_GY11_EuGene_00182721	yes	de novo	hypothetical protein
M_GY11_EuGene_00002661	yes	de novo	hypothetical protein
M_GY11_EuGene_00002691	yes	de novo	hypothetical protein
M_GY11_EuGene_00002901	yes	de novo	hypothetical protein
M_GY11_EuGene_00003111	yes	de novo	hypothetical protein
M_GY11_EuGene_00003201	yes	de novo	hypothetical protein
M_GY11_EuGene_00003221	yes	de novo	hypothetical protein
M_GY11_EuGene_00003341	yes	de novo	hypothetical protein
M_GY11_EuGene_00003661	yes	de novo	hypothetical protein
M_GY11_EuGene_00003811	yes	de novo	hypothetical protein
M_GY11_EuGene_00091031	yes	de novo	hypothetical protein
M_GY11_EuGene_00090981	yes	from OrthoMCL	hypothetical protein
M_GY11_EuGene_00090971	yes	de novo	hypothetical protein
M_GY11_EuGene_00063841	yes	from OrthoMCL	dual specificity phosphatase catalytic domain-containing protein
M_GY11_EuGene_00107891	yes	de novo	hypothetical protein
M_GY11_EuGene_00108121	yes	de novo	hypothetical protein
M_GY11_EuGene_00074771	yes	de novo	feruloyl esterase B
M_GY11_EuGene_00075211	yes	from OrthoMCL	isotrichodermin C-15 hydroxylase
M_GY11_EuGene_00075351	yes	de novo	hypothetical protein
M_GY11_EuGene_00195611	yes	de novo	hypothetical protein
M_GY11_EuGene_00075411	yes	de novo	hypothetical protein
M_GY11_EuGene_00075481	yes	de novo	hypothetical protein
M_GY11_EuGene_00146901	yes	de novo	hypothetical protein
M_GY11_EuGene_00167961	yes	de novo	hypothetical protein
M_GY11_EuGene_00103361	yes	de novo	hypothetical protein
M_GY11_EuGene_00123861	yes	de novo	ABC-type Fe3+ transport system
M_GY11_EuGene_00139141	yes	de novo	hypothetical protein
M_GY11_EuGene_00139041	yes	de novo	hypothetical protein
M_GY11_EuGene_00195091	yes	de novo	hypothetical protein
M_GY11_EuGene_00195081	yes	de novo	hypothetical protein
M_GY11_EuGene_00120941	yes	de novo	hypothetical protein
M_GY11_EuGene_00120731	yes	de novo	hypothetical protein
M_GY11_EuGene_00120691	yes	from OrthoMCL	hypothetical protein
M_GY11_EuGene_00067711	yes	from OrthoMCL	hypothetical protein
M_GY11_EuGene_00068001	yes	de novo	hypothetical protein
M_GY11_EuGene_00068331	yes	de novo	hypothetical protein
M_GY11_EuGene_00068401	yes	de novo	hypothetical protein
M_GY11_EuGene_00068431	yes	de novo	hypothetical protein
M_GY11_EuGene_00039731	yes	de novo	carboxypeptidase Y
M_GY11_EuGene_00040001	yes	de novo	hypothetical protein
M_GY11_EuGene_00040031	yes	from OrthoMCL	hypothetical protein
M_GY11_EuGene_00040041	yes	de novo	hypothetical protein
M_GY11_EuGene_00040051	yes	de novo	hypothetical protein
M_GY11_EuGene_00040341	yes	de novo	hypothetical protein
M_GY11_EuGene_00040411	yes	de novo	hypothetical protein
M_GY11_EuGene_00040861	yes	de novo	hypothetical protein
M_GY11_EuGene_00040911	yes	de novo	hypothetical protein
M_GY11_EuGene_00040931	yes	de novo	hypothetical protein
M_GY11_EuGene_00040971	yes	de novo	hypothetical protein
M_GY11_EuGene_00041001	yes	de novo	protein disulfide-isomerase
M_GY11_EuGene_00112801	yes	de novo	hypothetical protein
M_GY11_EuGene_00133961	yes	de novo	hypothetical protein
M_GY11_EuGene_00095101	yes	de novo	hypothetical protein
M_GY11_EuGene_00095051	yes	de novo	hypothetical protein
M_GY11_EuGene_00158741	yes	de novo	hypothetical protein
M_GY11_EuGene_00122571	yes	de novo	hypothetical protein
M_GY11_EuGene_00103711	yes	de novo	hypothetical protein
M_GY11_EuGene_00078641	yes	de novo	hypothetical protein
M_GY11_EuGene_00078811	yes	de novo	hypothetical protein
M_GY11_EuGene_00078851	yes	de novo	hypothetical protein
M_GY11_EuGene_00079081	yes	de novo	prohibitin-1
M_GY11_EuGene_00079141	yes	de novo	hypothetical protein
M_GY11_EuGene_00085081	yes	de novo	hypothetical protein
M_GY11_EuGene_00084761	yes	de novo	multispanning membrane protein
M_GY11_EuGene_00084721	yes	de novo	zinc transporter YKE4
M_GY11_EuGene_00084551	yes	from OrthoMCL	hypothetical protein
M_GY11_EuGene_00114211	yes	de novo	GTPase MTG2
M_GY11_EuGene_00113981	yes	from OrthoMCL	mitochondrial import receptor subunit tom-20
M_GY11_EuGene_00036891	yes	de novo	hypothetical protein
M_GY11_EuGene_00036821	yes	from OrthoMCL	hypothetical protein
M_GY11_EuGene_00036741	yes	from OrthoMCL	hypothetical protein
M_GY11_EuGene_00036701	yes	de novo	hypothetical protein
M_GY11_EuGene_00036631	yes	de novo	hypothetical protein
M_GY11_EuGene_00036581	yes	from OrthoMCL	hypothetical protein
M_GY11_EuGene_00036441	yes	de novo	hypothetical protein
M_GY11_EuGene_00036071	yes	de novo	hypothetical protein
M_GY11_EuGene_00172541	yes	de novo	hypothetical protein
M_GY11_EuGene_00135531	yes	from OrthoMCL	oxidoreductase
M_GY11_EuGene_00085531	yes	de novo	hypothetical protein
M_GY11_EuGene_00085201	yes	de novo	candidapePPSin-3
M_GY11_EuGene_00046151	yes	de novo	integral membrane protein
M_GY11_EuGene_00045871	yes	de novo	hypothetical protein
M_GY11_EuGene_00045731	yes	de novo	vesicular integral-membrane protein VIP36
M_GY11_EuGene_00045161	yes	de novo	hypothetical protein
M_GY11_EuGene_00045091	yes	de novo	hypothetical protein
M_GY11_EuGene_00199611	yes	from OrthoMCL	hypothetical protein
M_GY11_EuGene_00032841	yes	from OrthoMCL	hypothetical protein
M_GY11_EuGene_00033291	yes	de novo	hypothetical protein
M_GY11_EuGene_00033371	yes	de novo	leucyl aminopeptidase
M_GY11_EuGene_00083701	yes	de novo	hypothetical protein
M_GY11_EuGene_00083641	yes	de novo	beta-lactamase domain-containing protein
M_GY11_EuGene_00083511	yes	de novo	hypothetical protein
M_GY11_EuGene_00028381	yes	de novo	hypothetical protein
M_GY11_EuGene_00028561	yes	from OrthoMCL	3-oxoacyl-[acyl-carrier-protein] reductase
M_GY11_EuGene_00028591	yes	de novo	FAD binding domain-containing protein
M_GY11_EuGene_00028641	yes	from OrthoMCL	hypothetical protein
M_GY11_EuGene_00028791	yes	from OrthoMCL	hypothetical protein
M_GY11_EuGene_00106481	yes	de novo	hypothetical protein
M_GY11_EuGene_00092561	yes	de novo	hypothetical protein
M_GY11_EuGene_00092591	yes	de novo	hypothetical protein
M_GY11_EuGene_00093041	yes	de novo	disulfide-isomerase A6 precurso
M_GY11_EuGene_00140071	yes	de novo	hypothetical protein
M_GY11_EuGene_00127261	yes	de novo	hypothetical protein
M_GY11_EuGene_00127241	yes	from OrthoMCL	hypothetical protein
M_GY11_EuGene_00060331	yes	from OrthoMCL	hypothetical protein
M_GY11_EuGene_00060531	yes	de novo	hypothetical protein
M_GY11_EuGene_00060571	yes	de novo	hypothetical protein
M_GY11_EuGene_00061071	yes	de novo	hypothetical protein
M_GY11_EuGene_00061081	yes	from OrthoMCL	hypothetical protein
M_GY11_EuGene_00004411	yes	de novo	hypothetical protein
M_GY11_EuGene_00004461	yes	de novo	hypothetical protein
M_GY11_EuGene_00004891	yes	from OrthoMCL	hypothetical protein
M_GY11_EuGene_00195451	yes	from OrthoMCL	hypothetical protein
M_GY11_EuGene_00005261	yes	from OrthoMCL	hypothetical protein
M_GY11_EuGene_00076081	yes	de novo	hypothetical protein
M_GY11_EuGene_00073361	yes	de novo	FAD binding domain-containing protein
M_GY11_EuGene_00073811	yes	de novo	hypothetical protein
M_GY11_EuGene_00043391	yes	from OrthoMCL	hypothetical protein
M_GY11_EuGene_00043711	yes	de novo	hypothetical protein
M_GY11_EuGene_00044031	yes	from OrthoMCL	hypothetical protein
M_GY11_EuGene_00044091	yes	de novo	rhizopuspePPSin-3
M_GY11_EuGene_00044111	yes	from OrthoMCL	GET1
M_GY11_EuGene_00044161	yes	from OrthoMCL	hypothetical protein
M_GY11_EuGene_00044291	yes	de novo	hypothetical protein
M_GY11_EuGene_00044511	yes	de novo	signal sequence receptor alpha chain
M_GY11_EuGene_00044631	yes	from OrthoMCL	hypothetical protein
M_GY11_EuGene_00115001	yes	from OrthoMCL	DNA polymerase ePPSilon subunit B
M_GY11_EuGene_00115161	yes	de novo	FK506-binding protein 2
M_GY11_EuGene_00052601	yes	de novo	glutaminase GtaA
M_GY11_EuGene_00052501	yes	de novo	WD repeat-containing protein 2
M_GY11_EuGene_00052301	yes	de novo	lysophospholipase Plb3
M_GY11_EuGene_00052231	yes	de novo	hypothetical protein
M_GY11_EuGene_00052091	yes	de novo	hypothetical protein
M_GY11_EuGene_00051711	yes	from OrthoMCL	hypothetical protein
M_GY11_EuGene_00051621	yes	de novo	hypothetical protein
M_GY11_EuGene_00124331	yes	de novo	hypothetical protein
M_GY11_EuGene_00051421	yes	de novo	hypothetical protein
M_GY11_EuGene_00124321	yes	de novo	hypothetical protein
M_GY11_EuGene_00124261	yes	de novo	hypothetical protein
M_GY11_EuGene_00124191	yes	from OrthoMCL	hypothetical protein
M_GY11_EuGene_00124121	yes	de novo	hypothetical protein
M_GY11_EuGene_00135971	yes	from OrthoMCL	hypothetical protein
M_GY11_EuGene_00123631	yes	from OrthoMCL	coagulation factor 5/8 type domain-containing protein
M_GY11_EuGene_00083801	yes	de novo	tripeptidyl-peptidase 1
M_GY11_EuGene_00083991	yes	de novo	hypothetical protein
M_GY11_EuGene_00084061	yes	de novo	hypothetical protein
M_GY11_EuGene_00084151	yes	de novo	hypothetical protein
M_GY11_EuGene_00084251	yes	de novo	hypothetical protein
M_GY11_EuGene_00084291	yes	de novo	transmembrane 9 superfamily protein member 2
M_GY11_EuGene_00047911	yes	de novo	hypothetical protein
M_GY11_EuGene_00048101	yes	from OrthoMCL	ubiquitin C-terminal hydrolase
M_GY11_EuGene_00048131	yes	de novo	hypothetical protein
M_GY11_EuGene_00048621	yes	de novo	chaperone dnaJ 2
M_GY11_EuGene_00048871	yes	de novo	hypothetical protein
M_GY11_EuGene_00048941	yes	from OrthoMCL	hypothetical protein
M_GY11_EuGene_00049121	yes	de novo	hypothetical protein
M_GY11_EuGene_00049321	yes	de novo	hypothetical protein
M_GY11_EuGene_00049341	yes	de novo	tripeptidyl-peptidase 1
M_GY11_EuGene_00049421	yes	de novo	hypothetical protein
M_GY11_EuGene_00049461	yes	de novo	hypothetical protein
M_GY11_EuGene_00049531	yes	de novo	hypothetical protein
M_GY11_EuGene_00134291	yes	de novo	hypothetical protein
M_GY11_EuGene_00135131	yes	de novo	hypothetical protein
M_GY11_EuGene_00111251	yes	from OrthoMCL	hypothetical protein
M_GY11_EuGene_00111361	yes	from OrthoMCL	hypothetical protein
M_GY11_EuGene_00111411	yes	de novo	L-amino-acid oxidase
M_GY11_EuGene_00111421	yes	de novo	endoribonuclease L-PPSP
M_GY11_EuGene_00111461	yes	de novo	hypothetical protein
M_GY11_EuGene_00111531	yes	de novo	hypothetical protein
M_GY11_EuGene_00111551	yes	de novo	endonuclease/exonuclease/phosphatase
M_GY11_EuGene_00134641	yes	de novo	hypothetical protein
M_GY11_EuGene_00134631	yes	de novo	hypothetical protein
M_GY11_EuGene_00134621	yes	de novo	carboxypeptidase A
M_GY11_EuGene_00120991	yes	de novo	hypothetical protein
M_GY11_EuGene_00112001	yes	de novo	carboxypeptidase A
M_GY11_EuGene_00111861	yes	de novo	DnaJ domain-containing protein
M_GY11_EuGene_00099441	yes	de novo	hypothetical protein
M_GY11_EuGene_00099431	yes	from OrthoMCL	hypothetical protein
M_GY11_EuGene_00099251	yes	from OrthoMCL	hypothetical protein
M_GY11_EuGene_00099221	yes	de novo	hypothetical protein
M_GY11_EuGene_00132741	yes	from OrthoMCL	hypothetical protein
M_GY11_EuGene_00129651	yes	de novo	hypothetical protein
M_GY11_EuGene_00129691	yes	de novo	3-phytase
M_GY11_EuGene_00097431	yes	de novo	hypothetical protein
M_GY11_EuGene_00097641	yes	de novo	hypothetical protein
M_GY11_EuGene_00097751	yes	de novo	hypothetical protein
M_GY11_EuGene_00117141	yes	de novo	hypothetical protein
M_GY11_EuGene_00117231	yes	de novo	dipeptidyl-peptidase V
M_GY11_EuGene_00117281	yes	de novo	hypothetical protein
M_GY11_EuGene_00100221	yes	de novo	hypothetical protein
M_GY11_EuGene_00099971	yes	de novo	arylsulfatase
M_GY11_EuGene_00099911	yes	de novo	hypothetical protein
M_GY11_EuGene_00115781	yes	de novo	hypothetical protein
M_GY11_EuGene_00115841	yes	de novo	alkaline proteinase
M_GY11_EuGene_00115901	yes	de novo	hypothetical protein
M_GY11_EuGene_00115931	yes	de novo	hypothetical protein
M_GY11_EuGene_00116021	yes	de novo	aminopeptidase ypdF
M_GY11_EuGene_00133211	yes	de novo	hypothetical protein
M_GY11_EuGene_00116611	yes	from OrthoMCL	D-amino-acid oxidase
M_GY11_EuGene_00116421	yes	de novo	hypothetical protein
M_GY11_EuGene_00115511	yes	de novo	metalloprotease 1
M_GY11_EuGene_00115471	yes	de novo	hypothetical protein
M_GY11_EuGene_00115461	yes	from OrthoMCL	bilirubin oxidase
M_GY11_EuGene_00115451	yes	de novo	glycerophosphoryl diester phosphodiesterase
M_GY11_EuGene_00113501	yes	de novo	hypothetical protein
M_GY11_EuGene_00113321	yes	de novo	hypothetical protein
M_GY11_EuGene_00055841	yes	de novo	transmembrane emp24 domain-containing protein 9
M_GY11_EuGene_00056651	yes	from OrthoMCL	hypothetical protein
M_GY11_EuGene_00056741	yes	de novo	protein disulfide-isomerase erp38
M_GY11_EuGene_00056891	yes	de novo	PQ loop repeat protein
M_GY11_EuGene_00075641	yes	from OrthoMCL	hypothetical protein
M_GY11_EuGene_00075671	yes	de novo	hypothetical protein
M_GY11_EuGene_00075781	yes	de novo	hypothetical protein
M_GY11_EuGene_00007761	yes	de novo	hypothetical protein
M_GY11_EuGene_00007531	yes	de novo	hypothetical protein
M_GY11_EuGene_00007521	yes	de novo	hypothetical protein
M_GY11_EuGene_00102281	yes	de novo	hypothetical protein
M_GY11_EuGene_00105051	yes	de novo	hypothetical protein
M_GY11_EuGene_00105061	yes	de novo	hypothetical protein
M_GY11_EuGene_00104981	yes	de novo	hypothetical protein
M_GY11_EuGene_00104891	yes	from OrthoMCL	hypothetical protein
M_GY11_EuGene_00104881	yes	de novo	phosphorylcholine phosphatase
M_GY11_EuGene_00104771	yes	de novo	hypothetical protein
M_GY11_EuGene_00104741	yes	de novo	hypothetical protein
M_GY11_EuGene_00104711	yes	de novo	hypothetical protein
M_GY11_EuGene_00104681	yes	de novo	hypothetical protein
M_GY11_EuGene_00095721	yes	de novo	hypothetical protein
M_GY11_EuGene_00095751	yes	de novo	hypothetical protein
M_GY11_EuGene_00096071	yes	de novo	hypothetical protein
M_GY11_EuGene_00087131	yes	de novo	hypothetical protein
M_GY11_EuGene_00087161	yes	de novo	hypothetical protein
M_GY11_EuGene_00152541	yes	de novo	lipase 1
M_GY11_EuGene_00092491	yes	de novo	amino acid transporter
M_GY11_EuGene_00092411	yes	de novo	hypothetical protein
M_GY11_EuGene_00092401	yes	de novo	hypothetical protein
M_GY11_EuGene_00092381	yes	de novo	hypothetical protein
M_GY11_EuGene_00092321	yes	de novo	hypothetical protein
M_GY11_EuGene_00092201	yes	de novo	hypothetical protein
M_GY11_EuGene_00092161	yes	from OrthoMCL	elicitor
M_GY11_EuGene_00092151	yes	de novo	hypothetical protein
M_GY11_EuGene_00091961	yes	de novo	fatty acyl-CoA hydrolase
M_GY11_EuGene_00134541	yes	de novo	alpha/beta hydrolase
M_GY11_EuGene_00134551	yes	de novo	hypothetical protein
M_GY11_EuGene_00134561	yes	de novo	hypothetical protein
M_GY11_EuGene_00129371	yes	de novo	hypothetical protein
M_GY11_EuGene_00129471	yes	de novo	hypothetical protein
M_GY11_EuGene_00114301	yes	de novo	hypothetical protein
M_GY11_EuGene_00114311	yes	from OrthoMCL	hypothetical protein
M_GY11_EuGene_00114341	yes	de novo	hypothetical protein
M_GY11_EuGene_00114431	yes	de novo	hypothetical protein
M_GY11_EuGene_00159711	yes	de novo	hypothetical protein
M_GY11_EuGene_00159721	yes	de novo	hypothetical protein
M_GY11_EuGene_00072821	yes	de novo	hypothetical protein
M_GY11_EuGene_00072611	yes	de novo	RING-7 protein
M_GY11_EuGene_00114821	yes	de novo	hypothetical protein
M_GY11_EuGene_00114871	yes	de novo	hypothetical protein
M_GY11_EuGene_00128511	yes	de novo	hypothetical protein
M_GY11_EuGene_00128541	yes	de novo	hypothetical protein
M_GY11_EuGene_00128681	yes	de novo	C-8 sterol isomerase
M_GY11_EuGene_00102831	yes	de novo	DNase1 protein
M_GY11_EuGene_00102671	yes	de novo	hypothetical protein
M_GY11_EuGene_00107141	yes	de novo	hypothetical protein
M_GY11_EuGene_00107171	yes	de novo	candidapePPSin-8
M_GY11_EuGene_00107371	yes	from OrthoMCL	carboxypeptidase A2
M_GY11_EuGene_00066811	yes	from OrthoMCL	carboxypeptidase 2
M_GY11_EuGene_00066801	yes	de novo	feruloyl esterase B
M_GY11_EuGene_00066691	yes	from OrthoMCL	hypothetical protein
M_GY11_EuGene_00066561	yes	de novo	aminopeptidase Y
M_GY11_EuGene_00119721	yes	from OrthoMCL	hypothetical protein
M_GY11_EuGene_00119791	yes	from OrthoMCL	hypothetical protein
M_GY11_EuGene_00119951	yes	de novo	hypothetical protein
M_GY11_EuGene_00119961	yes	from OrthoMCL	hypothetical protein
M_GY11_EuGene_00120021	yes	de novo	hypothetical protein
M_GY11_EuGene_00085791	yes	de novo	hypothetical protein
M_GY11_EuGene_00085871	yes	de novo	hypothetical protein
M_GY11_EuGene_00085911	yes	from OrthoMCL	hypothetical protein
M_GY11_EuGene_00065801	yes	de novo	crystal protein
M_GY11_EuGene_00148161	yes	de novo	hypothetical protein
M_GY11_EuGene_00135821	yes	de novo	hypothetical protein
M_GY11_EuGene_00110401	yes	de novo	hypothetical protein
M_GY11_EuGene_00110361	yes	de novo	cuticle-degrading protease
M_GY11_EuGene_00110291	yes	de novo	hypothetical protein
M_GY11_EuGene_00109511	yes	de novo	hypothetical protein
M_GY11_EuGene_00109541	yes	de novo	hypothetical protein
M_GY11_EuGene_00109551	yes	de novo	hypothetical protein
M_GY11_EuGene_00140201	yes	de novo	hypothetical protein
M_GY11_EuGene_00140211	yes	from OrthoMCL	aspergillopePPSin-2
M_GY11_EuGene_00131351	yes	de novo	hypothetical protein
M_GY11_EuGene_00136221	yes	from OrthoMCL	hypothetical protein
M_GY11_EuGene_00127731	yes	de novo	minor extracellular protease vpr
M_GY11_EuGene_00141011	yes	from OrthoMCL	hypothetical protein
M_GY11_EuGene_00127921	yes	de novo	hypothetical protein
M_GY11_EuGene_00139951	yes	from OrthoMCL	hypothetical protein
M_GY11_EuGene_00127531	yes	de novo	cytochrome b2
M_GY11_EuGene_00005461	yes	de novo	hypothetical protein
M_GY11_EuGene_00005471	yes	de novo	hydroxymethylglutaryl-CoA lyase
M_GY11_EuGene_00005481	yes	de novo	hypothetical protein
M_GY11_EuGene_00005551	yes	de novo	malate dehydrogenase
M_GY11_EuGene_00005681	yes	de novo	repressible acid phosphatase
M_GY11_EuGene_00006341	yes	de novo	protease
M_GY11_EuGene_00007381	yes	de novo	lipolytic enzyme
M_GY11_EuGene_00133281	yes	de novo	hypothetical protein
M_GY11_EuGene_00112251	yes	de novo	hypothetical protein
M_GY11_EuGene_00112071	yes	de novo	aspergillopePPSin-F
M_GY11_EuGene_00081571	yes	from OrthoMCL	endonuclease/exonuclease/phosphatase
M_GY11_EuGene_00081681	yes	from OrthoMCL	hypothetical protein
M_GY11_EuGene_00081781	yes	de novo	hypothetical protein
M_GY11_EuGene_00081811	yes	from OrthoMCL	hypothetical protein
M_GY11_EuGene_00081841	yes	de novo	FAD binding domain-containing protein
M_GY11_EuGene_00081971	yes	de novo	hypothetical protein
M_GY11_EuGene_00082001	yes	de novo	hypothetical protein
M_GY11_EuGene_00082141	yes	de novo	hypothetical protein
M_GY11_EuGene_00082231	yes	de novo	feruloyl esterase B
M_GY11_EuGene_00082301	yes	de novo	hypothetical protein
M_GY11_EuGene_00138351	yes	de novo	hypothetical protein
M_GY11_EuGene_00121311	yes	de novo	hypothetical protein
M_GY11_EuGene_00058221	yes	de novo	hypothetical protein
M_GY11_EuGene_00058301	yes	from OrthoMCL	hypothetical protein
M_GY11_EuGene_00058441	yes	de novo	hypothetical protein
M_GY11_EuGene_00058601	yes	from OrthoMCL	hypothetical protein
M_GY11_EuGene_00058651	yes	from OrthoMCL	hypothetical protein
M_GY11_EuGene_00058881	yes	from OrthoMCL	hypothetical protein
M_GY11_EuGene_00035751	yes	from OrthoMCL	hypothetical protein
M_GY11_EuGene_00035941	yes	de novo	hypothetical protein
M_GY11_EuGene_00125881	yes	de novo	hypothetical protein
M_GY11_EuGene_00125871	yes	de novo	hypothetical protein
M_GY11_EuGene_00125841	yes	de novo	hypothetical protein
M_GY11_EuGene_00125761	yes	de novo	hypothetical protein
M_GY11_EuGene_00118501	yes	de novo	hypothetical protein
M_GY11_EuGene_00118521	yes	de novo	hypothetical protein
M_GY11_EuGene_00118691	yes	from OrthoMCL	hypothetical protein
M_GY11_EuGene_00118761	yes	de novo	hypothetical protein
M_GY11_EuGene_00134121	yes	from OrthoMCL	gut esterase 1
M_GY11_EuGene_00133021	yes	de novo	hypothetical protein
M_GY11_EuGene_00087101	yes	de novo	aminopeptidase Y
M_GY11_EuGene_00192511	yes	from OrthoMCL	saccharopePPSin
M_GY11_EuGene_00086821	yes	de novo	carboxypeptidase A2
M_GY11_EuGene_00086711	yes	de novo	FAD binding domain-containing protein
M_GY11_EuGene_00086671	yes	de novo	feruloyl esterase
M_GY11_EuGene_00086601	yes	de novo	hypothetical protein
M_GY11_EuGene_00117851	yes	de novo	hypothetical protein
M_GY11_EuGene_00117871	yes	de novo	hypothetical protein
M_GY11_EuGene_00117961	yes	de novo	hypothetical protein
M_GY11_EuGene_00118021	yes	de novo	hypothetical protein
M_GY11_EuGene_00125411	yes	de novo	hypothetical protein
M_GY11_EuGene_00125371	yes	de novo	hypothetical protein
M_GY11_EuGene_00125221	yes	de novo	hypothetical protein
M_GY11_EuGene_00125191	yes	de novo	hypothetical protein
M_GY11_EuGene_00205061	yes	de novo	hypothetical protein
M_GY11_EuGene_00131541	yes	de novo	hypothetical protein
M_GY11_EuGene_00080571	yes	from OrthoMCL	hypothetical protein
M_GY11_EuGene_00080501	yes	de novo	hypothetical protein
M_GY11_EuGene_00080491	yes	from OrthoMCL	hypothetical protein
M_GY11_EuGene_00080331	yes	de novo	hypothetical protein
M_GY11_EuGene_00080181	yes	de novo	CAS1 domain-containing protein 1
M_GY11_EuGene_00089871	yes	de novo	averantin oxidoreductase
M_GY11_EuGene_00090031	yes	de novo	PRO41 protein
M_GY11_EuGene_00077531	yes	de novo	hypothetical protein
M_GY11_EuGene_00077481	yes	de novo	hypothetical protein
M_GY11_EuGene_00077451	yes	de novo	hypothetical protein
M_GY11_EuGene_00077321	yes	de novo	hypothetical protein
M_GY11_EuGene_00077281	yes	de novo	hypothetical protein
M_GY11_EuGene_00077161	yes	de novo	hypothetical protein
M_GY11_EuGene_00149011	yes	de novo	hypothetical protein
M_GY11_EuGene_00142801	yes	de novo	hypothetical protein
M_GY11_EuGene_00139871	yes	de novo	hypothetical protein
M_GY11_EuGene_00106861	yes	de novo	hypothetical protein
M_GY11_EuGene_00079801	yes	from OrthoMCL	mitochondrial import inner membrane translocase subunit tim-14
M_GY11_EuGene_00105591	yes	de novo	hypothetical protein
M_GY11_EuGene_00079731	yes	de novo	dolichyl-phosphate mannosyltransferase polypeptide 2
M_GY11_EuGene_00079621	yes	from OrthoMCL	AMP-binding domain-containing protein
M_GY11_EuGene_00079471	yes	from OrthoMCL	leucine Rich Repeat domain-containing protein
M_GY11_EuGene_00135751	yes	de novo	hypothetical protein
M_GY11_EuGene_00108851	yes	de novo	hypothetical protein
M_GY11_EuGene_00108831	yes	de novo	hypothetical protein
M_GY11_EuGene_00108751	yes	de novo	hypothetical protein
M_GY11_EuGene_00109051	yes	de novo	hypothetical protein
M_GY11_EuGene_00118951	yes	de novo	hypothetical protein
M_GY11_EuGene_00118961	yes	de novo	hypothetical protein
M_GY11_EuGene_00119021	yes	from OrthoMCL	hypothetical protein
M_GY11_EuGene_00119031	yes	de novo	hypothetical protein
M_GY11_EuGene_00070301	yes	de novo	hypothetical protein
M_GY11_EuGene_00070251	yes	de novo	hypothetical protein
M_GY11_EuGene_00200651	yes	de novo	hypothetical protein
M_GY11_EuGene_00070051	yes	de novo	hypothetical protein
M_GY11_EuGene_00069971	yes	de novo	hydrophobin-like protein MPG1
M_GY11_EuGene_00069911	yes	de novo	hypothetical protein
M_GY11_EuGene_00069561	yes	de novo	hypothetical protein
M_GY11_EuGene_00069521	yes	from OrthoMCL	hypothetical protein
M_GY11_EuGene_00069431	yes	from OrthoMCL	hypothetical protein
M_GY11_EuGene_00098501	yes	de novo	glutaredoxin-C4
M_GY11_EuGene_00131091	yes	de novo	hypothetical protein
M_GY11_EuGene_00109671	yes	from OrthoMCL	FAD binding domain-containing protein
M_GY11_EuGene_00109811	yes	de novo	hypothetical protein
M_GY11_EuGene_00109851	yes	de novo	hypothetical protein
M_GY11_EuGene_00165581	yes	de novo	hypothetical protein
M_GY11_EuGene_00124441	yes	de novo	thermostable alkaline protease
M_GY11_EuGene_00124491	yes	de novo	proteinase T
M_GY11_EuGene_00124521	yes	de novo	hypothetical protein
M_GY11_EuGene_00124561	yes	de novo	hypothetical protein
M_GY11_EuGene_00138701	yes	de novo	hypothetical protein
M_GY11_EuGene_00113651	yes	de novo	hypothetical protein
M_GY11_EuGene_00113671	yes	from OrthoMCL	hypothetical protein
M_GY11_EuGene_00113851	yes	de novo	hypothetical protein
M_GY11_EuGene_00128251	yes	de novo	hypothetical protein
M_GY11_EuGene_00128271	yes	de novo	hypothetical protein
M_GY11_EuGene_00130321	yes	de novo	hypothetical protein
M_GY11_EuGene_00130311	yes	de novo	necrosis and ethylene inducing peptide
M_GY11_EuGene_00130281	yes	de novo	agmatinase 1
M_GY11_EuGene_00189301	yes	de novo	hypothetical protein
M_GY11_EuGene_00130981	yes	de novo	hypothetical protein
M_GY11_EuGene_00073971	yes	de novo	hypothetical protein
M_GY11_EuGene_00073991	yes	de novo	hypothetical protein
M_GY11_EuGene_00074041	yes	de novo	hypothetical protein
M_GY11_EuGene_00074361	yes	de novo	monooxygenase
M_GY11_EuGene_00090361	yes	de novo	cAMP-regulated D2 protein
M_GY11_EuGene_00110471	yes	de novo	guanyl-specific ribonuclease F1
M_GY11_EuGene_00129191	yes	de novo	hypothetical protein
M_GY11_EuGene_00138171	yes	de novo	hypothetical protein
M_GY11_EuGene_00138201	yes	from OrthoMCL	beta-lactamase
M_GY11_EuGene_00132001	yes	from OrthoMCL	hypothetical protein
M_GY11_EuGene_00108291	yes	de novo	hypothetical protein
M_GY11_EuGene_00108311	yes	de novo	hypothetical protein
M_GY11_EuGene_00108321	yes	de novo	acid phosphatase PHO1
M_GY11_EuGene_00137741	yes	de novo	hypothetical protein
M_GY11_EuGene_00143601	yes	de novo	hypothetical protein
M_GY11_EuGene_00199651	yes	from OrthoMCL	hypothetical protein
M_GY11_EuGene_00098281	yes	de novo	hypothetical protein
M_GY11_EuGene_00098471	yes	de novo	SIL1
M_GY11_EuGene_00138151	yes	de novo	hypothetical protein
M_GY11_EuGene_00140931	yes	de novo	hypothetical protein
M_GY11_EuGene_00136731	yes	de novo	hypothetical protein
M_GY11_EuGene_00109161	yes	de novo	hypothetical protein
M_GY11_EuGene_00109171	yes	de novo	metallo-endopeptidase
M_GY11_EuGene_00146861	yes	de novo	peptidase
M_GY11_EuGene_00173181	yes	de novo	hypothetical protein
M_GY11_EuGene_00142651	yes	de novo	hypothetical protein
M_GY11_EuGene_00106981	yes	from OrthoMCL	hypothetical protein
M_GY11_EuGene_00018111	yes	from OrthoMCL	DNA-binding protein creA
M_GY11_EuGene_00024391	yes	de novo	hypothetical protein
M_GY11_EuGene_00066151	yes	from OrthoMCL	hypothetical protein
M_GY11_EuGene_00066051	yes	de novo	hypothetical protein
M_GY11_EuGene_00079581	yes	de novo	hypothetical protein
M_GY11_EuGene_00071151	yes	from OrthoMCL	hypothetical protein
M_GY11_EuGene_00021011	yes	de novo	hypothetical protein
M_GY11_EuGene_00029691	yes	de novo	hypothetical protein
M_GY11_EuGene_00011611	yes	from OrthoMCL	hypothetical protein
M_GY11_EuGene_00013311	yes	de novo	agmatinase
M_GY11_EuGene_00087941	yes	de novo	hypothetical protein
M_GY11_EuGene_00111031	yes	de novo	hypothetical protein
M_GY11_EuGene_00047401	yes	de novo	hypothetical protein
M_GY11_EuGene_00067061	yes	de novo	hypothetical protein
M_GY11_EuGene_00130051	yes	de novo	FAD binding domain-containing protein
M_GY11_EuGene_00126481	yes	de novo	hypothetical protein
M_GY11_EuGene_00082281	yes	de novo	aldose 1-epimerase
M_GY11_EuGene_00100571	yes	de novo	hypothetical protein
M_GY11_EuGene_00134991	yes	de novo	hypothetical protein
M_GY11_EuGene_00064851	yes	from OrthoMCL	calcium influx-promoting protein ehs1
M_GY11_EuGene_00107661	yes	from OrthoMCL	hypothetical protein
M_GY11_EuGene_00025691	yes	de novo	hypothetical protein
M_GY11_EuGene_00113311	yes	de novo	trm-112
M_GY11_EuGene_00113221	yes	de novo	hypothetical protein
M_GY11_EuGene_00056691	yes	from OrthoMCL	hypothetical protein
M_GY11_EuGene_00075791	yes	de novo	hypothetical protein
M_GY11_EuGene_00075911	yes	de novo	hypothetical protein
M_GY11_EuGene_00076011	yes	de novo	hypothetical protein
M_GY11_EuGene_00043281	yes	de novo	hypothetical protein
M_GY11_EuGene_00043501	yes	from OrthoMCL	hypothetical protein
M_GY11_EuGene_00096091	yes	from OrthoMCL	aminopeptidase Y
M_GY11_EuGene_00105121	yes	from OrthoMCL	hypothetical protein
M_GY11_EuGene_00102311	yes	de novo	5'-nucleotidase
M_GY11_EuGene_00102371	yes	de novo	hypothetical protein
M_GY11_EuGene_00007511	yes	de novo	hypothetical protein
M_GY11_EuGene_00127941	yes	de novo	hypothetical protein
M_GY11_EuGene_00117791	yes	de novo	CMGC/SRPK protein kinase
M_GY11_EuGene_00082871	yes	de novo	hypothetical protein
M_GY11_EuGene_00071551	yes	de novo	hypothetical protein
M_GY11_EuGene_00071981	yes	de novo	hypothetical protein
M_GY11_EuGene_00014211	yes	de novo	hypothetical protein
M_GY11_EuGene_00055571	yes	de novo	hypothetical protein
M_GY11_EuGene_00096841	yes	de novo	hypothetical protein
M_GY11_EuGene_00113011	yes	de novo	hypothetical protein
M_GY11_EuGene_00008351	yes	de novo	hypothetical protein
M_GY11_EuGene_00083301	yes	from OrthoMCL	aminopeptidase Y
M_GY11_EuGene_00122691	yes	from OrthoMCL	ent-kaurene oxidase
M_GY11_EuGene_00031821	yes	de novo	hypothetical protein
M_GY11_EuGene_00045791	yes	de novo	hypothetical protein
M_GY11_EuGene_00085571	yes	from OrthoMCL	phosphatidylinositol 4-kinase PIK1alpha
M_GY11_EuGene_00076481	yes	de novo	hypothetical protein
M_GY11_EuGene_00003151	yes	de novo	hypothetical protein
M_GY11_EuGene_00000071	yes	de novo	hypothetical protein
M_GY11_EuGene_00035861	yes	de novo	hypothetical protein
M_GY11_EuGene_00075121	yes	from OrthoMCL	hypothetical protein
M_GY11_EuGene_00132591	yes	de novo	hypothetical protein
M_GY11_EuGene_00120911	yes	from OrthoMCL	hypothetical protein
M_GY11_EuGene_00040641	yes	de novo	hypothetical protein
M_GY11_EuGene_00041101	yes	de novo	hypothetical protein
M_GY11_EuGene_00078731	yes	de novo	hypothetical protein
M_GY11_EuGene_00103901	yes	de novo	extracellular elastinolytic metalloproteinase
M_GY11_EuGene_00095301	yes	from OrthoMCL	copper amine oxidase
M_GY11_EuGene_00049411	yes	de novo	hypothetical protein
M_GY11_EuGene_00121141	yes	de novo	podosporapePPSin
M_GY11_EuGene_00049651	yes	de novo	hypothetical protein
M_GY11_EuGene_00128731	yes	de novo	hypothetical protein
M_GY11_EuGene_00051251	yes	de novo	ubiquitin-protein ligase Sel1/Ubx2
M_GY11_EuGene_00104181	yes	de novo	hypothetical protein
M_GY11_EuGene_00104381	yes	from OrthoMCL	oxidoreductase
M_GY11_EuGene_00106721	yes	de novo	sulphydryl oxidase
M_GY11_EuGene_00203801	yes	from OrthoMCL	endothiapePPSin
M_GY11_EuGene_00077471	yes	de novo	hypothetical protein
M_GY11_EuGene_00086911	yes	from OrthoMCL	hypothetical protein
M_GY11_EuGene_00120541	yes	from OrthoMCL	hypothetical protein
M_GY11_EuGene_00100091	yes	de novo	hypothetical protein
M_GY11_EuGene_00204801	yes	from OrthoMCL	hypothetical protein
M_GY11_EuGene_00092451	yes	de novo	hypothetical protein
M_GY11_EuGene_00092221	yes	from OrthoMCL	hypothetical protein
M_GY11_EuGene_00091981	yes	de novo	hypothetical protein
M_GY11_EuGene_00072991	yes	de novo	hypothetical protein
M_GY11_EuGene_00114801	yes	de novo	hypothetical protein
M_GY11_EuGene_00125731	yes	de novo	hypothetical protein
M_GY11_EuGene_00134181	yes	from OrthoMCL	oxalate decarboxylase oxdD
M_GY11_EuGene_00113551	yes	de novo	FAD binding domain-containing protein
M_GY11_EuGene_00126931	yes	de novo	hypothetical protein
M_GY11_EuGene_00139801	yes	de novo	hypothetical protein
M_GY11_EuGene_00107301	yes	from OrthoMCL	hypothetical protein
M_GY11_EuGene_00066611	yes	de novo	hypothetical protein
M_GY11_EuGene_00066501	yes	from OrthoMCL	hypothetical protein
M_GY11_EuGene_00125421	yes	from OrthoMCL	hypothetical protein
M_GY11_EuGene_00125381	yes	de novo	hypothetical protein
M_GY11_EuGene_00070231	yes	de novo	hypothetical protein
M_GY11_EuGene_00070131	yes	from OrthoMCL	hypothetical protein
M_GY11_EuGene_00108351	yes	from OrthoMCL	hypothetical protein
M_GY11_EuGene_00102611	yes	de novo	hypothetical protein
M_GY11_EuGene_00110671	yes	de novo	beta-lactamase
M_GY11_EuGene_00110681	yes	de novo	leupeptin-inactivating enzyme 1
M_GY11_EuGene_00119541	yes	from OrthoMCL	calpastatin
M_GY11_EuGene_00133341	yes	de novo	hypothetical protein
M_GY11_EuGene_00130301	yes	de novo	hypothetical protein
M_GY11_EuGene_00143021	yes	de novo	hypothetical protein
M_GY11_EuGene_00114701	yes	de novo	hypothetical protein
M_GY11_EuGene_00154151	yes	de novo	hypothetical protein
M_GY11_EuGene_00104551	yes	de novo	hypothetical protein
M_GY11_EuGene_00121561	yes	de novo	hypothetical protein
M_GY11_EuGene_00089941	yes	from OrthoMCL	hypothetical protein
M_GY11_EuGene_00069281	yes	from OrthoMCL	hypothetical protein
M_GY11_EuGene_00130001	yes	de novo	hypothetical protein
M_GY11_EuGene_00019961	yes	de novo	hypothetical protein
M_GY11_EuGene_00062191	yes	de novo	hypothetical protein
M_GY11_EuGene_00047431	yes	de novo	hypothetical protein
M_GY11_EuGene_00047161	yes	de novo	hypothetical protein
M_GY11_EuGene_00065361	yes	from OrthoMCL	hypothetical protein
M_GY11_EuGene_00022651	yes	de novo	hypothetical protein
M_GY11_EuGene_00019111	yes	de novo	hypothetical protein
M_GY11_EuGene_00033001	yes	from OrthoMCL	hypothetical protein
M_GY11_EuGene_00123221	yes	de novo	hypothetical protein
M_GY11_EuGene_00110801	yes	from OrthoMCL	hypothetical protein
M_GY11_EuGene_00082341	yes	de novo	hypothetical protein
M_GY11_EuGene_00071891	yes	from OrthoMCL	hypothetical protein
M_GY11_EuGene_00202661	yes	de novo	hypothetical protein
M_GY11_EuGene_00139301	yes	de novo	hypothetical protein
M_GY11_EuGene_00108741	yes	from OrthoMCL	hypothetical protein
M_GY11_EuGene_00161571	yes	de novo	hypothetical protein
M_GY11_EuGene_00056171	yes	de novo	hypothetical protein
M_GY11_EuGene_00073411	yes	de novo	hypothetical protein
M_GY11_EuGene_00073451	yes	de novo	hypothetical protein
M_GY11_EuGene_00052661	yes	de novo	hypothetical protein
M_GY11_EuGene_00064291	yes	de novo	hypothetical protein
M_GY11_EuGene_00126051	yes	from OrthoMCL	peptidase U34
M_GY11_EuGene_00123711	yes	de novo	hypothetical protein
M_GY11_EuGene_00121571	yes	from OrthoMCL	hypothetical protein
M_GY11_EuGene_00053231	yes	de novo	hypothetical protein
M_GY11_EuGene_00078241	yes	de novo	hypothetical protein
M_GY11_EuGene_00116561	yes	de novo	hypothetical protein
M_GY11_EuGene_00134221	yes	de novo	hypothetical protein
M_GY11_EuGene_00080751	yes	de novo	hypothetical protein
M_GY11_EuGene_00125261	yes	from OrthoMCL	hypothetical protein
M_GY11_EuGene_00089331	yes	de novo	hypothetical protein
M_GY11_EuGene_00081081	yes	de novo	hypothetical protein
M_GY11_EuGene_00022631	yes	de novo	hypothetical protein
M_GY11_EuGene_00093221	yes	from OrthoMCL	hypothetical protein
M_GY11_EuGene_00018021	yes	de novo	hypothetical protein
M_GY11_EuGene_00018741	yes	from OrthoMCL	hypothetical protein
M_GY11_EuGene_00135501	yes	de novo	hypothetical protein
M_GY11_EuGene_00113291	yes	de novo	peptidyl-prolyl cis-trans isomerase B
M_GY11_EuGene_00055981	yes	from OrthoMCL	hypothetical protein
M_GY11_EuGene_00055991	yes	from OrthoMCL	hypothetical protein
M_GY11_EuGene_00056471	yes	de novo	hypothetical protein
M_GY11_EuGene_00056761	yes	de novo	hypothetical protein
M_GY11_EuGene_00043841	yes	from OrthoMCL	hypothetical protein
M_GY11_EuGene_00052151	yes	from OrthoMCL	hypothetical protein
M_GY11_EuGene_00095611	yes	from OrthoMCL	#N/A
M_GY11_EuGene_00101961	yes	de novo	hypothetical protein
M_GY11_EuGene_00101301	yes	from OrthoMCL	hypothetical protein
M_GY11_EuGene_00100881	yes	de novo	hypothetical protein
M_GY11_EuGene_00144301	yes	de novo	hypothetical protein
M_GY11_EuGene_00026971	yes	de novo	hypothetical protein
M_GY11_EuGene_00067091	yes	de novo	hypothetical protein
M_GY11_EuGene_00027771	yes	de novo	hypothetical protein
M_GY11_EuGene_00144731	yes	de novo	hypothetical protein
M_GY11_EuGene_00004901	yes	de novo	hypothetical protein
M_GY11_EuGene_00006501	yes	de novo	hypothetical protein
M_GY11_EuGene_00197811	yes	from OrthoMCL	hypothetical protein
M_GY11_EuGene_00067761	yes	de novo	hypothetical protein
M_GY11_EuGene_00067881	yes	de novo	hypothetical protein
M_GY11_EuGene_00068361	yes	from OrthoMCL	hypothetical protein
M_GY11_EuGene_00194031	yes	de novo	hypothetical protein
M_GY11_EuGene_00126741	yes	de novo	hypothetical protein
M_GY11_EuGene_00136051	yes	de novo	hypothetical protein
M_GY11_EuGene_00048471	yes	de novo	hypothetical protein
M_GY11_EuGene_00049621	yes	de novo	hypothetical protein
M_GY11_EuGene_00111401	yes	from OrthoMCL	hypothetical protein
M_GY11_EuGene_00133881	yes	de novo	hypothetical protein
M_GY11_EuGene_00154101	yes	de novo	hypothetical protein
M_GY11_EuGene_00103841	yes	de novo	hypothetical protein
M_GY11_EuGene_00197651	yes	de novo	hypothetical protein
M_GY11_EuGene_00001151	yes	de novo	hypothetical protein
M_GY11_EuGene_00001411	yes	de novo	hypothetical protein
M_GY11_EuGene_00002321	yes	de novo	hypothetical protein
M_GY11_EuGene_00003011	yes	de novo	hypothetical protein
M_GY11_EuGene_00003361	yes	de novo	hypothetical protein
M_GY11_EuGene_00076431	yes	de novo	hypothetical protein
M_GY11_EuGene_00129791	yes	from OrthoMCL	hypothetical protein
M_GY11_EuGene_00127301	yes	de novo	hypothetical protein
M_GY11_EuGene_00134511	yes	de novo	hypothetical protein
M_GY11_EuGene_00160301	yes	de novo	hypothetical protein
M_GY11_EuGene_00053821	yes	de novo	hypothetical protein
M_GY11_EuGene_00009421	yes	de novo	hypothetical protein
M_GY11_EuGene_00083571	yes	de novo	hypothetical protein
M_GY11_EuGene_00098961	yes	de novo	hypothetical protein
M_GY11_EuGene_00076891	yes	de novo	hypothetical protein
M_GY11_EuGene_00202081	yes	de novo	hypothetical protein
M_GY11_EuGene_00021721	yes	de novo	hypothetical protein
M_GY11_EuGene_00021351	yes	from OrthoMCL	hypothetical protein
M_GY11_EuGene_00020401	yes	de novo	hypothetical protein
M_GY11_EuGene_00029261	yes	from OrthoMCL	hypothetical protein
M_GY11_EuGene_00012111	yes	de novo	hypothetical protein
M_GY11_EuGene_00014101	yes	de novo	hypothetical protein
M_GY11_EuGene_00046491	yes	from OrthoMCL	hypothetical protein
M_GY11_EuGene_00134741	yes	from OrthoMCL	hypothetical protein
M_GY11_EuGene_00067011	yes	from OrthoMCL	hypothetical protein
M_GY11_EuGene_00116781	yes	de novo	hypothetical protein
M_GY11_EuGene_00114721	yes	de novo	hypothetical protein
M_GY11_EuGene_00199991	yes	de novo	hypothetical protein
M_GY11_EuGene_00024711	yes	de novo	ER membrane protein
M_GY11_EuGene_00107491	yes	de novo	hypothetical protein
M_GY11_EuGene_00107441	yes	de novo	hypothetical protein
M_GY11_EuGene_00035461	yes	de novo	hypothetical protein
M_GY11_EuGene_00033981	yes	from OrthoMCL	hypothetical protein
M_GY11_EuGene_00081911	yes	de novo	hypothetical protein
[truncated: 144 more rows]

## Sheet: SP-TH12
#name	in OrthoMCL families	SP prediction	annotation from 70-15 v8
[truncated: 2,040 more rows]

[truncated: 7 more sheets: SP-PH14, SP-TH16, SP-US71, SP-BR32, SP-CD156, SP-BR29, Feuil1]
